# Supplementary material for: Transcriptome and metabolome analysis of flavonol synthesis in apricot fruits
Source: Front Plant Sci. 2023 Jun 14;14:1187551. doi: 10.3389/fpls.2023.1187551 (PMC10303810; doi:10.3389/fpls.2023.1187551)
Supplement: Supplementary Table 1 — SPSS analysis of total flavonoids in ‘Katy’ and ‘Kuijin’ apricotat three periods. [file Table_1.xls]

## Sheet: Sheet1
ANOVA
		Sum of squares	Freedom	Mean square	F	Significance
Katy	Between groups	0.0450211	2	0.0225105	620.388	1.11452e-07
	Within group	0.000217708	6	3.62846e-05
	total	0.0452388	8
Kuijin	Between groups	0.0681771	2	0.0340885	766.541	5.92473e-08
	Within group	0.000266824	6	4.44706e-05
	total	0.0684439	8
Describe
		Number of cases	Average	Standard deviation	Standard error	95% confidence interval of mean value		Minimum	Maximum
						Lower limit	upper limit
Katy	A	3	0.221837	0.00864403	0.00499063	0.200365	0.24331	0.214321	0.231283
	B	3	0.147072	0.00470424	0.00271599	0.135386	0.158758	0.141696	0.150431
	F	3	0.0491103	0.00346478	0.00200039	0.0405033	0.0577173	0.0451181	0.0513335
	Total	9	0.13934	0.0751987	0.0250662	0.0815372	0.197143	0.0451181	0.231283			F
Kuijin	A	3	0.286893	0.00975024	0.0056293	0.262672	0.311114	0.278201	0.297436
	B	3	0.0877794	0.00364334	0.00210348	0.0787289	0.09683	0.0842684	0.091542
	F	3	0.121353	0.00500708	0.00289084	0.108914	0.133791	0.116012	0.12594
	Total	9	0.165342	0.0924959	0.030832	0.0942431	0.23644	0.0842684	0.297436
