# Supplementary material for: Transcriptome and metabolome analysis of flavonol synthesis in apricot fruits
Source: Front Plant Sci. 2023 Jun 14;14:1187551. doi: 10.3389/fpls.2023.1187551 (PMC10303810; doi:10.3389/fpls.2023.1187551)
Supplement: Supplementary Table 2 — All sample metabolome data. [file Table_2.xls]

## Sheet: Sheet1
Index	Q1 (Da)	Q3 (Da)	Rt (min)	Molecular Weight (Da)	Ionization model	KEGG ID	Compounds	Class	mix01	mix02	mix03	mix04	KatyA1	KatyA2	KatyA3	KatyB1	KatyB2	KatyB3	KatyF1	KatyF2	KatyF3	KuijinA1	KuijinA2	KuijinA3	KuijinB1	KuijinB2	KuijinB3	KuijinF1	KuijinF2	KuijinF3
pma0101	293.2	234.5	2.5	292.2	[M+H]+	-	N-Caffeoyl agmatine	Phenolamides	9	9	9	9	9	9	9	9	9	9	60000	12100	48100	9	9	9	9	9	9	9	29700	500000
pma0104	369.1	207.5	3.72	368.1	[M+H]+	-	N-sinapoyl hydroxycoumarin	Coumarins	180000	202000	170000	182000	331000	285000	418000	173000	338000	186000	9	52900	67500	306000	184000	260000	385000	303000	195000	9	108000	9
pma0134	121	77.1	1.14	120	[M+H]+	-	D(-)-Threose	Carbohydrates	239000	435000	423000	435000	1080000	664000	384000	241000	308000	215000	303000	353000	103000	410000	569000	1060000	408000	619000	128000	417000	256000	272000
pma0149	341.1	179.4	2.47	340.1	[M+H]+	C02887	Sinapoyl malate	Organic acids	580000	1460000	1420000	1420000	2290000	1890000	1640000	1810000	2420000	2070000	2030000	755000	1950000	613000	602000	623000	1130000	1120000	462000	2220000	908000	367000
pma0214	479	317.3	3.84	478	[M+H]+	-	methylQuercetin O-hexoside	Flavonol	138000	156000	155000	110000	81100	176000	209000	57300	108000	181000	26300	34500	28200	174000	282000	219000	165000	145000	145000	113000	169000	93400
pma0249	479.1	302.8	3.54	478.1	[M+H]+	-	Selgin 5-O-hexoside	Flavone	100000	143000	165000	200000	228000	222000	256000	72700	214000	153000	305000	96300	9	67300	74500	9	89500	113000	80500	301000	368000	9
pma0461	277.2	157.4	8.47	276.2	[M+H]+	-	"14,15-Dehydrocrepenynic acid"	Lipids_Fatty acids	698000	497000	501000	476000	2680000	2160000	1920000	543000	418000	64400	9	11200	9	273000	221000	155000	800000	162000	1360000	17400	9	9
pma0692	438.2	147.5	3.37	437.2	[M+H]+	-	"N', N''-di-p-coumaroylspermidine"	Phenolamides	33700	41200	45300	26700	43600	9	17600	17700	82500	38200	40400	26500	28300	19300	9	9	9	9	9	41900	9	9
pma0702	558.3	264.8	3.59	557.3	[M+H]+	-	"N', N''-disinapoylspermidine"	Phenolamides	2080000	3220000	3100000	2690000	2230000	2300000	2330000	873000	2140000	1520000	2430000	799000	987000	4410000	3830000	3960000	4770000	6170000	3120000	2560000	3110000	2160000
pma0948	138.1	77.2	1.18	137.1	[M+H]+	-	Hydroxyphenethylamine	Others	11700	29000	26300	25100	16200	21900	9	22600	9	24500	26200	18100	39400	27700	85000	35800	20800	18800	9	9	35000	18100
pma1590	463.1	301.4	3	463.123	Protonated	-	Peonidin O-hexoside	Anthocyanins	44300	126000	112000	119000	200000	181000	214000	122000	270000	245000	151000	69400	111000	9	9	9	54500	9	9	191000	9	57000
pma1751	286	124.3	2.03	285	[M+H]+	-	Nicotinic acid-hexoside	Nicotinic acid derivatives	2470000	5670000	5720000	5500000	12100000	12200000	12300000	5020000	14800000	10800000	4200000	1590000	2420000	3710000	3780000	4110000	5360000	6090000	2310000	4520000	2420000	1370000
pma2400	167.1	121.2	2.69	166.1	[M+H]+	-	Dihydrojasmone	Others	9	9	9	9	9	9	9	9	9	9	139000	9	9	9	9	9	9	9	9	154000	9	9
pma2405	280	178.4	2.77	280	Protonated	-	Feruloylcholine	Cholines	21300	29100	30600	23500	34300	52000	25500	9	9	26700	9	9	19400	33900	9	16400	33900	49300	9	29000	30800	33500
pma2987	142.1	82.9	0.58	141.1	[M+H]+	C00860	Histidinol	Others	7920000	10500000	7760000	5360000	11300000	12000000	11000000	7840000	8930000	6780000	4770000	2790000	3010000	13500000	11900000	11900000	13400000	9930000	7830000	6080000	6430000	4700000
pma3101	256.2	124	0.8	255.2	[M+H]+	C05841	Nicotinate ribonucleoside	Nicotinic acid derivatives	1620000	2560000	2470000	2500000	4550000	4490000	5160000	3420000	3460000	5000000	1530000	743000	1730000	3240000	3390000	3280000	4750000	4160000	2460000	1450000	1640000	1510000
pma3606	295.2	179.5	9.18	294.2	[M+H]+	-	"9-Hydroxy-(10E,12Z,15Z)-octadecatrienoic acid"	Lipids_Fatty acids	91800	50700	55700	51600	91900	89500	57400	70400	41000	55400	23500	41100	22600	133000	141000	127000	61100	35300	62800	24500	20400	28800
pma3649	132.1	86.2	0.99	131.1	[M+H]+	C00430	5-Aminolevulinate	Organic acids	6920000	11100000	10400000	10900000	8110000	8220000	8330000	11500000	6870000	13000000	10900000	4010000	13100000	9760000	8450000	10000000	9600000	7250000	3830000	8980000	16600000	15500000
pma3724	369.1	207.5	3.43	368.1	[M+H]+	-	1-O-Feruloyl quinic acid	Quinate and its derivatives	1120000	1880000	2070000	1790000	2840000	2540000	4480000	1340000	1380000	1560000	98800	53300	74300	6780000	8050000	7240000	1360000	1680000	958000	148000	92200	84300
pma6199	417.2	255.8	4.96	416.2	[M+H]+	-	Chrysin O-hexoside	Flavone	52700	44200	54200	48700	9	34300	27400	9	48900	442000	17400	37000	9	10100	29000	9	42900	44800	65500	9	44500	36600
pma6270	258.2	125.2	0.8	258.2	Protonated	C00670	sn-Glycero-3-phosphocholine	Cholines	4100000	6630000	6220000	6400000	5960000	7860000	8830000	3380000	5050000	25600000	7010000	6610000	5330000	4320000	3520000	3940000	5150000	6210000	2640000	5920000	3280000	2410000
pma6281	145.1	74	0.73	146.1	[M-H]-	-	Methylglutaric acid	Organic acids	2010	3250	2450	1910	9	9	9	9	9	2470	17500	12900	5730	9	9	9	9	9	9	11900	4300	4080
pma6455	229	157.1	1.05	230	[M-H]-	C00117	Ribulose-5-phosphate	Carbohydrates	113000	122000	127000	132000	87500	57500	68300	114000	105000	92500	184000	146000	118000	212000	171000	9490	79500	73200	83100	182000	171000	166000
pma6460	337	275.8	3.24	338	[M-H]-	-	5-O-p-Coumaroylquinic acid	Quinate and its derivatives	1640000	1700000	1820000	1760000	1390000	1480000	2430000	1740000	1020000	1050000	189000	9	9	5260000	6600000	5800000	2480000	2800000	2910000	9	510000	517000
pma6496	449.1	300	3.47	448.1	[M+H]+	-	Luteolin 6-C-glucoside	Flavone C-glycosides	75200	57700	52100	51000	88100	58700	57600	13500	72700	33000	13900	23700	9	173000	132000	60100	46400	49800	24900	79400	44500	42300
pma6561	341	179.2	3.01	342	[M-H]-	-	Caffeic acid O-glucoside	Hydroxycinnamoyl derivatives	899000	921000	942000	980000	881000	984000	946000	567000	950000	1700000	1710000	2150000	1820000	461000	400000	425000	893000	936000	797000	1640000	2000000	1870000
pma6599	207.1	147.4	3.21	206.1	[M+H]+	-	6-Hydroxymethylherniarin	Hydroxycinnamoyl derivatives	1350000	2100000	2240000	1770000	2230000	2310000	2180000	1740000	2730000	1930000	1670000	782000	1100000	1950000	1790000	1810000	2610000	2780000	1640000	1760000	1550000	1150000
pma6625	405.1	242.2	4.48	406.1	[M-H]-	-	"E-3,4,5'-Trihydroxy-3'-glucopyranosylstilbene"	Others	91100	74000	80000	69400	275000	70900	50800	57800	66200	78700	9	9	9	136000	111000	135000	224000	122000	106000	9	9	9
pma6639	479.2	318	4.11	478.2	[M+H]+	-	Isorhamnetin O-hexoside	Flavonol	229000	289000	292000	296000	116000	332000	265000	127000	153000	369000	56500	88100	9	348000	456000	447000	262000	361000	377000	154000	271000	192000
pma6647	625.2	463.6	3.49	624.2	[M+H]+	-	C-hexosyl-chrysoeriol O-hexoside	Flavone C-glycosides	40200	69200	82500	71400	63900	65700	62000	9	9	9	9	9	9	72100	9	39900	107000	83200	54000	38800	9	9
pmb0037	166.1	121.4	1.45	165.1	[M+H]+	C06199	Hordenine	Alkaloids	42400	77800	87700	85600	9	9	9	9	9	9	9	9	9	34400	9	38400	40500	37100	9	9	9	9
pmb0064	374.1	198.6	2.18	373.1	[M+H]+	C04831	DIMBOA glucoside	Others	44100	68900	80600	78800	114000	111000	105000	72800	118000	83900	140000	62000	86100	12000	8810	14900	35000	36400	23700	144000	53000	45600
pmb0069	122	105.3	2.31	121	[M+H]+	C09815	Benzamide	Others	4490000	6930000	6970000	6720000	5940000	5330000	8240000	1050000	2460000	2080000	622000	383000	683000	15000000	8340000	18200000	20300000	11300000	5670000	466000	2670000	9310000
pmb0108	375.2	137.6	3.43	374.2	[M+H]+	-	Feruloyl syringic acid	Hydroxycinnamoyl derivatives	90000	114000	111000	101000	59800	98400	131000	9	53000	240000	31900	15500	9	197000	228000	273000	94400	142000	106000	49700	80400	41300
pmb0115	225.1	151.4	3.6	224.1	[M+H]+	C02794	3-Hydroxykynurenine	Amino acid derivatives	142000	97000	124000	176000	9	9	9	9	9	9	278000	110000	190000	9	9	9	9	9	9	298000	208000	130000
pmb0128	213.3	97.3	4.63	212.3	[M+H]+	-	delta-Tridecalactone	Lipids_Fatty acids	33400	39000	33400	26100	94400	69000	63400	42300	38400	23500	9	9	9	65300	109000	87800	47900	9	57300	9	9	9
pmb0142	165.1	95.5	5.99	164.1	[M+H]+	C10945	Caffeic aldehyde	Hydroxycinnamoyl derivatives	889000	577000	575000	489000	66900	68500	63000	101000	41500	48900	238000	230000	321000	169000	173000	173000	48000	44200	64700	256000	1020000	1790000
pmb0159	696.4	696.2	7.53	695.4	[M+H]+	-	DGMG (18:2) isomer2	Lipids_Glycerolipids	30200	20900	27900	23100	29900	34300	28900	23900	16500	14200	5300	9	9	67800	72900	85100	26300	14400	30500	3760	6120	5010
pmb0160	353.3	261.8	7.53	352.3	[M+H]+	-	MAG (18:3) isomer5	Lipids_Glycerolipids	387000	314000	304000	269000	405000	470000	332000	299000	240000	197000	54800	61300	72600	839000	1030000	1090000	324000	195000	430000	59800	60200	63600
pmb0161	696.4	337.8	8.05	695.4	[M+H]+	-	DGMG (18:2) isomer1	Lipids_Glycerolipids	95300	87800	84700	72900	64700	46400	49100	50500	43900	53500	107000	152000	113000	64100	82500	68600	45900	31600	53900	98800	140000	117000
pmb0163	696.4	696.3	8.24	695.4	[M+H]+	-	DGMG (18:2) isomer3	Lipids_Glycerolipids	19500	14700	11400	12000	11700	10000	6460	11400	10300	10100	7680	14000	9820	20500	21300	18400	8510	6550	14000	9320	16700	13300
pmb0168	700.1	184.4	9.28	699.1	[M+H]+	-	PC 16:1/14:1	Lipids_Glycerophospholipids	156000	93100	96200	75200	225000	143000	102000	244000	195000	158000	9	9	9	172000	205000	173000	77500	90700	146000	9	9	9
pmb0197	298.1	166.5	1.14	297.1	[M+H]+	-	N2-methylguanosine	Nucleotide and its derivates	78200	104000	130000	104000	82500	106000	78200	127000	64000	205000	66500	23400	9	149000	201000	231000	148000	159000	59700	51400	211000	127000
pmb0247	137.3	94.3	3.19	136.3	[M+H]+	C00568	p-Aminobenzoate	Benzoic acid derivatives	1040000	1330000	1430000	1160000	2060000	2410000	2300000	1080000	1250000	1290000	525000	308000	446000	1820000	2210000	2530000	1520000	1050000	1120000	538000	703000	461000
pmb0292	387.1	331.8	7.59	386.1	[M+H]+	C00187	Cholesterol	Others	675000	495000	486000	425000	369000	298000	321000	634000	275000	282000	185000	299000	824000	432000	504000	621000	330000	475000	382000	197000	222000	312000
pmb0296	357.2	339.9	8.8	356.2	[M+H]+	-	MAG (18:1) isomer2	Lipids_Glycerolipids	9330	6560	4540	3610	2870	9	2190	9	9	2910	4790	9620	9	10700	13100	8750	9	9	9	9	11900	8980
pmb0302	126.1	97.3	3.66	125.1	[M+H]+	C03557	2-Aminoethylphosphonate	Others	271000	335000	307000	294000	374000	322000	274000	179000	280000	218000	278000	122000	132000	439000	441000	325000	361000	440000	294000	226000	356000	300000
pmb0312	176.1	133.4	3.63	175.1	[M+H]+	-	5-methoxyindole-3-carbaldehyde	Indole derivatives	133000	168000	130000	160000	9	9	9	9	9	9	890000	228000	530000	9	9	9	9	9	9	634000	9	9
pmb0325	321.1	177.5	2.82	320.1	[M+H]+	-	N-Feruloyl spermidine	Phenolamides	41500	74600	66900	51300	67500	60800	54200	59000	84100	45300	58900	25600	44000	78500	54500	56000	9	89300	9	54000	105000	68000
pmb0374	136.1	119.3	1.89	135.1	[M+H]+	-	Aminopurine	Others	2390000	3150000	3180000	3020000	1550000	5260000	2560000	4280000	1740000	9680000	1640000	1460000	2500000	3060000	3650000	10200000	2380000	2220000	1880000	1200000	1450000	1160000
pmb0382	339.1	177.5	3.84	338.1	[M+H]+	-	O-Feruloyl 4-hydroxylcoumarin	Coumarins	2940000	4400000	4310000	4380000	2330000	3390000	4840000	4210000	6050000	3900000	2510000	1450000	2040000	5800000	5500000	5630000	5360000	6070000	3140000	2510000	4550000	3140000
pmb0423	195.1	177.5	3.19	194.1	[M+H]+	-	Hydroxy-methoxycinnamate	Hydroxycinnamoyl derivatives	954000	1500000	1240000	1620000	3890000	4870000	3070000	1060000	2160000	1930000	288000	9	338000	3190000	3530000	2860000	534000	2230000	301000	334000	352000	165000
pmb0426	219.1	189.5	3.78	218.1	[M+H]+	C08309	"5-Methoxy-N,N-dimethyltryptamine"	Tryptamine derivatives	1020000	1220000	1190000	1020000	4020000	4250000	4430000	1070000	2250000	1870000	420000	195000	261000	1450000	1340000	1260000	808000	866000	493000	407000	185000	175000
pmb0449	162.1	98.3	0.8	161.1	[M+H]+	C00956	2-Aminoadipic acid (L-Homoglutamic acid)	Amino acids	429000	549000	627000	568000	487000	461000	277000	357000	316000	3420000	460000	190000	319000	658000	715000	578000	558000	635000	183000	366000	468000	661000
pmb0464	458.1	116.4	0.79	457.1	[M+H]+	-	Aspartic acid di-O-glucoside	Amino acid derivatives	1790000	4890000	4950000	4670000	2270000	2350000	2580000	1510000	1940000	2290000	8530000	2520000	7660000	824000	464000	658000	1570000	1510000	574000	7150000	3740000	3800000
pmb0475	671.2	671	2.83	670.2	[M+H]+	-	Gallic acid O-feruloyl-O-hexosyl-O-hexoside	Hydroxycinnamoyl derivatives	9	9	9	9	9	9	9	9	61500	9	9	9	9	9	9	9	9	9	9	9	9	9
pmb0484	104.1	60.2	0.74	103.1	[M+H]+	C00114	Choline	Cholines	1920000	2870000	2430000	2610000	2650000	2080000	2010000	4090000	2170000	4930000	1940000	732000	4570000	2810000	2380000	2660000	5420000	3100000	1960000	2260000	3340000	2130000
pmb0488	146.2	72.1	0.57	145.2	[M+H]+	C00315	Spermidine	Phenolamides	24300000	30000000	35300000	31600000	75600000	75700000	67600000	116000000	60000000	70500000	13100000	9520000	27000000	72200000	76600000	76300000	66200000	60800000	47500000	16200000	17500000	12800000
pmb0496	307.2	177.5	2.71	306.2	[M+H]+	C18325	N-Feruloyl agmatine	Phenolamides	9	9	9	9	148000	9	9	9	9	9	9	9	9	9	9	9	9	9	9	9	9	9
pmb0501	131.1	72.1	0.64	130.1	[M+H]+	C00179	Agmatine	Phenolamides	75800	108000	152000	125000	186000	247000	156000	238000	161000	267000	50000	24400	64700	297000	345000	285000	177000	174000	105000	41100	241000	68400
pmb0532	349.1	137.4	1.13	348.1	[M+H]+	C00130	Inosine 5'-monophosphate	Nucleotide and its derivates	124000	464000	459000	427000	444000	518000	472000	684000	288000	878000	307000	130000	899000	516000	706000	593000	866000	640000	247000	461000	436000	286000
pmb0545	477.1	315.6	3.31	477.1	Protonated	-	Rosinidin O-hexoside	Anthocyanins	9	9	9	9	61300	88300	71300	9	96900	9	9	9	9	107000	127000	111000	68400	70900	45500	9	9	9
pmb0550	449.1	287.3	2.56	449.1	Protonated	C08604	Cyanidin 3-O-glucoside (Kuromanin)	Anthocyanins	819000	1920000	2020000	1760000	9	9	9	9	9	9	5190000	612000	7150000	9	9	9	9	9	9	4520000	7000000	3600000
pmb0563	301.1	273.6	3.98	301.1	Protonated	C08726	Peonidin	Anthocyanins	9	9	9	9	9	9	9	9	9	30500	9	9	9	9	9	9	72300	89200	67800	9	9	9
pmb0580	417.1	255.7	4.95	416.1	[M+H]+	-	Chrysin 5-O-glucoside (Toringin)	Flavone	69800	51700	48800	42400	17000	35000	20300	9	36200	377000	9	34100	9	15500	31900	9790	42400	36400	57500	20200	9	28500
pmb0595	479.2	317.8	4	478.2	[M+H]+	-	Isorhamnetin 5-O-hexoside	Flavonol	208000	314000	279000	270000	163000	294000	255000	128000	187000	346000	64800	126000	62900	344000	467000	498000	242000	324000	348000	165000	288000	171000
pmb0600	609.4	301.7	4.03	608.4	[M+H]+	-	Chrysoeriol 7-O-rutinoside	Flavone	9	9	9	9	30600	9	9	9	9	9	9	9	9	24000	9	9	9	22200	9	9	9	9
pmb0618	627.1	430	2.76	626.1	[M+H]+	-	8-C-hexosyl-hesperetin O-hexoside	Flavone C-glycosides	9	9	9	9	92200	109000	107000	59300	9	95700	9	9	9	103000	159000	193000	9	9	9	9	32200	9
pmb0621	641.1	623	2.9	640.1	[M+H]+	-	C-hexosyl-isorhamnetin O-hexoside	Flavone C-glycosides	66100	105000	103000	78000	72200	89600	110000	47300	125000	103000	9	9	9	77500	90100	81100	124000	161000	104000	9	9	54900
pmb0629	463.1	379.6	3.06	462.1	[M+H]+	-	Chrysoeriol 6-C-hexoside	Flavone C-glycosides	85300	185000	173000	194000	354000	236000	322000	195000	496000	510000	334000	63900	199000	9	9	9	72300	87800	9	324000	66600	34100
pmb0647	581.1	449.2	3.38	580.1	[M+H]+	-	8-C-hexosyl-luteolin O-pentoside	Flavone C-glycosides	34400	50900	41700	46800	76100	83500	86500	17000	9	9	26000	9	9	84600	65900	83900	93300	104000	50700	9	51200	9
pmb0665	611.2	299.8	3.67	610.2	[M+H]+	-	Luteolin 8-C-hexosyl-O-hexoside	Flavone C-glycosides	2170000	3180000	3110000	3040000	573000	3830000	2780000	1130000	765000	3310000	56000	37700	127000	7650000	10300000	12500000	395000	1120000	1650000	3210000	1420000	114000
pmb0667	757.1	739	3.8	756.1	[M+H]+	-	C-hexosyl-luteolin O-feruloylpentoside	Flavone C-glycosides	9	9	9	9	9	9	9	10200	9	9	9	5440	9	9	9	9	9	9	8290	9	9	9
pmb0711	611.2	303.7	3.64	610.2	[M+H]+	-	Quercetin 7-O-rutinoside	Flavonol	723000	983000	919000	997000	163000	1260000	887000	329000	231000	1180000	28500	15100	17100	2350000	3380000	3860000	127000	334000	516000	953000	409000	23800
pmb0716	655.2	331.7	4.11	654.2	[M+H]+	-	Tricin di-O-hexoside	Flavone	164000	186000	142000	174000	9	9	9	9	9	9	369000	392000	375000	9	9	9	9	9	9	446000	249000	268000
pmb0749	369.1	177.5	2.25	368.1	[M+H]+	-	O-Feruloyl quinic acid	Quinate and its derivatives	1490000	3110000	3070000	3060000	3920000	3980000	4990000	7290000	5050000	5620000	2330000	460000	1730000	3300000	3260000	3470000	2240000	2320000	757000	2360000	1050000	640000
pmb0751	321.1	147.5	3.78	320.1	[M+H]+	-	5-O-p-Coumaroyl shikimic acid	Quinate and its derivatives	852000	915000	827000	774000	1650000	1680000	1880000	219000	1130000	1190000	9	9	9	3310000	3030000	2860000	620000	769000	630000	9	9	9
pmb0752	369.1	177.5	2.99	368.1	[M+H]+	C02572	3-O-Feruloyl quinic acid	Quinate and its derivatives	417000	695000	845000	744000	1390000	981000	1340000	1210000	1170000	880000	401000	125000	229000	1180000	957000	1170000	515000	575000	223000	399000	236000	139000
pmb0764	144.1	142.9	2.62	143.1	[M+H]+	C04294	4-Methyl-5-thiazoleethanol	Others	9	9	9	9	23500	9	9	58400	14700	9	9	9	9	9	14500	9	9	9	11500	9	9	9
pmb0766	390.4	284.9	6.91	389.4	[M+H]+	-	Azoxystrobin acid	Others	175000	176000	200000	144000	151000	151000	128000	250000	114000	108000	100000	261000	356000	150000	164000	167000	120000	128000	220000	106000	104000	132000
pmb0774	177.2	160.5	1.55	176.2	[M+H]+	C17203	N-hydroxy tryptamine	Tryptamine derivatives	44000	74600	64600	74400	92700	41100	40200	45400	9	91300	69500	28900	33000	45600	66200	59200	91300	79800	49300	56900	89800	66200
pmb0782	86.1	56	1.16	85.1	[M+H]+	C01746	Piperidine	Alkaloids	6440000	11700000	11500000	10700000	8470000	8480000	8660000	10200000	6440000	12100000	10200000	3760000	12700000	10200000	9150000	10700000	9550000	6840000	3690000	9370000	16100000	14400000
pmb0785	130.1	128.4	4.64	129.1	[M+H]+	C06323	Isoquinoline	Alkaloids	17800	15200	15900	19600	9	9	9	9	9	9	9	12500	9	9	9	9	9	9	9	12100	32700	47800
pmb0786	180	84.2	0.61	179	[M+H]+	C00329	Glucosamine	Carbohydrates	470000	691000	648000	727000	1220000	1230000	1480000	280000	1000000	977000	296000	205000	389000	1920000	1980000	1590000	1050000	649000	737000	373000	379000	237000
pmb0789	332.1	314.7	1.14	331.1	[M+H]+	-	Pyridoxine O-glucoside	Vitamins	1470000	3500000	3790000	3570000	2580000	3660000	3500000	2440000	3150000	3690000	2080000	1080000	2540000	2620000	3440000	3020000	5170000	4960000	2640000	2220000	4390000	4500000
pmb0800	123.1	80.3	1.49	122.1	[M+H]+	C00153	Niacinamide	Vitamins	1190000	2220000	2320000	2170000	1690000	1190000	1250000	1550000	631000	1020000	1180000	818000	1410000	2470000	3330000	2730000	1110000	1180000	741000	1430000	1830000	1180000
pmb0801	346	184.5	1.57	345	[M+H]+	-	4-Pyridoxic acid O-hexoside	Vitamins	75200	159000	172000	180000	157000	79400	140000	354000	221000	330000	75800	35000	128000	129000	124000	170000	240000	157000	81500	150000	218000	173000
pmb0802	220.2	202.7	2.28	219.2	[M+H]+	C00864	D-Pantothenic acid	Vitamins	2730000	5040000	5420000	5290000	7220000	6540000	6110000	7460000	6270000	5510000	3450000	1640000	4340000	5060000	4780000	4680000	6800000	5410000	3760000	3530000	4040000	3000000
pmb0808	353.1	272.8	2.81	352.1	[M+H]+	-	"6,7-dihydroxycoumarin 6-O-quinic acid"	Coumarins	695000	1000000	1040000	1030000	1220000	1010000	1270000	751000	1000000	711000	538000	64400	345000	2140000	2090000	1870000	1230000	1470000	564000	587000	541000	435000
pmb0812	127.1	81.2	2.82	126.1	[M+H]+	C02835	Imidazole-4-acetate	Indole derivatives	732000	871000	1030000	979000	1490000	1760000	1540000	1040000	1350000	1330000	884000	649000	725000	1140000	1180000	1090000	991000	869000	652000	771000	814000	634000
pmb0818	206.1	147.5	2.48	205.1	[M+H]+	C05660	Methoxyindoleacetic acid	Indole derivatives	2090000	3700000	3430000	3500000	1670000	1390000	1460000	4060000	2600000	9400000	1940000	730000	3560000	765000	459000	493000	1600000	1600000	382000	1850000	5480000	7590000
pmb0819	157	130.4	2.45	156	[M+H]+	C02938	3-Indoleacetonitrile	Indole derivatives	544000	725000	708000	606000	347000	277000	267000	497000	411000	1290000	394000	164000	563000	150000	91300	102000	336000	355000	78400	304000	1120000	1330000
pmb0829	98.9	81.1	0.89	97.9	[M+H]+	C00009	Phosphoric acid	Organic acids	22200000	35000000	38000000	29700000	55300000	49100000	55900000	6320000	29800000	20800000	12300000	4640000	11500000	69000000	64000000	53800000	63300000	56900000	30800000	13300000	13900000	17100000
pmb0835	611.2	611.1	2.38	610.2	[M+H]+	-	Gallocatechin-gallocatechin	Catechin derivatives	151000	355000	346000	357000	236000	278000	317000	139000	595000	339000	295000	82700	284000	56200	66300	112000	178000	277000	133000	219000	1620000	440000
pmb0837	577.1	425.4	2.87	576.1	[M+H]+	-	Procyanidin A3	Proanthocyanidins	396000	708000	794000	510000	200000	598000	767000	9	664000	893000	283000	740000	481000	443000	617000	485000	1160000	9	546000	352000	820000	667000
pmb0848	494.3	184.6	7.82	493.3	[M+H]+	-	LysoPC 16:1 (2n isomer)	Lipids_Glycerophospholipids	1090000	1020000	982000	687000	228000	283000	235000	219000	252000	414000	1430000	725000	1560000	255000	258000	261000	324000	475000	543000	1120000	1690000	1650000
pmb0852	520.3	502.3	8.36	519.3	[M+H]+	-	LysoPC 18:2	Lipids_Glycerophospholipids	12200000	8490000	8880000	7590000	5950000	5940000	4540000	5730000	4410000	4910000	7940000	8210000	15800000	17100000	25600000	20600000	5530000	4210000	6350000	6790000	6870000	7460000
pmb0854	518.3	459.6	8.74	517.3	[M+H]+	-	LysoPC 18:3	Lipids_Glycerophospholipids	6770000	3950000	4100000	4180000	2430000	2590000	1790000	5240000	3300000	5160000	6490000	7410000	14500000	3670000	5190000	3520000	4060000	5760000	4620000	5830000	5120000	5990000
pmb0855	496.3	478.3	8.74	495.3	[M+H]+	-	LysoPC 16:0	Lipids_Glycerophospholipids	7130000	5270000	5750000	4860000	3030000	3420000	2080000	6880000	3920000	6700000	7440000	7460000	16400000	4380000	7020000	4870000	5170000	7550000	4880000	7070000	6020000	6540000
pmb0859	522.4	184.5	8.86	521.4	[M+H]+	-	LysoPC 18:1 (2n isomer)	Lipids_Glycerophospholipids	8090000	6260000	6620000	5560000	3990000	6320000	5090000	4750000	3970000	3820000	5390000	4020000	5400000	19100000	22800000	19900000	4360000	4610000	6130000	4620000	6180000	5130000
pmb0863	492.3	184.5	7.29	491.3	[M+H]+	-	LysoPC 16:2 (2n isomer)	Lipids_Glycerophospholipids	1060000	879000	864000	733000	66500	69400	53300	89500	95700	140000	2400000	891000	4470000	93700	107000	110000	104000	167000	185000	1840000	762000	1150000
pmb0864	426.3	285.8	7.63	425.3	[M+H]+	-	LysoPE 14:0	Lipids_Glycerophospholipids	120000	108000	95000	85500	42300	46000	34000	64300	44600	56100	127000	89200	406000	48800	74500	58600	54400	59400	58400	122000	169000	148000
pmb0865	518.2	500.3	7.67	517.2	[M+H]+	-	LysoPC 18:3 (2n isomer)	Lipids_Glycerophospholipids	29700000	21800000	20500000	18200000	21400000	22600000	16500000	27500000	20400000	28900000	9170000	4050000	12500000	30800000	35500000	33400000	25300000	33700000	38600000	8690000	7760000	13800000
pmb0866	468.1	450.5	7.68	467.1	[M+H]+	-	LysoPC 14:0	Lipids_Glycerophospholipids	194000	130000	119000	116000	43800	54800	37700	78500	40600	80200	177000	171000	381000	84500	92800	87800	54800	52200	58800	159000	216000	211000
pmb0873	520	125	8.19	519	[M+H]+	-	LysoPC 18:2 (2n isomer)	Lipids_Glycerophospholipids	14600000	9900000	9230000	7270000	6480000	7120000	5370000	6750000	5290000	6080000	9590000	6790000	14000000	14300000	17100000	14600000	6740000	8270000	10900000	7930000	6790000	9980000
pmb0874	478.6	337.9	8.32	477.6	[M+H]+	-	LysoPE 18:2 (2n isomer)	Lipids_Glycerophospholipids	10300000	8380000	8910000	8320000	7380000	6780000	5170000	6380000	5510000	6060000	6440000	5740000	15200000	19200000	32100000	21600000	6710000	4960000	7100000	5800000	6420000	6100000
pmb0882	522.1	125.5	9.04	521.1	[M+H]+	-	LysoPC 18:1	Lipids_Glycerophospholipids	1260000	734000	763000	598000	246000	222000	202000	255000	195000	138000	1250000	1270000	2860000	1270000	1960000	1330000	205000	160000	251000	1020000	735000	669000
pmb0889	279.3	201.5	8.91	278.3	[M+H]+	C08364	Punicic acid	Lipids_Fatty acids	404000	239000	268000	239000	767000	493000	297000	309000	207000	167000	68200	163000	80800	662000	657000	633000	316000	171000	381000	77200	48100	109000
pmb0952	265.1	140.4	0.74	264.1	[M+H]+	C00378	Thiamine	Vitamins	259000	475000	517000	507000	947000	692000	216000	6840000	470000	729000	9	27100	158000	498000	332000	425000	404000	209000	423000	9	9	83900
pmb0962	235.1	118.4	0.77	234.1	[M+H]+	-	Lysine butyrate	Amino acid derivatives	41700	75900	68700	36900	113000	98000	79400	100000	38800	134000	55800	23500	85900	197000	194000	232000	177000	81300	85400	48800	230000	124000
pmb1096	118	58.2	2.47	117	[M+H]+	C00463	Indole	Indole derivatives	4000000	5510000	5810000	5440000	2930000	2450000	2590000	6320000	4260000	13500000	3280000	1500000	6090000	1370000	798000	859000	2850000	2690000	686000	2850000	9050000	10300000
pmb1178	339.1	177.5	3.21	338.1	[M+H]+	-	O-Feruloyl 2-hydroxylcoumarin	Coumarins	1880000	2790000	2820000	2750000	2230000	2200000	2580000	1570000	2860000	1860000	1500000	805000	1030000	5610000	5230000	5020000	3050000	3450000	1680000	1590000	3010000	1400000
pmb1240	503.2	311.8	3.74	502.2	[M+H]+	-	Phellodensin F	Others	771000	916000	906000	892000	2350000	1980000	2100000	814000	596000	701000	180000	9	184000	2160000	2570000	3010000	348000	325000	365000	167000	9	61200
pmb1318	457.2	191.5	4.51	456.2	[M+H]+	-	8-Methyl-2-oxo-4-phenyl-2H-chromen-7-yl 4-(hexyloxy)benzoate	Benzoic acid derivatives	44600	29500	49500	45900	38300	38700	25700	33000	35700	35300	9	9	9	42100	48400	53000	94900	90500	70600	9	25400	55900
pmb1452	275.1	258.1	5.98	274.1	[M+H]+	-	N-Lauryldiethanolamine	Others	58800	39300	38400	25900	38500	44900	33200	44700	33100	35000	25300	47800	45100	41400	44100	44400	36000	37400	45600	30600	22600	34300
pmb1574	277.2	137.5	8.04	276.2	[M+H]+	-	Octadecadien-6-ynoic acid	Lipids_Fatty acids	307000	213000	208000	189000	1110000	867000	775000	197000	149000	48400	9	9	9	148000	99000	102000	348000	47400	471000	9	9	9
pmb1587	207.2	165.5	8.33	206.2	[M+H]+	-	"4-Hydroxy-3,5-diisopropylbenzaldehyde"	Benzoic acid derivatives	30500	21100	23900	26500	9	9	9	9	9	9	9	9	9	9	12900	9	9	9	9	9	85100	81900
pmb1605	353.3	335.8	8.55	352.3	[M+H]+	-	MAG (18:3) isomer3	Lipids_Glycerolipids	187000	117000	132000	127000	173000	156000	169000	151000	140000	127000	9	17800	9	338000	322000	328000	123000	9	244000	308	9	9
pmb1626	534.4	262.9	9.15	533.4	[M+H]+	-	MGMG (18:2) isomer1	Lipids_Glycerolipids	59100	52700	37600	39000	30400	33000	28900	46100	21700	38500	38600	40000	71000	19800	35300	25700	32800	28300	42700	32500	51000	53600
pmb1650	279.2	149.4	9.64	278.2	[M+H]+	-	"Octadeca-11E,13E,15Z-trienoic acid"	Lipids_Fatty acids	20900000	14200000	15200000	13500000	16000000	19700000	15500000	18700000	16800000	14200000	12000000	17200000	21000000	20700000	18300000	22900000	15800000	14000000	18300000	14400000	12600000	12100000
pmb1652	149	121.3	9.64	148	[M+H]+	-	Phthalic anhydride	Others	3030000	2270000	2610000	2150000	2500000	3030000	2470000	3170000	2800000	2370000	1850000	2840000	3400000	3040000	2830000	3540000	2410000	2210000	3090000	2370000	2110000	1950000
pmb1754	184	83.2	0.78	183	[M+H]+	C00588	O-Phosphocholine	Cholines	2460000	4640000	4480000	4210000	7120000	6730000	8680000	5220000	6060000	12000000	595000	343000	599000	1660000	1740000	1660000	10400000	9360000	3680000	550000	1640000	2320000
pmb1912	474.2	327.8	2.42	473.2	[M+H]+	C00234	10-Formyl-THF	Others	2740000	5470000	5660000	5870000	8730000	6910000	6450000	7780000	6850000	8290000	3680000	1870000	3460000	9530000	10300000	10400000	6540000	5210000	3330000	4130000	3050000	2300000
pmb2211	343.1	240.9	6.53	342.1	[M+H]+	-	Cocamidopropyl betaine	Others	278000	166000	168000	127000	381000	178000	138000	217000	147000	129000	95400	199000	109000	242000	193000	187000	173000	228000	209000	102000	93100	135000
pmb2221	318.3	300.9	6.82	317.3	[M+H]+	C12144	4-Hydroxysphinganine	Lipids_Fatty acids	418000	280000	266000	249000	306000	415000	188000	834000	555000	977000	251000	572000	1000000	399000	984000	451000	293000	549000	288000	466000	189000	383000
pmb2222	319.1	301.9	6.82	318.1	[M+H]+	-	Phytocassane C	Terpenoids	49700	34700	33800	26500	44000	49600	26600	104000	65600	109000	27300	55600	120000	53100	121000	56400	39600	61700	43300	42500	23700	51800
pmb2251	694.1	335.8	7.53	693.1	[M+H]+	-	DGMG (18:1)	Lipids_Glycerolipids	194000	159000	133000	180000	188000	227000	147000	145000	123000	71100	22400	28200	25400	435000	499000	510000	158000	101000	215000	26900	28800	32500
pmb2260	480.1	184.5	7.66	479.1	[M+H]+	-	LysoPC 15:1	Lipids_Glycerophospholipids	8830	6690	4970	7720	7580	6500	5500	14100	5920	4890	5100	4100	9	18000	21600	22300	6610	4910	8700	3700	8810	4670
pmb2319	482.3	184.5	8.2	481.3	[M+H]+	-	LysoPC 15:0	Lipids_Glycerophospholipids	581000	428000	430000	386000	217000	202000	125000	419000	242000	539000	441000	392000	1080000	273000	405000	340000	307000	369000	340000	406000	772000	662000
pmb2325	353.1	261.8	8.33	352.1	[M+H]+	-	MAG (18:3) isomer2	Lipids_Glycerolipids	79800	49200	49000	42800	45300	79100	62700	64400	49100	55500	15000	18700	14500	90000	77300	80200	60500	84000	125000	13700	19800	21200
pmb2383	534.1	338	8.99	533.1	[M+H]+	-	MGMG (18:2) isomer2	Lipids_Glycerolipids	9640	6770	6130	3780	4960	5260	4450	5310	3450	4800	4900	6510	10900	3530	3340	4210	2990	3700	7140	4370	6570	7520
pmb2388	524.1	507.4	8.84	523.1	[M+H]+	-	LysoPC 18:0 (2n isomer)	Lipids_Glycerophospholipids	123000	75100	89300	63500	46600	71500	53300	48500	45600	40100	61200	46100	54300	225000	277000	233000	51700	44300	68800	51800	75800	68300
pmb2406	510.1	510.4	9.29	509.1	[M+H]+	-	LysoPC 17:0	Lipids_Glycerophospholipids	413000	243000	264000	206000	156000	157000	70600	568000	208000	546000	248000	229000	1090000	165000	323000	170000	267000	481000	285000	285000	319000	436000
pmb2507	213.1	78.9	0.97	214.1	[M-H]-	C00672	2-Deoxyribose 1-phosphate	Carbohydrates	73400	58200	105000	103000	52300	32000	19600	172000	47200	128000	377000	332000	523000	9	9	9	9	28400	9	375000	137000	137000
pmb2554	529.1	355.9	2.23	530.1	[M-H]-	-	5-O-Feruloyl quinic acid glucoside	Quinate and its derivatives	198000	201000	207000	211000	393000	283000	448000	376000	222000	242000	138000	104000	97200	270000	285000	271000	122000	142000	105000	152000	101000	94600
pmb2556	345.1	167.2	2.35	346.1	[M-H]-	-	Syringaldehyde O-glucoside	Others	12000	10900	16900	12100	9	9400	8780	11600	6330	9	33100	16900	12700	9	9	9	4690	8940	9	42400	12500	21400
pmb2561	190.1	84	2.43	191.1	[M-H]-	C02712	N-Acetylmethionine	Amino acid derivatives	13300	14700	15500	12200	18600	18700	15400	19300	12200	45000	25400	19000	15600	8040	4920	6210	16800	6990	13300	21000	10700	17800
pmb2591	245	203.2	3.83	246	[M-H]-	C03137	Acetyl tryptophan	Amino acid derivatives	980000	1020000	1020000	1050000	68900	46700	54100	78300	73100	20900000	44000	27900	87800	29000	45100	48100	61700	69000	65900	99800	28200	38700
pmb2601	307.1	161.2	4.33	308.1	[M-H]-	-	7-hydroxycoumarin-beta-rhamnoside	Coumarins	31200	34900	28000	39200	35300	59300	81700	32800	59500	32200	14800	9920	16600	36700	51900	34500	37700	38800	33800	15700	7610	13700
pmb2640	199	181.3	9.62	200	[M-H]-	C02679	Lauric acid (C12:0)	Lipids_Fatty acids	20500	15000	15000	15300	23800	15500	17500	18300	17800	14800	18600	14800	21600	24300	19200	20000	17200	17300	15900	19100	13600	20700
pmb2654	460.1	118.2	0.74	461.1	[M-H]-	-	Anthranilate O-hexosyl-O-hexoside	Benzoic acid derivatives	288000	452000	492000	461000	197000	190000	182000	363000	197000	306000	1670000	1250000	1800000	90500	53700	65600	172000	103000	124000	1600000	654000	866000
pmb2657	289.1	191.2	0.69	290.1	[M-H]-	C03406	Argininosuccinate	Organic acids	12200000	14700000	13100000	13000000	19900000	15200000	16100000	7650000	18200000	17400000	9350000	6790000	6860000	9330000	9520000	8550000	10100000	7760000	6930000	8170000	3200000	5000000
pmb2723	485.1	323.3	3.33	486.1	[M-H]-	-	4-hydroxycoumarin di-glucoside	Coumarins	21300	23500	22000	31600	18800	13100	17200	11400	16800	9	30300	22700	39800	9	9	9	9	4560	9	25700	38800	67100
pmb2778	295	183.3	8.92	296	[M-H]-	-	"9,10-EODE"	Lipids_Fatty acids	442000	345000	354000	462000	1060000	674000	623000	335000	359000	331000	115000	209000	111000	731000	699000	699000	539000	240000	501000	146000	121000	198000
pmb2786	293	275.4	8.37	294	[M-H]-	-	9-HOTrE	Lipids_Fatty acids	120000	102000	112000	121000	475000	428000	428000	94500	111000	33500	9	4040	9	55700	42200	45400	196000	31600	255000	6160	9	9
pmb2791	309.1	291.4	7.5	310.1	[M-H]-	-	9-HpOTrE	Lipids_Fatty acids	27800	24100	21000	27100	84000	36100	54200	26300	78900	50600	94000	37200	52500	41400	52900	33000	76200	28300	66800	88400	59200	134000
pmb2792	293	193.2	7.77	294	[M-H]-	-	13-HOTrE(r)	Lipids_Fatty acids	59300	58300	57900	64500	275000	121000	118000	75100	266000	145000	193000	81200	175000	167000	164000	130000	217000	70700	178000	181000	122000	254000
pmb2795	177	145.2	5.43	178	[M-H]-	-	4-Methoxycinnamic acid	Hydroxycinnamoyl derivatives	11800	14300	11900	13000	5440	4920	5160	4280	6300	9	9	9	9	6180	4920	5740	3540	4450	6750	9	9	9
pmb2799	295	277.5	9.7	296	[M-H]-	-	"12,13-EODE"	Lipids_Fatty acids	5400	2900	4060	5430	9230	6330	6210	5570	6150	4980	9	5960	3350	7010	11600	6690	4790	4850	6310	3840	3040	4480
pmb2804	311.1	293.4	7.82	312.1	[M-H]-	C04717	13-HPODE	Lipids_Fatty acids	46300	43300	41200	45500	125000	78600	69400	56700	44800	52900	4010	5290	4040	83500	67000	78400	69400	15800	59900	7750	3680	7540
pmb2819	665.1	323.4	2.23	666.1	[M-H]-	-	O-Caffeoyl maltotriose	Hydroxycinnamoyl derivatives	140000	145000	156000	196000	6720	6040	6180	5370	10600	10800	653000	207000	848000	9	9	1230	5010	7620	6440	482000	1000000	532000
pmb2826	147	85	0.92	148	[M-H]-	C00815	Citramalate	Organic acids	1020000	1390000	1230000	1570000	1630000	1690000	1690000	2050000	2190000	2210000	1500000	1230000	1480000	265000	466000	428000	1170000	1110000	1090000	3310000	637000	1010000
pmb2831	315.1	153.2	2.53	316.1	[M-H]-	-	Protocatechuic acid O-glucoside	Catechin derivatives	742000	763000	783000	831000	570000	705000	641000	685000	644000	695000	648000	989000	707000	541000	598000	563000	925000	940000	865000	809000	1750000	1790000
pmb2833	529	329.3	2.23	530	[M-H]-	-	3-O-Feruloyl quinic acid glucoside	Quinate and its derivatives	133000	148000	122000	146000	288000	196000	319000	284000	154000	164000	71200	40200	53200	199000	215000	198000	99600	97000	92700	81000	53300	57000
pmb2835	181.1	151.1	4.02	182.1	[M-H]-	-	Syringaldehyde	Hydroxycinnamoyl derivatives	39600	30500	30700	36200	9	10700	9	9	9	11500	29000	68500	11300	9	13400	9	9	9	9	23300	123000	31800
pmb2857	308.1	128.2	0.72	309.1	[M-H]-	-	L-Glutamic acid O-glucoside	Amino acid derivatives	49300	71400	73500	62200	198000	134000	205000	29700	92500	89200	14400	28500	28700	426000	459000	400000	111000	130000	145000	42300	41600	9
pmb2867	350.1	144.2	1.78	351.1	[M-H]-	-	Kynurenic acid O-hexside	Organic acids	1900000	2210000	2320000	2310000	1240000	1160000	835000	1270000	1200000	1460000	3110000	2680000	1760000	1040000	1280000	1010000	3340000	3130000	2960000	2870000	7560000	6860000
pmb2871	315.1	152.1	1.9	316.1	[M-H]-	-	"2,5-dihydroxy benzoic acid O-hexside"	Benzoic acid derivatives	4840000	5070000	4960000	5170000	5270000	2590000	2190000	5390000	4930000	24300000	6760000	4740000	6340000	716000	571000	758000	3260000	2320000	2800000	7080000	6850000	8410000
pmb2873	214.1	134.2	3.69	215.1	[M-H]-	-	3-(2-Naphthyl)-D-alanine	Amino acid derivatives	213000	232000	233000	249000	766000	242000	172000	208000	199000	247000	175000	253000	193000	505000	201000	500000	387000	222000	210000	181000	116000	196000
pmb2922	565.1	323.3	1.12	566.1	[M-H]-	C00029	Uridine 5'-diphospho-D-glucose	Nucleotide and its derivates	15800000	18100000	15100000	16200000	9750000	18000000	24600000	11100000	17600000	8190000	10900000	10800000	8900000	26000000	29000000	27700000	13600000	18500000	13800000	11300000	16100000	12900000
pmb2928	331	313.7	2.09	332	[M-H]-	-	Gallic acid O-Hexoside	Benzoic acid derivatives	6090000	7050000	7300000	7650000	7160000	4750000	3950000	6530000	6530000	16700000	4900000	3280000	5400000	1830000	1590000	1670000	13500000	10000000	9110000	4960000	11700000	13200000
pmb2933	311.1	149.2	2.19	312.1	[M-H]-	-	Caftaric acid	Hydroxycinnamoyl derivatives	21400	25900	17400	17600	26300	20400	16800	18500	15200	35900	14100	12200	18400	24100	28400	23100	25500	26600	25100	18100	26700	32500
pmb2938	353.1	191.2	2.91	354.1	[M-H]-	-	4-O-Caffeoyl quinic acid (criptochlorogenic acid)	Quinate and its derivatives	196000	141000	193000	197000	171000	175000	226000	188000	165000	171000	97700	41600	72500	297000	292000	273000	222000	237000	227000	115000	149000	187000
pmb2940	385.1	223.2	3.15	386.1	[M-H]-	-	1-O-beta-D-Glucopyranosyl sinapate	Hydroxycinnamoyl derivatives	63100	58500	57400	56200	108000	105000	94700	72500	63500	73600	30800	9730	22500	95800	80500	91000	45000	70900	73900	30500	27300	29000
pmb2947	865.1	407.2	3.51	866.1	[M-H]-	-	Catechin-catechin-catechin	Catechin derivatives	2710000	2500000	2920000	2690000	934000	1660000	1410000	951000	1890000	2440000	732000	1510000	1020000	482000	666000	438000	6340000	7030000	5890000	681000	7030000	6780000
pmb2948	346.1	211.1	0.83	347.1	[M-H]-	C01367	Adenosine 3'-monophosphate	Nucleotide and its derivates	2530	4890	3560	5470	5710	4730	3160	4550	5450	10900	6570	4150	11400	8020	6110	8960	6800	3480	6380	7970	6570	2940
pmb2952	251.1	135.2	1.62	252.1	[M-H]-	C05512	2'-Deoxyinosine	Nucleotide and its derivates	7370	9090	9810	7840	8710	5350	5230	6290	2840	5190	9220	10300	10100	10100	13400	12400	14000	7030	10700	7790	33400	28400
pmb2961	547.1	503.4	2.87	548.1	[M-H]-	-	Peonidin O-malonylhexoside	Anthocyanins	81300	110000	82800	87700	123000	125000	127000	114000	92900	105000	46000	65600	39500	57300	48000	71700	141000	62000	115000	46100	99000	89800
pmb2970	625.2	463.3	2.29	626.2	[M-H]-	-	Hesperetin O-hexosyl-O-hexoside	Flavanone	6900	10100	7870	13500	9	9	9	9	9	9	13300	11300	21000	9	9	9	9	9	9	26100	64500	30200
pmb2978	563.1	269.3	3.93	564.1	[M-H]-	-	Apigenin O-hexosyl-O-pentoside	Flavone	44300	20500	28500	19500	31100	23100	19700	26200	19700	24300	15600	25500	18800	36800	21300	37200	25400	20300	24500	23000	33100	15900
pmb2979	549.2	387.3	3.99	550.2	[M-H]-	-	Hesperetin O-malonylhexoside	Flavanone	503000	472000	503000	511000	652000	864000	741000	547000	602000	678000	406000	259000	345000	322000	357000	369000	495000	413000	609000	479000	304000	409000
pmb2987	487.1	283.2	2.57	488.1	[M-H]-	-	Acacetin O-acetyl hexoside	Flavone	150000	151000	169000	159000	119000	124000	101000	99300	105000	104000	272000	183000	245000	140000	153000	139000	148000	137000	172000	263000	182000	216000
pmb2988	624.1	285.3	3.1	625.1	[M-H]-	-	Luteolin O-hexosyl-O-gluconic acid	Flavone	377	769	718	511	500	698	725	497	429	928	644	427	427	277	925	824	1180	1610	544	365	1250	263
pmb2999	461.1	285.2	3.8	462.1	[M-H]-	-	Chrysoeriol 5-O-hexoside	Flavone	9	9	9	9	9	9	9	9	9	9	9	9	9	90200	130000	136000	9	9	9	9	9	9
pmb3006	431.1	269.2	4.11	432.1	[M-H]-	C04608	Apigenin 7-O-glucoside (Cosmosiin)	Flavone	15800	12200	16200	21300	11900	9	9	9	9	18900	39100	16400	14900	5730	7810	7320	14400	13800	13200	43600	13600	20700
pmb3012	461.1	460.9	4.23	462.1	[M-H]-	-	Chrysoeriol 7-O-hexoside	Flavone	50700	46400	53800	52400	17000	35600	35200	25200	35400	71600	9	82800	26400	15800	9	13600	74400	77600	91200	27700	100000	71100
pmb3023	449.1	329.3	3.3	450.1	[M-H]-	-	Eriodictyol C-hexoside	Flavone C-glycosides	410000	364000	348000	341000	105000	214000	182000	106000	217000	451000	466000	418000	187000	138000	136000	127000	559000	641000	643000	573000	611000	840000
pmb3026	505.1	301.2	3.91	506.1	[M-H]-	-	Quercetin O-acetylhexoside	Flavonol	1910000	1890000	2020000	2160000	174000	3040000	1260000	1310000	383000	2520000	30800	27000	108000	4640000	7060000	9560000	170000	733000	892000	1970000	1110000	39500
pmb3041	521.1	329.3	3.74	522.1	[M-H]-	-	Tricin O-saccharic acid	Flavone	9900000	9770000	10500000	11400000	18800000	20000000	19100000	16200000	14300000	13400000	4300000	3470000	5310000	13900000	15300000	14900000	12000000	10100000	11500000	4440000	3970000	5720000
pmb3042	491.1	329.3	3.94	492.1	[M-H]-	-	Tricin 5-O-hexoside	Flavone	134000	121000	141000	146000	132000	117000	150000	121000	117000	159000	57000	41900	63000	180000	211000	165000	194000	218000	218000	74800	139000	126000
pmb3043	637.1	269.3	3.98	638.1	[M-H]-	-	Tricin 5-O-rutinoside	Flavone	1340000	1310000	1240000	1410000	1910000	922000	1910000	1130000	1180000	847000	210000	120000	209000	2750000	2590000	1780000	2900000	1830000	3330000	198000	495000	756000
pmb3045	505.1	330.3	4.14	506.1	[M-H]-	-	Tricin O-glucuronic acid	Flavone	22300	21000	19400	23100	28300	24400	25600	24300	16700	14700	7220	9	9760	17700	31200	26400	17600	22500	18400	9090	7830	12700
pmb3046	491.1	431.2	4.21	492.1	[M-H]-	-	Tricin 7-O-hexoside	Flavone	34900	25400	25500	33900	9	11400	17100	9	9810	16200	9	9	6370	65900	70800	55100	47300	68200	54600	9	31100	27000
pmb3047	657.1	495.3	4.51	658.1	[M-H]-	-	Tricin 4'-O-(syringyl alcohol) ether 5-O-hexoside	Flavonolignan	51800	44800	49500	46500	43900	52800	56800	52700	55900	55300	35000	30800	44200	37900	38100	30300	58800	56400	49100	28700	38300	37900
pmb3056	355.1	181.2	1.93	356.1	[M-H]-	-	Homovanilloyl quinic acid	Quinate and its derivatives	265000	283000	301000	320000	225000	257000	234000	632000	215000	420000	367000	137000	203000	505000	581000	604000	312000	236000	251000	407000	265000	231000
pmb3058	369	191.1	2.09	370	[M-H]-	-	Quinic acid O-glucuronic acid	Quinate and its derivatives	920000	1080000	1140000	1170000	636000	512000	919000	1040000	613000	858000	999000	183000	433000	2240000	2870000	2880000	1510000	1800000	1220000	1130000	1400000	1250000
pmb3059	543.1	191.2	1.99	544.1	[M-H]-	-	Quinic acid O-di-glucuronic acid	Quinate and its derivatives	9	9	9	9	9	9	33500	9	9	9	9	9	9	58800	101000	68400	9	9	9	9	9	9
pmb3061	499.1	163.2	2.18	500.1	[M-H]-	-	5-O-p-coumaroyl quinic acid O-hexoside	Quinate and its derivatives	113000	129000	128000	140000	52100	117000	67500	176000	54400	93300	141000	206000	114000	115000	151000	134000	110000	144000	161000	226000	254000	134000
pmb3062	385.1	152.2	2.19	386.1	[M-H]-	-	Eudesmoyl quinic acid	Quinate and its derivatives	1270000	1460000	1430000	1610000	1500000	1530000	1900000	3290000	1670000	2190000	1410000	714000	1070000	1620000	1770000	1720000	1070000	1340000	917000	1380000	979000	864000
pmb3064	499.2	173.2	2.45	500.2	[M-H]-	-	3-O-p-coumaroyl quinic acid O-hexoside	Quinate and its derivatives	103000	131000	126000	147000	59400	116000	69200	186000	56400	86300	147000	198000	121000	134000	182000	148000	127000	145000	174000	217000	234000	155000
pmb3066	481.1	445.4	2.52	482.1	[M-H]-	-	5-O-p-coumaroyl shikimic acid O-hexoside	Quinate and its derivatives	49500	51500	56100	60900	96300	103000	82300	96200	85100	70000	124000	100000	125000	20500	25300	13500	31800	31900	31300	108000	27200	53100
pmb3068	337.1	155.8	2.84	338.1	[M-H]-	-	1-O-p-Coumaroyl quinic acid	Quinate and its derivatives	4850000	4980000	4810000	4930000	6470000	6610000	5910000	11000000	6350000	7410000	3860000	3530000	3590000	5650000	4800000	5270000	4920000	2850000	4420000	4220000	2700000	2650000
pmb3072	481.1	319.3	3.13	482.1	[M-H]-	-	3-O-p-coumaroyl shikimic acid O-hexoside	Quinate and its derivatives	28400	22600	31600	26800	30900	40800	21600	27700	16900	36500	33300	26400	44000	24100	30300	20200	20800	22100	26100	47700	38100	39100
pmb3073	709.1	401.3	3.43	710.1	[M-H]-	-	O-p-Coumaroyl quinic acid O-rutinoside derivative	Quinate and its derivatives	132000	153000	173000	155000	55500	43300	89200	22900	28700	51500	14900	9	8340	65300	65300	75400	46100	44700	34100	31600	36600	35000
pmb3074	337.1	190.9	3.46	338.1	[M-H]-	-	3-O-p-Coumaroyl quinic acid	Quinate and its derivatives	181000000	171000000	173000000	182000000	179000000	132000000	224000000	132000000	89400000	104000000	3210000	1520000	2290000	385000000	412000000	378000000	180000000	181000000	151000000	4480000	13300000	13600000
pmb3075	319	145.3	3.97	320	[M-H]-	-	3-O-p-Coumaroyl shikimic acid	Quinate and its derivatives	981000	976000	974000	1080000	1540000	1060000	1640000	1570000	1370000	805000	90700	58900	118000	2150000	2130000	1600000	1340000	825000	1470000	132000	151000	172000
pmb3079	300.1	79	1.16	301.1	[M-H]-	C04256	N-Acetylglucosamine 1-phosphate	Others	25200	21300	20300	20200	67000	44900	33400	34200	18600	30100	13100	20900	11300	108000	102000	99900	112000	45900	80600	16300	9	27700
pmb3081	289.1	97	1.09	290.1	[M-H]-	-	Glucarate O-Phosphoric acid	Carbohydrates	5250000	8740000	5510000	5740000	10200000	9050000	9	9	9	9	4200000	4020000	5200000	6900000	6010000	9620000	7860000	5800000	8440000	9	3120000	4980000
pmb3088	421.1	241.2	0.69	422.1	[M-H]-	C00689	Trehalose 6-phosphate	Carbohydrates	113000	121000	155000	169000	73600	67100	66800	92400	98100	92300	263000	228000	265000	84200	96400	84900	77900	79800	63400	272000	270000	251000
pmb3093	351.1	132.6	2.44	352.1	[M-H]-	-	"6,7-dihydroxycoumarin 7-O-quinic acid"	Coumarins	7630000	8570000	8960000	9350000	7780000	8770000	11900000	11400000	8690000	9330000	4700000	2370000	4140000	13400000	13300000	13900000	9650000	8940000	9740000	5130000	5100000	6090000
pmb3094	703.4	351.3	2.48	704.4	[M-H]-	-	Esculetin O-quinacyl esculetin O-quinic acid	Coumarins	1420000	1760000	1840000	1870000	1490000	1770000	2610000	2610000	1650000	1900000	607000	211000	530000	3480000	3380000	4120000	2000000	1800000	2070000	799000	864000	1100000
pmb3099	153	78.9	1.61	154	[M-H]-	C06608	Diethyl phosphate	Organic acids	675000	769000	772000	817000	1300000	1530000	1540000	599000	1360000	1300000	1250000	1710000	1070000	1410000	843000	1070000	895000	782000	646000	2140000	1030000	1140000
pmb3101	175.1	131.3	2.74	176.1	[M-H]-	C02504	2-Isopropylmalate	Organic acids	2140000	2190000	2320000	2240000	1250000	2830000	1720000	1220000	1290000	4330000	1910000	1770000	1510000	3670000	2230000	2960000	1630000	1260000	1840000	1860000	3350000	3520000
pmb3107	359.1	197.1	2.34	360.1	[M-H]-	-	Syringic acid O-glucoside	Benzoic acid derivatives	923000	962000	912000	985000	447000	729000	391000	1010000	576000	681000	2520000	2000000	1710000	290000	238000	261000	883000	478000	677000	2900000	1190000	1760000
pmb3114	561.1	271.3	3.45	562.1	[M-H]-	-	Epicatechin-epiafzelechin	Catechin derivatives	1870000	1870000	1750000	1840000	858000	1130000	765000	830000	1470000	1330000	670000	1560000	877000	450000	368000	367000	5300000	4120000	4630000	638000	6000000	6750000
pmb3117	452	255.3	8.69	453	[M-H]-	-	LysoPE 16:0	Lipids_Glycerophospholipids	6240000	5320000	5340000	6620000	4000000	6920000	3690000	7320000	6280000	8130000	9580000	7110000	19200000	4710000	7450000	5230000	6790000	12100000	5640000	9650000	7050000	7620000
pmb3121	478.1	281.4	8.99	479.1	[M-H]-	-	LysoPE 18:1	Lipids_Glycerophospholipids	574000	483000	496000	637000	196000	233000	178000	234000	233000	116000	1390000	822000	2410000	659000	1000000	730000	246000	178000	227000	1180000	786000	671000
pmb3132	478.1	281.3	8.81	479.1	[M-H]-	-	LysoPE 18:1 (2n isomer)	Lipids_Glycerophospholipids	688000	556000	569000	747000	223000	277000	196000	272000	275000	121000	1600000	992000	2920000	737000	1120000	869000	282000	199000	244000	1330000	948000	798000
pmb3264	611.1	306.2	1.14	612.1	[M-H]-	C00127	Glutathione oxidized	Amino acid derivatives	28500	42300	47900	43600	40700	68400	54500	79800	37400	14300	12000	3130	18300	113000	214000	132000	13100	27900	25800	13600	32200	25600
pmb3317	371.1	179.2	1.9	372.1	[M-H]-	-	Quinacyl syringic acid	Quinate and its derivatives	58800	68000	69200	89100	52500	67100	69700	56500	40100	83600	57600	14700	33800	143000	182000	150000	71900	118000	87000	80200	71800	81800
pmb3894	329.1	314.3	5.86	330.1	[M-H]-	-	Di-O-methylquercetin	Flavonol	387000	373000	373000	403000	903000	458000	470000	236000	305000	169000	54000	38400	30900	849000	1290000	947000	510000	121000	262000	51700	56000	97000
pmb4344	362.1	211.1	1.15	363.1	[M-H]-	C00144	Guanosine 5'-monophosphate	Nucleotide and its derivates	15900	12300	23100	14000	22100	11300	11600	10800	12000	16400	12900	9700	26900	32300	47200	40800	33300	18500	18000	19100	30700	21800
pmb5304	277.1	233.7	10.56	278.1	[M-H]-	C06427	α-Linolenic acid	Lipids_Fatty acids	5050	4700	6380	4910	7460	9950	9460	5560	5940	6980	1760	847	1480	6060	4710	6150	5930	4470	10500	1320	1260	1320
pmc0066	333.1	137	0.67	332.1	[M+H]+	C06196	2'-Deoxyinosine-5'-monophosphate	Nucleotide and its derivates	293000	517000	650000	680000	318000	610000	1020000	81400	280000	180000	1900000	1390000	509000	410000	959000	292000	463000	802000	173000	2420000	1230000	1210000
pmc0274	167.1	121	1.96	166.1	[M+H]+	C16614	6-Methylmercaptopurine	Nucleotide and its derivates	10300000	16100000	15800000	16200000	12000000	12000000	12900000	11000000	7320000	18100000	15000000	7850000	18100000	12700000	11300000	13900000	11600000	6240000	5760000	13800000	26300000	23800000
pmc0281	400.2	136.1	2.05	399.2	[M+H]+	-	Adenosine O-ribose	Nucleotide and its derivates	872000	1970000	1880000	1710000	2090000	1690000	1840000	1940000	1850000	3000000	1590000	714000	1500000	1380000	1470000	1570000	2090000	2140000	941000	1580000	2150000	1950000
pmc0304	384.1	252.2	2.19	383.1	[M+H]+	-	Succinyladenosine	Nucleotide and its derivates	3870000	7850000	7960000	8500000	1280000	1070000	832000	1960000	980000	2240000	12100000	2110000	9690000	1850000	2050000	2110000	2580000	2090000	988000	11900000	18700000	18000000
pmc0682	133.1	105	4.16	132.1	[M+H]+	-	4-Aminoindole	Indole derivatives	128000	222000	171000	156000	72800	9	9	9	9	106000	119000	177000	9	9	77100	9	131000	262000	95900	189000	298000	319000
pmc0960	544.4	544.4	8.89	543.4	[M+H]+	-	LysoPC 20:4	Lipids_Glycerophospholipids	937000	603000	618000	600000	139000	152000	139000	180000	159000	109000	1430000	1480000	2900000	949000	1240000	919000	157000	76900	199000	1120000	858000	680000
pmc1990	299.1	74.8	6.74	300.1	[M-H]-	-	"4'-Hydroxy-5,7-dimethoxyflavanone"	Flavanone	475000	420000	417000	517000	113000	118000	111000	313000	127000	123000	159000	164000	152000	125000	116000	109000	239000	137000	109000	134000	143000	184000
pmd0017	203	112	0.6	202	[M+H]+	C00750	Spermine	Phenolamides	1640000	5100000	5730000	7020000	5380000	6750000	5350000	4140000	5320000	5900000	6110000	2740000	6120000	5770000	5770000	5910000	5330000	4380000	1920000	5690000	5390000	5860000
pmd0023	266	134.2	1.88	267	[M-H]-	C00212	Adenosine	Nucleotide and its derivates	37900	42400	41000	49200	15800	47400	28500	53800	18500	120000	35000	41800	44400	31800	38700	130000	28900	22900	28800	26500	32300	28900
pmd0130	468.3	450.5	7.5	467.3	[M+H]+	-	LysoPC 14:0 (2n isomer)	Lipids_Glycerophospholipids	35700	28800	27100	23600	4970	8710	7970	9600	8630	23700	52600	34300	63700	5920	7150	5990	8570	14200	15900	47100	39700	52400
pmd0132	496.3	478.3	8.57	495.3	[M+H]+	-	LysoPC 16:0 (2n isomer)	Lipids_Glycerophospholipids	2450000	1990000	2110000	1690000	1100000	1680000	1410000	1250000	1120000	2160000	3340000	2340000	2930000	1320000	2000000	1490000	1390000	2370000	2080000	2580000	1800000	2460000
pmd0136	524.4	507.4	9.69	523.4	[M+H]+	-	LysoPC 18:0	Lipids_Glycerophospholipids	2950000	2150000	2410000	1960000	1920000	2470000	892000	9480000	3020000	10300000	1990000	2240000	9960000	1800000	4790000	2140000	4240000	7870000	3350000	3000000	2660000	3520000
pmd0144	550.4	245.1	9.81	549.4	[M+H]+	-	LysoPC 20:1 (2n isomer)	Lipids_Glycerophospholipids	16400	14500	11000	11200	8270	10000	8800	13300	7260	12400	4150	4360	5490	17000	16200	21100	8020	11800	11200	3070	34200	42900
pmd0145	550.4	245.1	9.9	549.4	[M+H]+	-	LysoPC 20:1	Lipids_Glycerophospholipids	19800	17700	20800	12600	8560	10100	10800	20800	9530	17000	7810	5470	4840	14400	18100	14200	8210	15200	9670	8260	45400	54400
pmd0158	424.2	285.8	7.37	425.2	[M-H]-	-	LysoPE 14:0 (2n isomer)	Lipids_Glycerophospholipids	80800	74400	73500	83100	29900	34500	28000	35700	36000	43300	139000	73200	304000	36200	49400	40100	45600	45600	42300	126000	163000	152000
pmd0160	452.3	255.3	8.55	453.3	[M-H]-	-	LysoPE 16:0 (2n isomer)	Lipids_Glycerophospholipids	14600000	12300000	11900000	13700000	9730000	16400000	8520000	16800000	13900000	17400000	20100000	15900000	40200000	11500000	17700000	12600000	15200000	26400000	13900000	20100000	14800000	16200000
pme0001	609.2	301.3	4.03	610.19	[M-H]-	C09806	Hesperetin 7-O-neohesperidoside (Neohesperidin)	Flavanone	9	9	9	9	4920000	9	9	9	6820000	39700000	9	9	2190000	63100000	9	9	9	9	9	9	9	1720000
pme0004	190.1	84	0.83	189.111	[M+H]+	C02427	L-Homocitrulline	Amino acids	263000	404000	325000	361000	289000	286000	282000	284000	225000	300000	319000	155000	228000	435000	355000	443000	322000	303000	161000	304000	1080000	688000
pme0005	121	121	1.42	120.044	[M+H]+	C15587	Purine	Nucleotide and its derivates	8960	11600	21200	17400	10800	14900	17100	10600	9	18400	14200	14400	12800	13600	13400	11100	8970	10100	5020	23700	35600	19900
pme0007	174.1	131.1	0.72	175.096	[M-H]-	C00327	L-Citrulline	Amino acids	61800	85400	71500	95500	30800	43700	71600	33900	24100	66600	209000	188000	144000	64400	30900	50400	41000	24900	23000	211000	295000	185000
pme0010	106	59.9	0.74	105.043	[M+H]+	C00065	L-Serine	Amino acids	313000	358000	344000	302000	266000	334000	350000	169000	265000	459000	497000	244000	544000	325000	177000	239000	318000	113000	259000	507000	523000	371000
pme0011	132	99.9	0.71	133.037	[M-H]-	C00049	L-Aspartic acid	Amino acids	6350000	7780000	8490000	8460000	4190000	4470000	3020000	3480000	6680000	5050000	14100000	18200000	12800000	2940000	5520000	5990000	5790000	6840000	7450000	14200000	26400000	16700000
pme0013	146.1	102.1	0.72	147.053	[M-H]-	C00025	L-Glutamic acid	Amino acids	3890000	5000000	5260000	5480000	6720000	6550000	8400000	4530000	5340000	4660000	6070000	5890000	5910000	8370000	7670000	7900000	5250000	4550000	5300000	6530000	3530000	4790000
pme0016	241	119.9	0.77	240.024	[M+H]+	C00491	L-(-)-Cystine	Amino acids	27800	64700	55600	49200	112000	99800	78900	88500	91300	78300	31900	6710	33100	88400	99000	118000	108000	102000	43600	50700	40200	44600
pme0018	130.1	130.1	1.24	131.095	[M-H]-	C00123	L-Leucine	Amino acids	265000	282000	255000	314000	188000	170000	152000	339000	139000	402000	340000	225000	372000	176000	139000	174000	263000	166000	159000	267000	906000	559000
pme0020	164.1	147.1	1.97	165.079	[M-H]-	C00079	L-Phenylalanine	Amino acids	41200000	43200000	44800000	46300000	27000000	25300000	27300000	25900000	14900000	47600000	60400000	42800000	67600000	31300000	25600000	33000000	27300000	13500000	16800000	53200000	109000000	118000000
pme0022	118	100.9	0.74	119.058	[M-H]-	C00188	L-Threonine	Amino acids	473000	609000	628000	657000	602000	591000	636000	663000	409000	800000	1490000	1030000	1190000	433000	323000	391000	572000	411000	426000	1270000	806000	923000
pme0026	147	83.2	0.68	146.106	[M+H]+	C00047	L-(+)-Lysine	Amino acids	826000	1460000	1360000	1560000	1020000	1070000	967000	2170000	1220000	5780000	9	9	9	809000	1100000	738000	1760000	2230000	1110000	9	2820000	1920000
pme0036	154.1	92.9	0.7	155.07	[M-H]-	C00135	L-Histidine	Amino acids	340000	381000	416000	384000	180000	109000	169000	242000	144000	501000	1310000	536000	643000	74600	40600	62800	312000	156000	126000	1130000	1280000	871000
pme0038	112	95	0.75	111.043	[M+H]+	C00380	Cytosine	Nucleotide and its derivates	365000	484000	573000	444000	746000	889000	802000	998000	586000	664000	266000	119000	387000	1380000	1460000	1350000	821000	586000	465000	249000	218000	318000
pme0040	136.1	136.1	1.12	135.054	[M+H]+	C00147	Adenine	Nucleotide and its derivates	4920000	7910000	8720000	8520000	3470000	4490000	3110000	6960000	2690000	6960000	8090000	8670000	12000000	14900000	29600000	21000000	5660000	4880000	3220000	7760000	10300000	6340000
pme0042	173.1	131.1	0.71	174.112	[M-H]-	C00062	L-(+)-Arginine	Amino acids	35600	39700	46700	48500	35600	33200	47700	54500	20600	153000	72800	68300	37000	33900	17100	15600	34200	26800	18100	73700	61600	41300
pme0049	110	64.9	0.76	109.02	[M+H]+	C00519	2-Aminoethanesulfinic acid	Organic acids	192000	209000	147000	192000	243000	197000	164000	186000	216000	198000	155000	127000	161000	214000	174000	203000	182000	178000	135000	136000	158000	153000
pme0050	203	116.1	2.47	204.09	[M-H]-	C00078	L-Tryptophan	Amino acids	6300000	6230000	6390000	6710000	2810000	2170000	2230000	5760000	4410000	17200000	6450000	5530000	10900000	1070000	607000	667000	3190000	3200000	1360000	4560000	16000000	27100000
pme0056	145.1	101	2.63	146.058	[M-H]-	-	"2,3-dimethylsuccinic acid"	Amino acid derivatives	680000	708000	696000	740000	1310000	497000	473000	1260000	600000	659000	671000	720000	426000	1020000	1120000	916000	1180000	794000	1080000	598000	229000	555000
pme0057	136	89.9	0.81	135.035	[M+H]+	C00155	DL-homocysteine	Amino acids	477000	801000	823000	728000	964000	1670000	1910000	966000	914000	781000	565000	348000	634000	716000	935000	754000	746000	594000	303000	633000	650000	580000
pme0075	188.1	102	1.16	189.064	[M-H]-	C00624	N-Acetyl-L-glutamic acid	Amino acid derivatives	63300	54900	42300	54900	59100	62600	81100	14400	25100	15600	23900	13600	17700	423000	501000	373000	34900	27600	63700	17800	25800	25500
pme0108	126.1	126.1	1.13	125.059	[M+H]+	C02376	5-Methylcytosine	Nucleotide and its derivates	31500	60000	59600	41100	70300	57800	49400	9	9	68600	12800	9	9	117000	103000	82100	69000	62900	51100	29900	31500	49800
pme0109	212.2	166.1	1.22	211.084	[M+H]+	C07194	"(-)-3-(3,4-Dihydroxyphenyl)-2-methylalanine"	Amino acid derivatives	217000	230000	283000	309000	152000	122000	107000	192000	64500	87400	9	9	9	127000	83100	94300	118000	109000	85000	9	57000	112000
pme0113	251.3	84	1.12	250.062	[M+H]+	C00669	γ-Glu-Cys	Amino acid derivatives	155000	251000	315000	272000	461000	569000	601000	251000	248000	472000	54300	9	138000	369000	346000	307000	487000	354000	242000	56200	80100	333000
pme0116	227.2	110	0.68	226.107	[M+H]+	C00386	L-Carnosine	Amino acid derivatives	4920	14000	9850	13700	17300	34000	13800	9	19500	25700	9	9	9	32400	19000	35600	22600	15900	9	9	9	9
pme0120	118.2	101	0.8	117.079	[M+H]+	C00431	5-Aminovaleric acid	Amino acid derivatives	456000	783000	753000	960000	524000	445000	397000	732000	545000	505000	279000	128000	401000	278000	290000	262000	468000	348000	263000	335000	235000	314000
pme0122	189.2	84	1.02	188.116	[M+H]+	C02727	N6-Acetyl-L-lysine	Amino acid derivatives	1860000	3560000	3650000	3580000	1670000	1600000	1670000	1490000	947000	1600000	2270000	1200000	1960000	3300000	2780000	3240000	2690000	2250000	1060000	2410000	8850000	6750000
pme0124	173.2	116.1	0.79	172.085	[M+H]+	-	Glycyl-L-proline	Amino acid derivatives	7800	20000	22700	17000	26000	29600	20600	21400	24500	30100	6770	9	9	25300	32400	28300	21600	24100	12100	9	9	4160
pme0128	159.2	88	0.75	160.085	[M-H]-	C00993	D-Alanyl-D-Alanine	Amino acid derivatives	2730	3820	2190	3640	9	1130	2240	9	2750	4230	29500	19900	24200	550	9	9	2490	2150	9	21800	5790	6430
pme0130	165.1	165.1	1.86	166.049	[M-H]-	C16357	3-Methylxanthine	Nucleotide and its derivates	10600	6520	11200	8730	9800	11600	9230	6470	7430	8770	8040	9	9	10400	12000	10100	13500	11800	14300	6490	6240	7620
pme0132	279.3	147.1	2.44	280.106	[M-H]-	-	Asp-phe	Amino acid derivatives	12000	11500	13700	12500	15600	13900	9	12700	11100	18200	16500	10200	13100	6120	9	9	21800	23400	28000	12900	6370	10900
pme0137	187.2	127.1	1.17	188.08	[M-H]-	-	Nα-Acetyl-L-glutamine	Amino acid derivatives	310000	350000	366000	381000	186000	182000	153000	126000	117000	157000	384000	246000	343000	513000	673000	531000	504000	407000	544000	324000	1550000	1310000
pme0152	129.1	86	1.5	128.059	[M+H]+	C00906	"5,6-Dihydro-5-methyluracil"	Nucleotide and its derivates	909000	1430000	1280000	1370000	1180000	1110000	1120000	9	1210000	900000	1040000	601000	870000	9	9	9	1330000	844000	549000	641000	842000	539000
pme0161	118.1	101	0.74	119.058	[M-H]-	C00263	L-Homoserine	Amino acids	8210	12500	15200	16900	14400	8210	9040	16900	9850	15600	37400	22400	23600	10200	6600	5720	12500	5470	8160	30100	13800	13100
pme0163	335.1	122.8	0.79	334.057	[M+H]+	C00455	β-Nicotinamide mononucleotide	Nucleotide and its derivates	59400	121000	97500	126000	55300	91800	83200	59900	68100	161000	75300	56800	50600	242000	483000	298000	51600	63900	16800	75300	103000	70200
pme0164	263.1	189	3.78	264.111	[M-H]-	C05642	N-γ-Acetyl-N-2-Formyl-5-methoxykynurenamine	Amino acid derivatives	494000	415000	501000	411000	10900	11900	9520	17400	26700	81700	1510000	1330000	1630000	25600	13200	22600	23900	31400	34400	1060000	574000	749000
pme0170	217.1	158.1	1.12	216.122	[M+H]+	-	Nα-Acetyl-L-arginine	Amino acid derivatives	96200	141000	182000	130000	132000	176000	83200	149000	85500	399000	71800	36500	62800	114000	123000	104000	182000	153000	108000	76900	63000	69600
pme0173	130.1	73.8	1.28	131.058	[M-H]-	-	N-Propionylglycine	Amino acid derivatives	1420000	1630000	1600000	1840000	606000	546000	547000	432000	507000	421000	9	9	224000	504000	564000	544000	668000	561000	665000	9	282000	372000
pme0180	168.1	151.1	0.68	169.085	[M-H]-	C01152	1-Methylhistidine	Amino acid derivatives	12100	11900	14700	16100	10600	12600	19800	13400	10600	11900	25200	27600	23200	7570	9850	8780	13300	9520	10000	18700	21000	14800
pme0183	152.1	135.1	0.85	151.049	[M+H]+	-	2-Hydroxy-6-aminopurine	Nucleotide and its derivates	165000	109000	141000	161000	246000	164000	239000	179000	206000	327000	107000	68100	48100	364000	526000	431000	161000	154000	89000	123000	107000	108000
pme0186	298.1	208.1	1.48	299.087	[M-H]-	-	8-Hydroxyguanosine	Nucleotide and its derivates	108000	71300	83600	77300	95900	76400	85500	43400	45900	90400	50600	71100	70600	74600	50300	54400	56300	40200	60100	59100	9	55800
pme0191	189.1	86	1.92	188.116	[M+H]+	C02155	N-Glycyl-L-leucine	Amino acid derivatives	111000	148000	134000	147000	145000	157000	135000	166000	122000	201000	83100	34200	88300	236000	235000	235000	110000	111000	75800	83200	90200	91200
pme0199	301	151.1	5.08	302.043	[M-H]-	C00389	Quercetin	Flavonol	105000	97600	105000	101000	19300	26000	20900	16900	26100	38900	33800	32700	31600	25300	37600	24600	84600	113000	140000	35600	22300	20300
pme0202	611.2	303	3.56	610.153	[M+H]+	C05625	Quercetin 3-O-rutinoside (Rutin)	Flavonol	4840000	6280000	5990000	5370000	997000	6980000	4800000	3190000	1430000	7440000	98000	109000	281000	14800000	18900000	20900000	788000	2230000	3650000	5480000	2700000	250000
pme0205	289.1	125	2.99	290.079	[M-H]-	C06562	Catechin	Catechin derivatives	1620000	1340000	1320000	1280000	610000	1520000	1200000	395000	1690000	2580000	687000	2410000	913000	498000	461000	435000	2450000	1880000	2970000	923000	1640000	1690000
pme0226	131.1	71.8	0.73	132.054	[M-H]-	C00152	L-Asparagine	Amino acids	2520000	2750000	2790000	2780000	2670000	2980000	2210000	3360000	3640000	3040000	4440000	4500000	4840000	3070000	3300000	3770000	2310000	2970000	3470000	4690000	4220000	2920000
pme0231	247.1	130.1	4.03	246.1	[M+H]+	-	N-(3-Indolylacetyl)-L-alanine	Amino acid derivatives	46300	69400	57700	59100	9	9	9	9	9	9	157000	108000	128000	9	9	9	9	9	9	129000	95400	94200
pme0233	188	144.1	2.71	189.043	[M-H]-	C01717	Kynurenic acid	Organic acids	777000	742000	759000	776000	824000	886000	762000	788000	587000	261000	533000	360000	383000	2060000	2780000	2100000	626000	525000	640000	518000	292000	247000
pme0237	183.1	137.1	4.63	182.058	[M+H]+	-	"Ethyl 3,4-Dihydroxybenzoate (Ethyl protocatechuate)"	Organic acids	180000	174000	162000	129000	199000	204000	179000	86600	120000	108000	9	9	9	483000	408000	385000	303000	179000	320000	9	9	57900
pme0238	113	94.9	2.24	112.016	[M+H]+	-	2–furanoic acid	Organic acids	257000	492000	500000	399000	428000	261000	210000	625000	242000	395000	357000	224000	156000	377000	355000	425000	737000	385000	294000	415000	517000	533000
pme0240	121	77	4.53	122.037	[M-H]-	C00180	Benzoic acid	Benzoic acid derivatives	593000	551000	532000	607000	542000	485000	414000	1100000	475000	1060000	569000	838000	406000	484000	361000	358000	444000	380000	342000	663000	459000	638000
pme0243	131	86.9	1.9	132.042	[M-H]-	C00489	Glutaric acid	Organic acids	230000	245000	206000	222000	372000	311000	342000	372000	411000	320000	877000	129000	84700	331000	351000	356000	206000	173000	239000	119000	63200	85800
pme0245	145.1	80.9	2.63	146.058	[M-H]-	C06104	Adipic acid	Organic acids	762000	827000	804000	823000	1520000	530000	577000	1380000	677000	766000	744000	816000	493000	1130000	1170000	1090000	1330000	935000	1180000	662000	280000	594000
pme0246	122	80.1	0.78	121.02	[M+H]+	C00097	L-Cysteine	Amino acids	39500	68500	69300	48400	88100	98400	75700	48500	45900	105000	36800	9	30400	132000	75600	119000	148000	114000	45600	39300	45400	221000
pme0247	130.1	128	0.74	131.058	[M-H]-	C01157	trans-4-Hydroxy-L-proline	Amino acid derivatives	17000	20400	17000	16900	14800	16500	16900	25700	12300	22600	36000	33900	36200	12500	9760	7550	24300	16200	24200	32700	23500	22500
pme0250	187.1	125.1	4.43	188.105	[M-H]-	C08261	Azelaic Acid	Organic acids	1580000	1560000	1510000	1680000	6180000	2210000	1910000	1100000	1600000	1310000	2060000	1900000	1220000	2310000	2510000	2170000	2770000	2960000	1610000	1770000	1020000	1710000
pme0252	172.1	130	3.41	173.105	[M-H]-	C02710	N-Acetyl-l-leucine	Amino acid derivatives	3720000	3440000	3420000	3740000	2850000	2720000	1810000	3250000	2260000	42000000	1000000	779000	746000	1800000	1740000	1830000	2200000	1950000	1940000	1100000	881000	1210000
pme0256	151	108	1.17	152.033	[M-H]-	C00385	Xanthine	Nucleotide and its derivates	48600	44000	42900	50900	24900	44400	43800	29700	23500	64400	119000	36000	9	32200	58800	35000	44400	29100	21900	156000	29200	63000
pme0257	111	111	1	112.027	[M-H]-	C00106	Uracil	Nucleotide and its derivates	21000	21900	24700	28700	31400	37400	27700	25000	22900	29200	15500	12600	9600	50500	69400	75500	46000	38500	38700	8510	9	9
pme0263	259.1	126.7	1.78	258.085	[M+H]+	-	5-Methyluridine	Nucleotide and its derivates	41800	64800	77400	77300	67500	74500	84100	88000	54800	134000	58400	9	56800	61400	57800	9	108000	105000	45800	68400	94200	9
pme0264	243.1	127.1	2.08	242.09	[M+H]+	C00214	Thymidine	Nucleotide and its derivates	55000	66400	113000	86200	108000	85000	94900	70100	74000	81500	63100	19900	54700	250000	233000	277000	88400	101000	50100	41600	59600	45000
pme0267	131	86.9	2.08	132.042	[M-H]-	-	2-Methylsuccinic acid	Organic acids	7580000	8010000	8430000	8680000	11700000	7500000	6710000	21900000	8530000	7870000	7930000	12400000	9530000	6050000	7030000	6300000	8710000	6920000	8080000	7450000	5550000	6560000
pme0269	229.2	167.2	6.12	230.152	[M-H]-	C02678	Dodecanedioic aicd	Organic acids	1960	1820	2420	2260	5200	2380	2640	1950	2180	1540	2130	1760	1780	1240	2100	2180	3000	1920	2210	1770	745	1170
pme0271	115	97.9	1.26	116.011	[M-H]-	C01384	Maleic acid	Organic acids	77400	75000	86600	64300	9	90800	88800	50900	78200	9	10900	9	9	97500	113000	104000	111000	92200	107000	13400	64600	9
pme0274	132.1	76.9	1	131.095	[M+H]+	C02378	6-Aminocaproic acid	Organic acids	893000	3170000	3160000	3290000	2170000	2270000	2220000	2660000	1850000	3700000	3180000	676000	3820000	2550000	2400000	2840000	2690000	1910000	612000	2820000	5100000	4380000
pme0278	191.1	127.7	0.73	190.095	[M+H]+	C00666	"2,6-Diaminooimelic acid"	Amino acid derivatives	320000	403000	390000	388000	556000	615000	661000	325000	419000	553000	230000	133000	199000	788000	633000	703000	555000	461000	295000	347000	400000	348000
pme0281	165	121.1	3	166.027	[M-H]-	C06337	Terephthalic acid	Organic acids	3170000	3140000	3240000	3350000	3150000	5100000	3230000	2410000	3960000	3300000	3040000	1730000	4110000	4100000	4470000	3630000	3490000	3470000	4190000	2520000	4270000	4220000
pme0282	165	76.9	2.98	166.027	[M-H]-	C01606	Phthalic acid	Organic acids	341000	345000	339000	377000	323000	544000	340000	245000	428000	343000	251000	124000	414000	464000	462000	363000	337000	353000	452000	215000	474000	420000
pme0285	146.1	85.9	0.77	145.085	[M+H]+	C01035	4-Guanidinobutyric acid	Organic acids	1400000	2110000	1700000	2170000	1960000	2420000	1800000	6190000	4350000	1960000	970000	1280000	2320000	2740000	2310000	2370000	2590000	2000000	1610000	914000	1090000	1190000
pme0286	131.1	85	3.48	132.079	[M-H]-	-	2-Hydroxyisocaproic acid	Organic acids	35700	48700	33600	35100	9	25900	9	9	9	51200	9	9	9	24900	9	9	9	9	9	9	9	9
pme0291	160.1	114.1	3.03	159.126	[M+H]+	-	Dl-2-Aminooctanoic acid	Organic acids	177000	195000	161000	208000	9	9	9	9	9	9	713000	326000	585000	9	9	9	9	9	9	537000	261000	154000
pme0299	147.1	61.8	5.22	148.052	[M-H]-	C00423	Cinnamic acid	Hydroxycinnamoyl derivatives	7150	8080	9240	8050	2960	4640	4410	4990	6050	13700	30100	15400	19700	17900	2820	8270	7830	2430	5570	26300	2970	5420
pme0305	193.1	134.1	4.03	194.058	[M-H]-	C01494	Ferulic acid	Hydroxycinnamoyl derivatives	160000	193000	132000	160000	234000	204000	192000	243000	175000	112000	9	58700	57200	338000	389000	333000	147000	154000	97700	47000	52500	9
pme0309	183	124.1	3.11	184.037	[M-H]-	-	Methyl gallate	Benzoic acid derivatives	9	9	9	9	9	9	9	9	9	9	9	13700	9	44200	9	9	9	9	9	19800	9	9
pme0324	255.1	69.7	6.73	254.058	[M+H]+	C10028	Chrysin	Flavone	16600	14700	12000	13800	54500	16700	9540	22200	8150	12100	9	10900	7980	22000	24400	15000	9300	5820	11100	9	9	9
pme0330	579.2	135	3.97	580.179	[M-H]-	C09789	Naringenin 7-O-neohesperidoside (Naringin)	Flavanone	38500	33000	28900	31800	9	9	9	9	9	9	9	9	9	93000	103000	135000	64700	75300	94600	9	42000	22300
pme0332	577.2	269.1	4.02	578.164	[M-H]-	C12627	Apigenin 7-O-neohesperidoside (Rhoifolin)	Flavone	70200	68600	59900	62800	24800	23200	24100	17500	30700	39800	13700	9	12900	15200	9650	7660	152000	157000	140000	14200	159000	184000
pme0359	433.1	313.1	3.75	432.106	[M+H]+	-	Apigenin 5-O-glucoside	Flavone	42300	69800	63700	88200	18300	60200	64200	55600	263000	137000	50500	69200	45200	9	9	9	64800	66100	49500	56900	26000	41100
pme0361	435.1	303	3.96	434.085	[M+H]+	-	Quercetin 3-alpha-L-arabinofuranoside (Avicularin)	Flavonol	118000	151000	129000	140000	52000	149000	90500	63000	62600	134000	9	9	9	329000	551000	653000	9	9	79100	205000	92900	9
pme0367	577.2	269.1	3.82	578.164	[M-H]-	-	Apigenin 7-rutinoside (Isorhoifolin)	Flavone	64600	71900	71000	67300	9840	25200	22500	23000	37900	38700	16800	37600	16600	8690	9540	6540	175000	164000	173000	17800	201000	188000
pme0369	593.2	285.1	3.79	594.159	[M-H]-	-	Kaempferol 3-O-rutinoside (Nicotiflorin)	Flavonol	3710000	3520000	3210000	3580000	416000	2100000	1800000	1720000	384000	4260000	52300	39300	142000	10200000	18300000	18200000	432000	1030000	3600000	3040000	1560000	96500
pme0372	435.1	273.1	4.17	434.121	[M+H]+	C09099	Naringenin 7-O-glucoside (Prunin)	Flavanone	1160000	1190000	1170000	1140000	581000	1440000	1160000	534000	1060000	2520000	250000	773000	270000	628000	714000	641000	1440000	2080000	1550000	514000	1370000	715000
pme0376	271.1	151	5.54	272.068	[M-H]-	C00509	Naringenin	Flavanone	15700	13900	14400	14200	9690	24500	19400	10700	19200	31300	9	13500	5510	9620	13800	10900	40200	27100	30200	9	9	9
pme0388	183.1	137.1	3.25	182.058	[M+H]+	C05582	Homovanillic acid	Hydroxycinnamoyl derivatives	1020000	1270000	1370000	1290000	1430000	1560000	1510000	785000	1080000	907000	1540000	452000	1220000	2120000	1810000	1910000	1350000	1380000	847000	1550000	580000	379000
pme0397	173.1	92.9	0.94	174.053	[M-H]-	C00493	Shikimic acid	Organic acids	304000	339000	330000	412000	317000	295000	240000	417000	386000	438000	309000	326000	274000	288000	273000	250000	335000	346000	278000	279000	132000	154000
pme0398	353.1	191.1	2.74	354.095	[M-H]-	C00852	Chlorogenic acid (3-O-Caffeoylquinic acid)	Quinate and its derivatives	9640000	9530000	8990000	9380000	8990000	8580000	10900000	8840000	8510000	8750000	5390000	1790000	4040000	12700000	13200000	13700000	10200000	11600000	10100000	5970000	6450000	7830000
pme0401	369.1	163	3.65	368.111	[M+H]+	-	Chlorogenic acid methyl ester	Quinate and its derivatives	4120000	5170000	5370000	4730000	1590000	1260000	2460000	1040000	1480000	960000	107000	9	44300	3350000	3140000	2330000	1680000	1850000	1070000	124000	198000	211000
pme0409	199.1	140.1	3.35	198.053	[M+H]+	C10833	Syringic acid	Hydroxycinnamoyl derivatives	9	9	9	9	28800	9	9	9	9	9	68900	30200	35900	9	18400	17600	9	9	9	74400	9	9
pme0413	151	136.1	3.97	152.047	[M-H]-	C00755	Vanillin	Benzoic acid derivatives	1040000	966000	953000	1120000	808000	740000	629000	780000	797000	823000	730000	1880000	620000	1070000	1150000	1240000	626000	691000	579000	777000	1680000	719000
pme0418	165.1	92.9	3.84	166.063	[M-H]-	C01744	3-(4-Hydroxyphenyl)propionic acid	Hydroxycinnamoyl derivatives	237000	252000	220000	234000	350000	401000	406000	301000	294000	303000	97600	110000	98600	497000	535000	445000	336000	330000	290000	89400	155000	191000
pme0422	193.1	134.1	4.03	194.058	[M-H]-	-	3-Hydroxy-4-methoxycinnamic acid	Hydroxycinnamoyl derivatives	126000	132000	119000	129000	129000	134000	150000	183000	140000	105000	31000	41900	34500	250000	315000	290000	90700	113000	66700	43600	50300	42100
pme0430	575	285.3	3.69	576.127	[M-H]-	-	Procyanidin A1	Proanthocyanidins	53100	47600	54500	60000	35200	42300	58700	9	36800	166000	9	9	9	65200	67400	56000	138000	129000	171000	9	9	9
pme0432	575	285.3	3.64	576.127	[M-H]-	C10237	Procyanidin A2	Proanthocyanidins	80300	92000	71600	91800	54000	67400	70600	9	42700	254000	9	9	9	98600	94000	82800	178000	195000	249000	9	9	9
pme0434	577	407.3	2.87	578.142	[M-H]-	-	Procyanidin B2	Proanthocyanidins	3790000	3830000	3530000	3560000	1680000	3260000	3190000	1250000	4930000	8190000	1980000	14500000	2860000	1310000	1220000	1160000	4800000	3700000	5890000	2220000	5390000	6070000
pme0436	577.1	407.3	2.87	578.142	[M-H]-	-	Procyanidin B3	Proanthocyanidins	5580000	5210000	5290000	6130000	2460000	5510000	5210000	1890000	8030000	11100000	3000000	22600000	4770000	2080000	2110000	1970000	8050000	5740000	10400000	3270000	8650000	9670000
pme0444	493.2	331.6	2.87	493.2	Protonated	C12140	Malvidin 3-O-glucoside (Oenin)	Anthocyanins	58000	121000	128000	115000	9	9	9	9	9	9	532000	114000	438000	9	9	9	9	9	9	510000	83000	9
pme0450	289	78.8	3.18	290.3	[M-H]-	C09727	L-Epicatechin	Catechin derivatives	1440000	1130000	1120000	1090000	531000	1280000	1020000	332000	1420000	2390000	543000	2090000	768000	445000	384000	391000	2130000	1590000	2570000	717000	1410000	1350000
pme0463	175	158.1	1.13	174.1	[M+H]+	C01047	L-Theanine	Amino acids	126000	108000	80000	104000	718000	9	9	9	357000	133000	9	27000	171000	63500	159000	75600	9	9	27800	175000	203000	9
pme0474	139	50.3	3.07	138.032	[M+H]+	C00156	4-Hydroxybenzoic acid	Organic acids	125000	177000	207000	200000	137000	217000	156000	9	257000	263000	9	146000	119000	9	9	9	275000	279000	201000	9	115000	129000
pme0486	117	100	1.32	118.027	[M-H]-	C02170	Methylmalonic acid	Organic acids	5570000	5560000	5550000	5780000	2800000	3120000	3290000	2120000	2270000	3300000	1880000	3050000	2170000	14900000	15300000	15300000	8960000	6150000	8390000	1960000	2630000	3440000
pme0491	138	94	1.42	139	[M-H]-	C01020	6-hydroxynicotinic acid	Nicotinic acid derivatives	97500	119000	105000	112000	115000	88700	98100	146000	111000	126000	164000	138000	224000	46000	41700	35000	124000	127000	103000	134000	158000	179000
pme0496	122	77.9	1.14	123	[M-H]-	C00253	Nicotinic acid	Nicotinic acid derivatives	9	9	9	9	9	9	9	9	9	9	9	58400	9	95100	98300	101000	9	48400	48900	9	152000	9
pme0500	503.4	323.2	0.79	504.169	[M-H]-	-	D(+)-Melezitose	Carbohydrates	201000	246000	313000	322000	8200	10100	18300	7230	48900	24900	64300	94800	123000	11000	13400	10200	32800	56200	18200	75800	632000	347000
pme0513	151	70.8	0.77	152.069	[M-H]-	C00379	Xylitol	Alcohols and polyols	22100	26500	21400	21600	44700	56600	33100	61200	32100	34400	21300	17200	24200	24300	27100	22500	35600	26400	25300	24000	15800	16100
pme0516	179.2	87	0.74	180.063	[M-H]-	C00137	Inositol	Others	1110000	1450000	1550000	1640000	1340000	1390000	1390000	1260000	1500000	1630000	2190000	1970000	1770000	1200000	1140000	1060000	1460000	1370000	1020000	1770000	1880000	2150000
pme0519	341	58.8	0.78	342.116	[M-H]-	-	D-(+)-Sucrose	Carbohydrates	5690000	5900000	6810000	6620000	4090000	3280000	3410000	3460000	4990000	4150000	9670000	10200000	12400000	2100000	2210000	2120000	3030000	3710000	3210000	10400000	6960000	6760000
pme0534	195.2	75.1	0.7	196.058	[M-H]-	C00257	Gluconic acid	Carbohydrates	1610000	1880000	1910000	2050000	2600000	2340000	2400000	2080000	1740000	1780000	2190000	2540000	1790000	3050000	3170000	3140000	2660000	2720000	2370000	2030000	2060000	2040000
pme0543	160.1	116	4.32	161.048	[M-H]-	-	Indole-5-carboxylic acid	Indole derivatives	30300	18900	17700	19300	32500	19300	22600	21500	31900	26000	19900	20800	21000	17100	22300	16900	16300	11400	8050	29500	21300	19600
pme1002	138.1	103	1.2	137.084	[M+H]+	C00483	L-Tyramine	Amino acids	87600	61100	57100	61100	117000	54300	80700	9	48300	9	9	9	9	174000	137000	244000	185000	113000	9	9	24200	69000
pme1014	445.3	281	10.71	444.303	[M+H]+	C00828	Menaquinone (K2)	Vitamins	550000	247000	323000	260000	144000	120000	89100	158000	103000	106000	136000	1220000	173000	202000	147000	140000	122000	90000	217000	123000	97900	113000
pme1021	177.1	70.8	0.78	178.048	[M-H]-	C00198	"D-(+)-Glucono-1,5-lactone"	Carbohydrates	22800	30300	21400	30700	39000	30700	38700	18400	32700	25700	26100	19900	32100	36000	34900	29700	32800	27000	31400	21800	22300	15100
pme1055	207.1	144.1	1.95	208.085	[M-H]-	C00328	L-Kynurenine	Amino acid derivatives	78800	84500	80300	85300	31200	28700	20300	52500	37700	37200	33100	24900	42700	34100	26800	31900	48200	30000	48500	29200	22400	36600
pme1063	243.1	110	1.19	244.07	[M-H]-	C00299	Uridine	Nucleotide and its derivates	85800	93300	85900	97000	46100	54000	40400	69100	57500	121000	74100	100000	80900	155000	260000	275000	102000	84500	85900	63000	82400	69400
pme1070	180.1	163	1.14	181.074	[M-H]-	C00082	L-(-)-Tyrosine	Amino acids	117000	144000	98000	140000	58400	67700	71500	66500	30600	94300	182000	144000	96200	108000	129000	146000	84300	47600	69900	140000	791000	325000
pme1086	306	143	1.14	307.084	[M-H]-	C00051	Glutathione reduced form	Amino acid derivatives	56200	80900	53300	60300	37300	52100	53900	41300	39200	28000	207000	9	187000	743000	710000	579000	161000	171000	174000	154000	229000	660000
pme1094	116	58.9	0.93	117.079	[M-H]-	C00183	L-Valine	Amino acids	163000	147000	150000	177000	164000	218000	175000	91800	101000	131000	62400	49300	50800	154000	157000	180000	152000	155000	142000	48800	119000	123000
pme1104	130.1	130.1	1.23	131.095	[M-H]-	C00407	L-Isoleucine	Amino acids	172000	186000	183000	214000	120000	128000	125000	217000	82500	270000	260000	152000	307000	120000	113000	138000	165000	110000	104000	193000	612000	478000
pme1109	152	135.1	1.15	151.049	[M+H]+	C00242	Guanine	Nucleotide and its derivates	227000	394000	341000	401000	746000	472000	373000	642000	394000	516000	122000	83900	160000	662000	853000	598000	280000	349000	187000	219000	231000	128000
pme1119	269.1	137	0.8	268.081	[M+H]+	C00294	Inosine	Nucleotide and its derivates	650000	979000	1080000	1120000	1360000	1130000	868000	1610000	1130000	1060000	404000	343000	643000	1530000	1710000	1160000	1460000	1730000	588000	387000	807000	967000
pme1175	282.1	150.1	1.47	283.092	[M-H]-	C00387	Guanosine	Nucleotide and its derivates	246000	281000	253000	297000	232000	273000	263000	231000	163000	795000	255000	343000	258000	430000	815000	833000	207000	240000	158000	233000	222000	202000
pme1184	268.1	151.7	1.68	267.097	[M+H]+	C00330	Deoxyguanosine	Nucleotide and its derivates	59200	112000	96200	94900	95500	118000	95400	63500	71600	102000	535000	20700	9	282000	382000	554000	86100	87300	42200	9	33900	52100
pme1194	228	112	1.13	227.091	[M+H]+	C00881	Deoxycytidine	Nucleotide and its derivates	41500	71500	103000	88900	118000	216000	224000	78900	114000	59700	42100	9	9	277000	403000	305000	110000	90700	44400	9	46000	9
pme1201	273.1	167.1	5.52	274.084	[M-H]-	C00774	Phloretin	Flavanone	28400	16100	16500	14600	14900	19700	12700	19800	11100	21700	9	13700	8180	10500	19100	13100	16700	22400	25500	10700	13000	9
pme1210	150	72.8	1.18	149.051	[M+H]+	C00073	L-Methionine	Amino acids	1200000	2030000	2140000	2020000	1530000	1960000	1690000	3150000	1360000	3330000	1290000	636000	872000	2510000	2200000	2790000	1830000	1650000	868000	1310000	1790000	2330000
pme1218	124	77.8	1.21	123.032	[M+H]+	C10164	2-Picolinic acid	Organic acids	1010000	1600000	1740000	1810000	1890000	1770000	1550000	757000	1710000	1290000	3020000	1300000	1170000	2250000	2380000	2130000	1460000	2050000	1060000	3320000	2110000	1780000
pme1225	219.1	144.1	1.47	220.085	[M-H]-	C00643	5-Hydroxy-L-tryptophan	Amino acid derivatives	5850	7160	4720	6980	5380	3800	5020	5070	3900	5990	8480	4240	9	6360	7130	4800	10900	7490	7010	4890	5700	6090
pme1242	322.4	176.1	1.23	321.1	[M+H]+	C11347	S-(methyl)glutathione	Amino acid derivatives	7160000	10600000	11400000	11800000	9310000	7300000	6780000	11700000	8150000	16300000	11000000	6960000	8310000	1860000	1410000	1690000	3230000	2320000	1560000	11700000	2370000	2800000
pme1261	206.1	188.2	2.29	205.131	[M+H]+	C05944	Pantothenol	Alcohols and polyols	22500	39400	37600	36500	64300	67900	33200	31200	38100	27300	28600	36400	18000	82800	113000	101000	37600	45700	23800	31100	32200	27400
pme1281	246	78.9	2.16	247.025	[M-H]-	C00018	Pyridoxal 5'-phosphate	Vitamins	39800	45300	45200	63400	52100	43100	40100	110000	9	68400	93900	9	153000	50400	52000	36900	37600	23300	29700	80100	9	25700
pme1286	385	136.1	1.31	384.122	[M+H]+	C00021	S-(5'-Adenosy)-L-homocysteine	Amino acid derivatives	169000	520000	514000	513000	506000	572000	391000	1200000	284000	462000	313000	65000	302000	1220000	1390000	1420000	352000	358000	133000	318000	133000	169000
pme1292	167.1	122.1	2.26	168.042	[M-H]-	C00544	Homogentisic acid	Organic acids	123000	163000	162000	171000	198000	171000	173000	170000	155000	291000	95300	9	106000	175000	164000	187000	244000	257000	200000	92900	9	9
pme1294	283	151.1	1.77	284.076	[M-H]-	C01762	Xanthosine	Nucleotide and its derivates	116000	145000	143000	135000	192000	106000	105000	72900	91400	415000	189000	288000	70700	206000	199000	370000	81500	123000	59300	192000	141000	79800
pme1306	250	134	1.25	249.04	[M+H]+	C00627	Pyridoxine 5'-phosphate	Vitamins	12100	7300	19900	21200	18400	12100	9	24800	13500	26600	9	9	9	17000	12900	9	19200	18000	7660	12700	7490	9
pme1310	235.1	130.1	2.05	236.08	[M-H]-	C02700	N'-Formylkynurenine	Amino acid derivatives	9	9	9	9	9	9	9	2820	9	9	9	9	9	9	3190	2750	2300	1670	9	9	9	2610
pme1373	306	78.8	1.2	307.057	[M-H]-	C00239	2'-Deoxycytidine-5'-monophosphate	Nucleotide and its derivates	67700	108000	101000	121000	84500	42100	41700	337000	69500	131000	136000	67100	110000	24500	20100	20500	55800	36300	44200	160000	114000	118000
pme1377	280.1	148.1	2.31	281.112	[M-H]-	C02494	1-Methyladenosine	Nucleotide and its derivates	533000	378000	280000	206000	390000	449000	449000	119000	264000	158000	259000	211000	173000	379000	329000	275000	358000	396000	293000	245000	127000	156000
pme1383	170.1	134.1	1.11	169.074	[M+H]+	C00314	Pyridoxine	Vitamins	11300000	15800000	14700000	14300000	11000000	11500000	8900000	10400000	11000000	10900000	16200000	7780000	17500000	13100000	15800000	13300000	18600000	24200000	12900000	15900000	22400000	21400000
pme1408	145.1	127.1	0.74	146.069	[M-H]-	C00064	L-Glutamine	Amino acids	259000	345000	339000	380000	80300	81300	123000	79900	92200	246000	1830000	1960000	780000	103000	98100	106000	90400	127000	80500	1770000	530000	486000
pme1424	177.1	177.1	4.59	178.063	[M-H]-	C02666	Coniferylaldehyde	Hydroxycinnamoyl derivatives	574000	530000	555000	580000	987000	882000	975000	601000	820000	746000	176000	267000	175000	815000	742000	713000	634000	529000	506000	250000	349000	223000
pme1434	371.1	209.2	2.76	372.142	[M-H]-	C01533	Syringin	Hydroxycinnamoyl derivatives	379000	388000	349000	376000	1040000	592000	825000	540000	1280000	1570000	303000	882000	686000	52400	44100	41000	173000	242000	205000	347000	120000	106000
pme1439	165	147.1	3.79	164.047	[M+H]+	C00811	p-Coumaric acid	Hydroxycinnamoyl derivatives	132000	115000	133000	101000	9	9	9	9	9	9	100000	9	146000	183000	818000	428000	9	9	9	151000	68200	50700
pme1450	231	144.1	4.61	232.121	[M-H]-	C01598	Melatonin	Tryptamine derivatives	48900	48200	47100	45100	94100	104000	89300	78900	82600	108000	23800	20400	26300	73000	63100	63600	59700	46800	44500	27000	12000	17800
pme1458	229.1	135	4.59	228.079	[M+H]+	C03582	Resveratrol	Hydroxycinnamoyl derivatives	9	9	9	9	9	9	9	9	9	9	9	9	9	38500	41900	40800	9	9	9	9	9	9
pme1472	169	111	3.32	168.042	[M+H]+	C06672	Vanillic acid	Hydroxycinnamoyl derivatives	628000	717000	719000	653000	1590000	1100000	1450000	1030000	1870000	1950000	1130000	546000	807000	105000	78300	60300	215000	395000	152000	1040000	307000	153000
pme1473	296	134	2.85	297.09	[M-H]-	C00170	5'-Deoxy-5'-(methylthio)adenosine	Nucleotide and its derivates	50400	46900	49200	52600	64100	47000	40600	55200	38400	47200	22600	21200	27100	33200	26400	29600	33600	28400	27900	23900	23500	17600
pme1478	317	179	4.43	318.038	[M-H]-	C10107	Myricetin	Flavonol	20700	22800	19800	16400	9	9	9	9	9	8560	39800	21400	23500	4910	8030	8470	8630	11400	9	33300	23600	21200
pme1486	457.2	169.1	3.28	458.085	[M-H]-	C09731	Epigallate catechin gallate (EGCG)	Catechin derivatives	2290000	2160000	2170000	2280000	9980000	286000	226000	1330000	7260000	4780000	352000	454000	558000	1880000	5120000	408000	329000	293000	435000	3070000	5090000	352000
pme1506	433.1	287	4.9	432.106	[M+H]+	-	Kaempferol 7-O-rhamnoside	Flavonol	9	9	9	9	9	9	9	9	9	9	30800	24300	16800	9	9	1970	9	9	9	20900	10200	14300
pme1514	305	125	2.53	306	[M-H]-	C12136	Epigallocatechin (EGC)	Catechin derivatives	116000	117000	117000	121000	768000	21100	17700	15400	377000	262000	39400	9	37100	173000	152000	34500	43900	38300	52200	296000	115000	45000
pme1521	303.1	125.1	4.09	304.058	[M-H]-	C01617	Dihydroquercetin (Taxifolin)	Flavonol	225000	217000	195000	212000	54600	147000	138000	21900	173000	645000	9	9	9	377000	429000	383000	280000	562000	506000	9	9	9
pme1535	305	125	2.44	306.074	[M-H]-	C12127	(+)-Gallocatechin (GC)	Catechin derivatives	29200	26700	28200	23400	34600	17000	14700	12600	29800	42800	21000	9	9	24500	19800	20100	33200	45100	38700	19500	42700	39500
pme1539	623.2	314	3.75	624.169	[M-H]-	-	Isorhamnetin 3-O-neohesperidoside	Flavonol	207000	178000	192000	201000	73800	230000	190000	96800	129000	282000	54900	117000	64800	212000	333000	270000	218000	213000	289000	132000	278000	176000
pme1541	283.1	268	6.98	284.069	[M-H]-	C01470	Acacetin	Flavone	6080	7300	8240	10200	10300	5640	6020	11200	6580	8030	7870	3870	5730	8630	15600	8490	6430	4180	5760	5950	6320	3640
pme1550	373.1	373.1	7.5	372.121	[M+H]+	C10190	Tangeretin	Flavone	145000	71200	69400	58000	515000	59700	19000	19000	30700	30000	16700	65100	14100	101000	57600	68700	29400	20900	20700	34000	21400	11000
pme1551	463.1	300	3.78	464.096	[M-H]-	C10108	Myricetin 3-O-rhamnoside (Myricitrin)	Flavonol	24900	30300	34700	25400	5310	9	9	9	19100	2680	11700	9	9	9	4370	9	11000	3530	8180	521000	2210	9
pme1562	441.3	289.1	3.83	442.3	[M-H]-	-	Epicatechin gallate (ECG)	Catechin derivatives	745000	707000	684000	694000	1920000	270000	202000	476000	1270000	829000	689000	517000	490000	727000	1340000	500000	498000	500000	494000	857000	989000	583000
pme1580	287.1	135.1	5.03	288.063	[M-H]-	C05631	Eriodictyol	Flavanone	13900	12600	14000	13700	4290	11200	9230	5990	21000	12200	9	9	4770	25400	14800	23500	32900	32200	34300	9	9	9
pme1587	417.1	255.1	3.52	416.111	[M+H]+	C10216	Daidzein 7-O-glucoside (Daidzin)	Isoflavone	168000	161000	136000	119000	108000	69400	67500	39400	64400	51200	79200	46400	9	330000	276000	275000	281000	291000	234000	72000	146000	112000
pme1598	463.1	301.1	3.81	464.132	[M-H]-	-	Hesperetin 5-O-glucoside	Flavanone	2100000	2130000	2110000	2340000	674000	2880000	1620000	1300000	718000	3180000	270000	357000	242000	5020000	7960000	9640000	550000	1060000	1620000	2110000	1570000	297000
pme1606	595.2	287	3.83	594.159	[M+H]+	-	Kaempferol 3-O-robinobioside (Biorobin)	Flavonol	5980000	7640000	7750000	7390000	1030000	4700000	4350000	2580000	709000	6670000	93000	59300	184000	23600000	40200000	41500000	859000	2370000	5230000	6160000	2490000	126000
pme1611	433.1	433	3.72	434.121	[M-H]-	-	Isohemiphloin	Flavone	59400	53700	50200	60600	30300	46700	54500	37100	41200	66200	23500	68400	16000	55800	52700	59800	76400	81600	91300	25400	78500	71900
pme1622	447.1	287.1	4.03	448.101	[M-H]-	C12249	Kaempferol 3-O-glucoside (Astragalin)	Flavonol	50900	50900	50200	49400	29700	49600	43800	29000	47700	121000	45600	57800	50600	32500	9	9	72800	71500	57700	71400	114000	77100
pme1635	533.3	371.2	4.96	534.21	[M-H]-	C16915	Arctiin	Others	177000	158000	171000	205000	157000	201000	172000	229000	196000	134000	125000	100000	84900	156000	146000	149000	227000	238000	180000	130000	252000	242000
pme1637	179.1	146.1	3.86	180.079	[M-H]-	C00590	Coniferyl alcohol	Hydroxycinnamoyl derivatives	119000	120000	114000	125000	258000	348000	378000	118000	190000	178000	13200	9	24900	139000	142000	145000	175000	199000	82800	17100	23200	9
pme1646	357.1	136.1	5.36	358.142	[M-H]-	-	Pinoresinol	Hydroxycinnamoyl derivatives	1380000	1230000	1260000	1440000	2100000	2420000	3020000	1020000	1910000	1510000	23100	27600	43800	2690000	2820000	2860000	1360000	1060000	1230000	30600	19300	19400
pme1665	593.2	431.1	3.19	594.159	[M-H]-	C08064	Isovitexin 7-O-glucoside (Saponarin)	Others	9470	9530	10100	8390	9	9	9	4120	9580	6840	6520	9260	6510	9	9	9	13400	11100	7510	7900	10300	14200
pme1683	477.2	258.1	2.25	476.168	[M+H]+	C12276	D-Pantothenic dcid	Organic acids	50200	84400	96700	94400	178000	153000	121000	252000	117000	70400	42400	13400	52900	91700	84200	104000	176000	178000	87700	38600	54300	709000
pme1691	147.1	88	0.77	146.118	[M+H]+	C08201	Acetylcholine	Cholines	7790000	11100000	11000000	10600000	12600000	13700000	13000000	18900000	22900000	20500000	12500000	8400000	15800000	2940000	2080000	2490000	6130000	5640000	3110000	13500000	2940000	4710000
pme1698	225.1	149.1	3.74	224.069	[M+H]+	C00482	Sinapic acid	Hydroxycinnamoyl derivatives	297000	427000	396000	430000	9	9	9	9	9	134000	1040000	457000	639000	163000	136000	156000	162000	230000	9	899000	611000	442000
pme1709	138.1	78	3.69	137.048	[M+H]+	-	Nicotinic Acid Methyl Ester (Methyl Nicotinate)	Vitamins	1360000	1630000	1530000	1490000	823000	871000	831000	392000	959000	842000	235000	209000	142000	230000	207000	198000	338000	319000	318000	247000	112000	106000
pme1711	117.1	99.9	2.09	118.063	[M-H]-	-	3-Hydroxy-3-methyl butyric acid	Organic acids	148000	156000	142000	149000	150000	135000	133000	273000	177000	292000	141000	151000	185000	131000	135000	163000	161000	101000	138000	123000	149000	172000
pme1712	275	257.1	0.71	276.132	[M-H]-	C00449	L-Saccharopine	Amino acid derivatives	71400	85700	99500	99600	117000	75200	53900	183000	194000	147000	46600	30100	64900	104000	53000	95300	172000	285000	141000	33600	63900	68500
pme1738	138.1	95	0.81	137.071	[M+H]+	C02918	3-Carbamyl-1-methylpyridinium (1-Methylnicotinamide)	Pyridine derivatives	15100	23100	36000	40700	43400	45000	9	33200	34900	24100	9	9	9	82600	126000	98200	98800	92700	65400	16200	12800	23100
pme1773	595	287.9	2.62	595	Protonated	C08620	Cyanidin 3-O-rutinoside (Keracyanin)	Anthocyanins	1890000	4370000	4000000	4230000	544000	2340000	1150000	1180000	181000	12500000	279000	9	9	12300000	23300000	33600000	214000	320000	397000	488000	692000	9
pme1816	353	191.1	2.58	354.095	[M-H]-	C17147	Neochlorogenic acid (5-O-Caffeoylquinic acid)	Quinate and its derivatives	11900000	10800000	9990000	9720000	10800000	13100000	15900000	16200000	11200000	12700000	4610000	2510000	4910000	17400000	16900000	17600000	11800000	10800000	12200000	5730000	5800000	6600000
pme1820	151	107.1	3.25	152.047	[M-H]-	C00642	p–Hydroxyphenyl acetic acid	Organic acids	9	9	9	9	9	14200	21700	14000	26900	41300	9	9	9	9	9	9	9	9	9	25800	9	9
pme1828	118.1	118.1	0.78	117.079	[M+H]+	C00719	Betaine	Alkaloids	2290000	3750000	3640000	3760000	6430000	7340000	5580000	3140000	4140000	6050000	2250000	497000	1900000	10700000	16100000	10300000	8090000	4390000	4540000	2020000	2590000	3260000
pme1830	117	99.9	1.31	118.027	[M-H]-	C00042	Succinic acid	Organic acids	5610000	5540000	5600000	5680000	2790000	2990000	3210000	2090000	2070000	3420000	2010000	3170000	2260000	15100000	15700000	15400000	9150000	6170000	8340000	2010000	2720000	3590000
pme1841	103	86.1	0.62	102.116	[M+H]+	C01672	"1,5-Diaminopentane"	Phenolamides	20400	27100	27100	24200	45600	35500	42200	41200	27300	79500	19400	13900	20500	62400	52000	58000	32100	29800	15500	19600	8560	11100
pme1846	179	70.9	0.76	180.063	[M-H]-	C00031	D(+)-Glucose	Carbohydrates	2300000	2910000	3170000	3460000	3440000	3080000	3980000	2060000	3860000	3860000	3180000	2700000	3420000	3490000	3730000	3440000	3490000	3840000	2990000	3020000	2750000	2380000
pme1851	130.1	88	0.93	131.07	[M-H]-	C00300	Creatine	Organic acids	165000	141000	144000	166000	213000	289000	292000	147000	148000	407000	138000	112000	105000	208000	216000	231000	162000	146000	148000	127000	147000	132000
pme1872	114.1	85.9	0.79	115.063	[M-H]-	C00148	L-Proline	Amino acids	25300	37000	41200	41000	42400	43800	56100	34200	43300	53600	40200	35100	41000	43500	45700	37100	41300	45900	46400	47900	27600	22700
pme1894	183	59.3	0.77	182.079	[M+H]+	C00794	D-Sorbitol	Alcohols and polyols	1480000	1840000	1530000	1350000	1890000	2010000	1840000	1410000	1480000	1660000	1110000	985000	1120000	2170000	2200000	1960000	1910000	1640000	1400000	1420000	1330000	1290000
pme1936	114.1	114	0.57	113.059	[M+H]+	C00791	Creatinine	Organic acids	417000	614000	597000	529000	677000	680000	629000	521000	542000	549000	476000	357000	515000	655000	661000	670000	641000	543000	399000	602000	501000	536000
pme1944	183.1	111	0.79	182.079	[M+H]+	C00392	D-Mannitol	Alcohols and polyols	41000000	58100000	64900000	58900000	76900000	96300000	143000000	12300000	60400000	62000000	29700000	23700000	7460000	156000000	163000000	140000000	131000000	158000000	61400000	33400000	24700000	30000000
pme1949	375	255.2	3.17	376.138	[M-H]-	C00255	Riboflavin	Vitamins	53500	60300	45900	53500	39800	122000	56600	77700	49200	126000	141000	160000	132000	65400	76400	141000	50200	50300	47600	85600	86900	89700
pme1966	126	126	0.84	125.015	[M+H]+	C00245	2-Aminoethanesulfonic acid	Organic acids	136000	175000	165000	246000	279000	300000	263000	255000	299000	310000	114000	77200	202000	193000	325000	230000	457000	280000	167000	190000	258000	161000
pme1977	173.1	83	3.82	174.089	[M-H]-	C08278	Suberic acid	Organic acids	81800	89800	85500	83100	156000	84700	77700	39600	86600	69900	65900	88600	104000	265000	293000	278000	104000	159000	62200	76500	32200	41800
pme1988	90	71.8	0.78	89.048	[M+H]+	C00041	L-Alanine	Amino acids	3810000	5750000	5730000	5700000	4550000	5270000	3600000	2310000	2360000	1630000	9	9	9	6290000	5290000	6170000	3550000	1750000	1830000	9	9	9
pme2006	189.1	87	6.15	188.105	[M+H]+	-	Diethylglutarate	Organic acids	1450	1080	973	718	1310	1830	1280	1430	1420	1030	1400	1490	1120	1300	1650	1100	861	1080	1790	1610	961	1370
pme2009	149	72.8	1.08	150.016	[M-H]-	-	L-(+)-Tartaric acid	Organic acids	81200	98500	94200	100000	115000	125000	166000	86200	101000	89600	78200	131000	68000	113000	93900	100000	88800	80200	76000	70100	43000	75700
pme2019	149	58.9	0.77	150.053	[M-H]-	-	DL-Arabinose	Carbohydrates	344000	468000	468000	508000	612000	515000	657000	504000	587000	698000	704000	568000	766000	454000	578000	486000	494000	523000	442000	586000	375000	430000
pme2024	177	160.2	1.58	176.095	[M+H]+	C00780	serotonin	Tryptamine derivatives	39900	96400	87000	101000	92300	56400	9	75900	9	79400	84900	28500	9	70300	75100	82900	112000	71300	50600	76400	122000	109000
pme2033	133	70.8	0.97	134.022	[M-H]-	C00497	L(-)-Malic acid	Organic acids	26500000	26200000	25900000	26500000	29700000	33300000	30000000	21500000	21900000	21900000	4760000	6090000	5130000	47800000	52600000	49700000	36100000	45100000	48000000	4770000	28600000	29900000
pme2036	191	85	1.13	192.063	[M-H]-	C00296	Quinic acid	Quinate and its derivatives	11700000	13900000	13900000	13100000	10400000	10800000	11000000	15000000	14200000	12800000	12500000	12200000	13100000	6210000	6600000	5990000	9610000	9900000	9360000	12900000	11900000	13300000
pme2046	170	96	0.67	169.181	[M+H]+	-	3-N-Methyl-L-histidine	Amino acid derivatives	1160000	1760000	1790000	1670000	2810000	3340000	2830000	3220000	2030000	2500000	1610000	1010000	1750000	2690000	2630000	2480000	2910000	1550000	1200000	1330000	1110000	1180000
pme2049	103	56.8	1.57	104.047	[M-H]-	C05984	2-Hydroxybutanoic acid	Organic acids	9	9	9	9	9	9	9	9	9	212000	145000	217000	181000	9	9	9	9	64000	9	130000	173000	166000
pme2050	191	131	0.84	192.027	[M-H]-	C00158	Citric acid	Organic acids	52500000	70600000	65900000	81300000	82500000	80600000	81000000	98700000	108000000	97300000	86600000	51800000	92700000	23600000	25500000	24800000	61600000	47300000	48000000	87000000	43100000	52600000
pme2111	175	87	0.99	176.12	[M-H]-	C00072	L-ascorbate	Vitamins	103000	103000	155000	127000	1130000	1250000	1350000	378000	734000	672000	62500	120000	998000	1500000	1930000	888000	1360000	1170000	823000	347000	105000	74800
pme2122	112.1	94.6	0.63	111.08	[M+H]+	C00388	Histamine	Amino acid derivatives	295000	589000	520000	542000	727000	817000	847000	1010000	576000	841000	270000	84200	286000	1290000	1360000	1300000	833000	541000	420000	269000	230000	285000
pme2129	131.1	68.9	3.51	132.079	[M-H]-	-	(S)-(-)-2-Hydroxyisocaproic acid	Organic acids	288000	311000	281000	351000	155000	261000	207000	184000	172000	439000	61300	48000	60100	184000	222000	242000	111000	133000	135000	57500	136000	141000
pme2134	121	71	0.85	122.058	[M-H]-	-	DL-threitol	Alcohols and polyols	16300	18600	16100	14700	85400	37000	13900	97500	46200	66800	9	9	9	38100	56100	48400	64100	29700	88200	9	9	9
pme2155	181	67	2.38	180	[M+H]+	C07480	Theobromine	Alkaloids	70800	91400	83100	79200	255000	79800	31200	9	136000	136000	9	38400	59200	55500	69300	48100	9	37200	9	125000	67500	48500
pme2165	155	111	1.08	156.017	[M-H]-	C00295	Orotic acid	Vitamins	3020000	3870000	3980000	4780000	4010000	5440000	7150000	4440000	1880000	6670000	4260000	3220000	3630000	3600000	1600000	4230000	2100000	1960000	1780000	5260000	2390000	2470000
pme2169	115	97.9	1.11	116.011	[M-H]-	C00122	Fumaric acid	Organic acids	25400000	30800000	29900000	35100000	39100000	34900000	36900000	21600000	21500000	24600000	5380000	5820000	6190000	38200000	43100000	40700000	34000000	42700000	43900000	5510000	34100000	41600000
pme2181	513.2	453.2	6.74	514.22	[M-H]-	C08773	Nomilin	Terpenoids	59300	54600	57100	62600	161000	135000	87800	58600	108000	9	9	9	9	26000	27800	24200	330000	20100	192000	9	9	9
pme2213	181	135.1	3.11	180.042	[M+H]+	C01197	Caffeic acid	Hydroxycinnamoyl derivatives	4310000	5250000	5620000	5820000	5950000	5470000	7020000	5570000	5240000	5200000	2050000	424000	1970000	10700000	10800000	9560000	6530000	7180000	3770000	2510000	2800000	2530000
pme2232	277.1	185.2	3.56	276.1	[M+H]+	C09489	Lactucin	Others	65400	95100	92400	79000	16000	9	9	8460	9	17500	49800	22100	21200	17600	16400	16900	14000	19200	9	74700	361000	129000
pme2237	181.1	70.8	0.75	182.079	[M-H]-	C01697	Dulcitol	Alcohols and polyols	10600000	13600000	14600000	15400000	18300000	17000000	22600000	11000000	16200000	22500000	15400000	18300000	3540000	15900000	17200000	15500000	22400000	19200000	17000000	15000000	6290000	9320000
pme2241	129	84.9	1.65	130.027	[M-H]-	C02226	Citraconic acid	Organic acids	23900000	16500000	16900000	18200000	8720000	6170000	6110000	4120000	5380000	7410000	9	9	1880000	6000000	6240000	5880000	6790000	4650000	8010000	9	2290000	5140000
pme2246	301	58.8	3.75	302.006	[M-H]-	C10788	Ellagic acid	Others	67500	49600	42100	46400	48000	50500	46300	42900	36500	48200	36200	45800	32800	52300	61700	63000	57100	52300	52800	41300	53400	44700
pme2255	179	115	0.78	178.048	[M+H]+	C01040	L-Gulonic-γ-lactone	Carbohydrates	23200	31100	33800	24100	117000	93100	62800	77300	81100	102000	10000	6650	10300	103000	69500	78200	98900	109000	47900	19500	18600	17600
pme2256	151.1	70.8	0.73	152.069	[M-H]-	C01904	D-Arabitol	Alcohols and polyols	30800	38600	48000	49700	61200	76000	70600	85000	47500	58400	52200	26400	33700	39200	44300	35200	49300	40800	56400	33200	28000	37500
pme2266	245.1	227.1	3.32	244.088	[M+H]+	C00120	Biotin	Vitamins	9	9	9	9	9	9	9	9	9	9	263000	9	137000	81000	9	9	9	9	9	271000	9	9
pme2268	138	137.9	0.79	137.048	[M+H]+	C01004	Trigonelline	Alkaloids	9530000	15000000	14800000	12100000	13600000	12700000	7710000	9470000	5820000	12800000	3310000	1610000	1900000	39800000	47600000	44400000	54100000	35200000	32600000	4090000	9420000	10700000
pme2277	152	108.1	1.34	153.043	[M-H]-	-	3-Aminosalicylic acid	Organic acids	27100	30300	23100	27600	12600	12700	13900	15700	12000	18700	9	10500	12200	23400	12000	15000	12500	15300	17700	15100	9560	9620
pme2278	362	78.9	1.15	363.058	[M-H]-	-	Guanosine monophosphate	Nucleotide and its derivates	3310	9170	7080	8140	4410	6360	9270	5920	9	10600	6210	5130	15100	17200	23100	18700	11900	9300	10700	5480	19400	8420
pme2292	89	71.9	0.64	88.1	[M+H]+	C00134	Putrescine	Phenolamides	4080000	5540000	5390000	5250000	3130000	3590000	4430000	1680000	3450000	2330000	3140000	3200000	1120000	9550000	13200000	10200000	4330000	4790000	3400000	3250000	17200000	7950000
pme2362	151	105	2.91	152.047	[M-H]-	C01984	Mandelic acid	Organic acids	32300	22800	29300	27600	28500	32500	15100	31200	17400	18800	9	9	9	35800	50400	35400	35500	33500	42500	9	9	9
pme2366	122.1	105	2.39	121.089	[M+H]+	C05332	Phenethylamine	Others	5520000	9820000	10000000	9590000	8400000	7580000	11800000	1310000	3550000	2760000	879000	572000	888000	20100000	11200000	25800000	28700000	15700000	8400000	724000	3820000	12600000
pme2367	109	80.9	3.37	108.021	[M+H]+	C00472	Quinone	Others	76600	230000	121000	139000	9	141000	9	55300	33400	9	214000	9	9	176000	280000	305000	9	124000	139000	354000	71000	9
pme2380	145	80.8	1.13	146.022	[M-H]-	-	A-Ketoglutaric acid	Organic acids	2430000	2980000	2760000	3160000	2500000	2850000	4150000	820000	1730000	2240000	327000	488000	183000	6620000	6810000	6830000	2840000	2600000	2640000	363000	2040000	3670000
pme2427	222.1	163	2.61	223.085	[M-H]-	-	N-Acetyl-L-tyrosine	Amino acid derivatives	9980	14500	13000	12300	13200	11300	8220	13500	11000	69500	11000	9240	8890	8130	12900	11500	11300	9	7870	11500	4680	10400
pme2435	163	70.8	0.82	164.069	[M-H]-	C01019	L-Fucose	Carbohydrates	67400	81200	84900	73500	99000	99100	123000	68500	90100	125000	70600	90100	22200	106000	109000	81200	115000	113000	91200	82300	37200	46700
pme2457	447.3	285.1	3.79	448.101	[M-H]-	-	Luteolin 7-O-glucoside (Cynaroside)	Flavone	44200	39400	35000	43400	27900	30900	41000	28900	31700	98800	33900	31600	20200	26300	29000	28500	48300	57500	52500	20600	76000	62300
pme2478	137.1	137	3.05	138.032	[M-H]-	C16700	Protocatechuic aldehyde	Catechin derivatives	90600	95400	95400	99100	48700	38800	27400	73900	42700	48900	9	54000	18100	274000	322000	244000	71100	65200	47900	46700	87600	36900
pme2486	155	137	2.3	154.027	[M+H]+	C00230	Protocatechuic acid	Catechin derivatives	504000	773000	816000	779000	1600000	961000	908000	1000000	1140000	1210000	573000	263000	674000	798000	632000	832000	1270000	898000	671000	549000	489000	415000
pme2493	579.2	433.1	3.77	578.164	[M+H]+	C16981	"Kaempferol 3,7-dirhamnoside (Kaempferitrin)"	Flavonol	1330000	1510000	1490000	1430000	702000	529000	636000	285000	772000	754000	208000	333000	204000	367000	275000	207000	4010000	4090000	2710000	220000	3300000	2510000
pme2529	163.2	162.9	0.83	164.069	[M-H]-	C07326	"1,5-Anhydro-D-glucitol"	Alcohols and polyols	142000	176000	169000	194000	222000	228000	257000	131000	193000	254000	174000	212000	42300	228000	208000	191000	242000	250000	203000	193000	78600	114000
pme2550	173	137	0.75	174.016	[M-H]-	C00417	Cis-Aconitic acid	Organic acids	7510	7130	8100	14300	13800	20100	21000	12600	16200	9	6330	5900	8740	31100	23100	29400	6840	5810	19300	4430	13300	6850
pme2555	346	78.8	1.13	347.063	[M-H]-	C00020	Adenosine 5'-monophosphate	Nucleotide and its derivates	5980	8160	7650	6030	8520	6180	4100	6980	2300	9800	17700	8250	20600	19100	41100	32100	20100	18200	14700	18100	26000	9770
pme2560	176	88	1.24	175.048	[M+H]+	C01042	N-Acetylaspartate	Amino acid derivatives	170000	291000	318000	304000	466000	471000	348000	150000	365000	326000	133000	63100	136000	546000	586000	396000	309000	519000	156000	156000	289000	282000
pme2569	219	156.1	1.13	218.09	[M+H]+	C03740	(5-L-Glutamyl)-L-amino acid	Amino acid derivatives	138000	290000	285000	275000	577000	205000	182000	160000	120000	469000	336000	72000	98300	287000	308000	294000	333000	379000	155000	355000	180000	259000
pme2594	182.1	138.1	1.67	183.053	[M-H]-	C00847	4-Pyridoxic acid	Pyridine derivatives	314000	273000	310000	307000	302000	252000	200000	253000	205000	250000	280000	217000	259000	466000	481000	464000	535000	581000	543000	254000	516000	563000
pme2598	167.1	139	2.43	168.042	[M-H]-	-	"3,4-Dihydroxybenzeneacetic acid"	Organic acids	103000	116000	154000	162000	147000	162000	167000	180000	156000	260000	94300	73900	106000	163000	168000	162000	314000	194000	205000	79800	79600	83300
pme2601	89	68.9	1.19	90.032	[M-H]-	C01013	3-Hydroxypropanoic acid	Organic acids	632000	763000	778000	858000	873000	895000	865000	582000	529000	613000	194000	196000	151000	518000	1060000	984000	1070000	1050000	991000	176000	878000	903000
pme2602	184.1	78.8	1.19	185.009	[M-H]-	C01005	O-Phospho-L-serine	Amino acid derivatives	8210	9960	14600	12900	13800	6900	9690	9	9	10100	5140	5830	9	18400	30200	23400	10800	17400	16600	5570	14200	9
pme2603	152	108.1	2.67	153.043	[M-H]-	C00632	3-Hydroxyanthranilic acid	Organic acids	45700	45100	45500	42400	50400	39100	38300	53700	40900	41900	40300	29400	35900	47200	37400	50700	84600	58400	56500	32400	46000	53500
pme2617	166	149.1	0.65	165.046	[M+H]+	-	Methionine sulfoxide	Amino acid derivatives	9	9	9	9	9	9	211000	107000	9	158000	60300	30000	56000	9	254000	205000	9	9	9	98200	88900	96700
pme2634	118	88	0.84	117.079	[M+H]+	C01826	Dl-Norvaline	Amino acids	6860000	12400000	11400000	10600000	9870000	9800000	9470000	9350000	5330000	9480000	8950000	3470000	10200000	14900000	11800000	15500000	13600000	8780000	5780000	8130000	18100000	18400000
pme2639	303.2	159.1	4.71	302.152	[M+H]+	C18166	Enterodiol	Alcohols and polyols	9	9	9	9	11300	9	9	9	9	9	9	9	9	26500	25900	34300	9	9	9	9	9	9
pme2651	742.1	620.2	1.22	743.075	[M-H]-	C00006	NADP	Others	977000	1070000	1070000	1140000	1000000	1080000	1200000	1530000	956000	994000	992000	845000	745000	2470000	3690000	3250000	808000	1530000	896000	991000	1400000	940000
pme2661	383	281.1	5.61	384.339	[M-H]-	C05443	Vitamin D3	Vitamins	39800	30200	27300	40100	28600	33100	31600	28500	43300	34100	43100	35700	32600	24100	15500	22700	35200	36600	24500	42300	38400	37000
pme2671	123	76.9	3.68	122.037	[M+H]+	C00633	4-Hydroxybenzaldehyde	Benzoic acid derivatives	133000	136000	129000	136000	153000	9	9	9	163000	9	260000	81600	150000	262000	303000	237000	162000	108000	9	214000	9	9
pme2693	131	71.9	0.72	130.111	[M+H]+	C02714	N-Acetylputrescine	Phenolamides	73800	131000	153000	126000	171000	209000	159000	194000	153000	251000	46600	28900	67900	326000	348000	319000	184000	155000	96200	54200	284000	62100
pme2702	144.1	102	1.62	145.074	[M-H]-	C02946	4-Acetamidobutyric acid	Organic acids	16500	20900	17000	23700	19500	19800	15900	19300	24800	36200	21500	24400	14600	22000	14900	18400	19500	17200	11500	17300	16100	14600
pme2706	153.2	109	2.64	154.027	[M-H]-	C00196	"2,3-Dihydroxybenzoic acid"	Organic acids	616000	607000	545000	560000	901000	671000	739000	462000	663000	711000	429000	335000	9	925000	833000	857000	592000	625000	694000	402000	299000	475000
pme2720	144.1	126.1	4.49	145.053	[M-H]-	C08493	Indole-3-carboxaldehyde	Indole derivatives	9980	10400	11800	12200	20300	11700	8240	14100	16600	13600	9930	10300	12800	12800	10900	8770	7940	9020	4610	17400	17700	11400
pme2735	399.2	250.1	0.76	398.137	[M+H]+	C00019	S-(5'-Adenosyl)-L-methionine	Amino acid derivatives	3180000	10800000	8720000	9240000	27200000	32100000	20400000	95800000	20300000	41200000	1260000	1180000	13700000	19300000	27700000	25500000	16100000	16400000	5890000	1420000	2230000	1530000
pme2746	784.2	437.2	2.78	785.157	[M-H]-	C00016	Flavin adenine dinucleotide (FAD)	Nucleotide and its derivates	640000	745000	785000	828000	1270000	1200000	1060000	3160000	929000	1070000	1170000	625000	1280000	783000	832000	1020000	974000	732000	836000	970000	589000	739000
pme2755	222	138.1	0.6	221.09	[M+H]+	C00140	N-Acetyl-D-glucosamine	Carbohydrates	15400000	13300000	13800000	15400000	13800000	17600000	13200000	13300000	13100000	13700000	12100000	18600000	11400000	20500000	20800000	14100000	12800000	10800000	18000000	15600000	15300000	11600000
pme2758	162	144.1	0.78	163.129	[M-H]-	C03079	4-Hydroxy-L-glutamic acid	Amino acid derivatives	12000	15200	21000	22600	12800	7290	10800	10300	21100	19800	27200	23600	19900	5460	7960	7560	21700	14300	20500	29400	15900	31600
pme2761	161	160.9	1.11	162.016	[M-H]-	C01127	4-Hydroxy-2-oxoglutaric acid	Organic acids	43800	57000	54500	73800	61400	56100	57100	36600	57600	61400	99500	104000	99100	51800	29600	45700	54900	47800	60800	65900	48000	50500
pme2765	181.1	145	2.42	180.065	[M+H]+	C13747	"1,7-Dimethylxanthine"	Nucleotide and its derivates	63700	30700	35500	29300	281000	27400	11900	13800	9	57400	16900	9	9	12400	9440	17600	21400	35400	9	37600	9	9
pme2786	219	160.1	3.23	218.106	[M+H]+	C00978	N-Acetyl-5-hydroxytryptamine	Tryptamine derivatives	190000	312000	339000	382000	661000	423000	543000	320000	413000	348000	115000	61600	111000	433000	538000	459000	506000	444000	287000	146000	174000	155000
pme2798	165	150.1	1.69	166.049	[M-H]-	C16353	7-Methylxanthine	Nucleotide and its derivates	56700	50900	62900	65600	42800	61100	54000	105000	87300	90300	52000	20300	37200	56500	57000	59100	93500	66700	55100	41200	45300	51500
pme2827	239	223	6.74	240.245	[M-H]-	C00517	Palmitaldehyde	Lipids_Fatty acids	13800000	12800000	13200000	14900000	3400000	3330000	3230000	9310000	3710000	3660000	4840000	4850000	4420000	3760000	3440000	3340000	7250000	4050000	3400000	4110000	4180000	5580000
pme2828	140	98.9	0.59	139.027	[M+H]+	C00870	4-Nitrophenol	Others	2360000	3110000	2660000	1960000	2700000	2050000	1880000	6140000	4250000	3220000	446000	546000	1650000	3910000	3460000	4060000	3370000	8110000	2300000	758000	2210000	2050000
pme2830	140	78.5	0.71	141.019	[M-H]-	-	O-Phosphorylethanolamine	Others	69900	84500	81300	91800	119000	128000	146000	107000	90200	212000	53800	59100	45400	27000	29300	25900	119000	104000	85300	48400	94300	70500
pme2890	269	134	0.81	268.055	[M+H]+	C01817	L-Homocystine	Amino acids	17700	54200	57400	35500	144000	161000	130000	32600	62100	57400	14700	6090	14600	172000	189000	107000	113000	66200	52200	16200	15900	13700
pme2901	353.1	191.1	2.38	354.095	[M-H]-	-	1-O-Caffeoyl quinic acid	Quinate and its derivatives	13700000	13200000	12400000	11700000	13600000	15300000	19200000	19900000	13200000	14900000	5330000	2890000	5610000	21500000	19700000	21400000	14600000	12600000	14800000	6570000	6280000	7920000
pme2909	358	96.9	1.27	397.46	[M-K]-	-	(-)-Sinigrin hydrate	Others	36900	23500	17600	47500	56100	38300	60900	30200	36400	86100	9	9	17200	102000	67400	103000	48600	9	34500	9	9	20000
pme2914	161	56.8	1.4	162.053	[M-H]-	C03761	"3-Hydroxy-3-methylpentane-1,5-dioic acid"	Amino acid derivatives	890000	953000	1060000	1090000	1230000	1110000	1010000	849000	762000	3270000	492000	544000	388000	1430000	1450000	1570000	1280000	1090000	1090000	462000	519000	609000
pme2949	609.2	301.1	3.96	610.19	[M-H]-	C09755	Hesperetin 7-rutinoside (Hesperidin)	Flavanone	12300000	10100000	11300000	11600000	1800000	14200000	9610000	6950000	2780000	16200000	266000	279000	862000	26000000	35800000	40000000	1730000	4470000	9720000	13300000	6590000	688000
pme2957	271.1	151.1	5.45	272.069	[M-H]-	C06561	Naringenin chalcone	Flavanone	21400	18400	19600	22100	10200	30700	23200	9	30700	31400	9	18900	6630	12800	17100	13200	48100	36900	40000	9	9	9
pme2963	287.1	125.1	4.58	288.063	[M-H]-	C00974	Aromadedrin (Dihydrokaempferol)	Flavonol	30100	18100	17000	17900	14300	19600	13300	6790	18600	41300	9	9130	9	37200	35200	36200	49200	37300	47100	9	9	9
pme2973	675.2	513.2	4.83	676.237	[M-H]-	C17555	"Icariin (kaempferol 3,7-O-diglucoside 8-prenyl derivative)"	Flavonol	88900	84600	86400	95900	58400	45200	46400	108000	90500	199000	127000	58100	115000	50600	38800	48800	125000	82900	95600	125000	108000	150000
pme2979	255.1	151.1	7.03	256.074	[M-H]-	C09827	Pinocembrin (Dihydrochrysin)	Flavanone	16400	14000	13600	12700	40600	17300	15800	18800	18000	39100	6450	10400	7510	29900	18900	18900	13100	9230	9160	9	9	9
pme2984	593	285.2	4.9	594.195	[M-H]-	C09830	Isosakuranetin-7-neohesperidoside (Poncirin)	Flavanone	9760	7310	6860	7840	17000	4850	6630	4750	6270	9	9	3440	9	912000	9	9	4340	4110	8110	9	9300	9
pme2988	149.2	107	5.6	148.052	[M+H]+	C02274	"3,4-Dihydrocoumarin"	Coumarins	9	9	9	9	71200	42200	56000	9	9	9	9	9	9	9	9	9	16600	9	31300	9	9	9
pme2991	191	176.1	4.11	192.042	[M-H]-	C01752	Scopoletin (7-Hydroxy-5-methoxycoumarin)	Coumarins	383000	385000	401000	400000	461000	881000	701000	341000	470000	234000	72300	60700	129000	823000	886000	721000	546000	235000	292000	65900	78700	66600
pme3007	403	159	0.68	404.161	[M-H]-	C00015	Uridine 5’-diphosphate	Nucleotide and its derivates	14200	39300	46700	47000	40200	31900	7950	107000	46500	55200	77300	93000	109000	5610	8710	8740	38800	8480	11900	82800	81600	50700
pme3009	175	98.9	0.59	174.016	[M+H]+	-	trans-Citridic acid	Organic acids	323000	389000	444000	507000	403000	282000	261000	1100000	736000	575000	150000	190000	515000	561000	452000	492000	484000	1080000	337000	160000	477000	471000
pme3011	104.1	87	0.77	103.063	[M+H]+	C00334	γ-aminobutyric acid	Organic acids	3770000	5560000	5690000	5620000	5450000	5850000	4030000	5550000	3390000	4970000	6560000	3100000	6640000	5810000	6460000	6310000	5080000	2710000	2620000	6700000	4850000	5140000
pme3017	104	85.9	0.74	103.063	[M+H]+	C03665	2-Aminoisobutyric acid	Amino acid derivatives	1880000	2520000	2260000	2000000	2290000	1910000	1490000	3450000	1910000	4160000	1920000	742000	3100000	3070000	2470000	2700000	4670000	2630000	1680000	2200000	2880000	2290000
pme3033	104	58	0.75	103.063	[M+H]+	C01026	"N,N-Dimethylglycine"	Amino acid derivatives	1580000	2330000	2230000	2410000	2340000	2550000	1800000	2310000	1530000	2160000	2890000	1580000	2560000	2580000	2660000	2470000	2100000	1150000	1150000	3070000	2150000	2190000
pme3034	131	86.9	1.89	132.042	[M-H]-	-	ethylmalonate	Organic acids	12500	14800	13000	11600	14600	17800	9	19800	14500	13800	9	9	9	16000	18700	12400	9	9	9	10700	12600	9
pme3038	130	83.9	1.04	129.043	[M+H]+	C01879	5-oxoproline	Amino acid derivatives	5830000	12200000	13700000	14200000	20000000	15100000	14000000	21000000	13200000	24700000	11200000	4750000	10200000	9430000	8830000	9340000	11200000	7050000	3350000	9920000	5390000	6430000
pme3069	556.3	371.2	10.22	555.284	[M+H]+	C05122	Taurocholic acid	Organic acids	285000	184000	204000	171000	233000	211000	194000	246000	178000	170000	182000	233000	223000	255000	223000	210000	192000	191000	214000	157000	148000	166000
pme3081	169.1	134.1	0.66	168.09	[M+H]+	C00534	4-(Aminomethyl)-5-(hydroxymethyl)-2-methylpyridin-3-ol	Others	683000	1190000	1000000	1010000	1420000	1430000	1110000	1890000	1400000	1630000	977000	414000	1240000	1310000	1140000	1090000	1660000	1720000	950000	962000	858000	794000
pme3083	164	92	3.84	165.043	[M-H]-	-	2-(Formylamino)benzoic acid	Organic acids	47700	49500	46500	39000	47200	71400	54800	33000	44300	63400	22000	20000	28600	84000	80300	86300	45200	51600	44900	46900	27200	9
pme3096	118	73.9	1.32	119.022	[M-H]-	C00872	Aminomalonic acid	Organic acids	1870000	1930000	2130000	2170000	1030000	1120000	1290000	746000	789000	1140000	972000	1300000	989000	5330000	5900000	5570000	3600000	2270000	3050000	815000	1150000	1430000
pme3104	150	133.1	1.03	149.07	[M+H]+	C02216	1-Methyladenine	Nucleotide and its derivates	123000	143000	140000	136000	89700	102000	70100	167000	77300	218000	202000	116000	196000	141000	115000	139000	98100	109000	50400	193000	250000	245000
pme3125	211	168.1	3.73	210.089	[M+H]+	C02325	Sinapyl alcohol	Hydroxycinnamoyl derivatives	38800	35500	38500	39400	53600	67600	37800	33700	41600	9	9	9	9	161000	105000	74000	59900	42600	27900	9	9	9
pme3129	463	301	3.8	464.096	[M-H]-	-	Quercetin 4'-O-glucoside (Spiraeoside)	Flavonol	1530000	1550000	1550000	1690000	512000	2240000	1140000	1030000	512000	2690000	206000	268000	192000	3430000	5890000	7450000	419000	803000	1240000	1780000	1230000	240000
pme3143	177	121	4.31	176.047	[M+H]+	-	6-Hydroxy-4-methylcoumarin	Coumarins	1860000	1650000	1620000	1360000	454000	498000	422000	586000	797000	440000	1540000	805000	1150000	1090000	1060000	834000	1530000	2460000	962000	1600000	2650000	2320000
pme3151	213	78.9	1.23	214.016	[M-H]-	-	Deoxyribose 5-phosphate	Nucleotide and its derivates	12200	25900	17800	20600	16100	9	9	21100	9	41400	60400	51900	87300	9	9	9	5780	11300	10000	66400	23200	26100
pme3154	147.1	58.8	1.3	148.074	[M-H]-	-	(Rs)-Mevalonic acid	Organic acids	13100000	15300000	15300000	16700000	5920000	5400000	5930000	4180000	5050000	4390000	698000	887000	803000	5440000	5640000	5370000	6740000	5550000	7150000	598000	2690000	3560000
pme3160	259	96.9	0.69	260.03	[M-H]-	C00092	D-Glucose 6-phosphate	Carbohydrates	6300000	7490000	8620000	8530000	7170000	7200000	8900000	4630000	7090000	8620000	5880000	5610000	6550000	9970000	11400000	10500000	8920000	9040000	6610000	6070000	8370000	7470000
pme3163	289	78.9	1.08	290.04	[M-H]-	-	D-Sedoheptuiose 7-phosphate	Carbohydrates	15400000	18200000	16400000	13800000	22200000	27600000	24400000	9540000	24500000	25500000	9240000	9700000	10300000	14200000	13300000	14300000	17300000	11300000	10800000	10100000	3370000	6230000
pme3171	322	78.8	0.82	323.052	[M-H]-	C00055	Cytidine 5'-monophosphate (Cytidylic acid)	Nucleotide and its derivates	7390	14600	17100	14600	5880	6090	10200	11100	5490	9	31100	22200	30900	3570	4770	9	7680	6280	3300	22600	13600	20800
pme3179	179	75.9	0.78	178.041	[M+H]+	C01419	CYS-GLY	Amino acid derivatives	117000	143000	164000	120000	141000	179000	209000	135000	157000	154000	121000	9	143000	288000	247000	260000	136000	174000	86400	108000	43700	245000
pme3184	332	136.1	1.14	331.068	[M+H]+	C00360	2'-Deoxyadenosine-5'-monophosphate	Nucleotide and its derivates	132000	468000	487000	436000	450000	492000	544000	689000	379000	527000	321000	90700	464000	446000	590000	526000	576000	627000	231000	392000	462000	505000
pme3186	169	122.8	1.07	169.998	[M-H]-	-	Dl-Glyceraldehyde3-phosphate	Others	87700	84800	84600	82400	75100	76800	79800	90200	86100	72800	148000	134000	126000	91000	118000	92400	54800	80400	59500	153000	126000	108000
pme3188	323	78.8	1.23	324.036	[M-H]-	C00105	Uridine 5'-monophosphate	Nucleotide and its derivates	48500	59400	48400	49000	53800	37100	28800	9	9	9	9	14600	30600	95000	111000	90000	78800	76600	114000	25600	40200	38100
pme3194	118	76	1.2	117.043	[M+H]+	-	N-acetylglycine	Amino acid derivatives	4790000	8860000	6720000	8350000	9420000	11700000	10100000	9790000	6440000	9410000	5020000	2130000	9060000	8730000	23700000	11300000	9340000	11200000	5960000	6230000	4390000	4710000
pme3200	74	56.9	0.71	73.0971	[M+H]+	-	1-methylguanidine	Nucleotide and its derivates	9	9	9	9	9	9	9	9	9	9	9	9	9	460000	631000	654000	462000	298000	340000	9	9	9
pme3207	141	58.7	0.69	142.027	[M-H]-	-	"trans,trans-Muconic acid"	Organic acids	104000	152000	117000	139000	27600	15800	53400	3920	14800	5490	60000	56100	24000	39300	127000	52700	22800	27600	16000	53100	73800	63500
pme3210	433	270.9	3.93	432.106	[M+H]+	C09126	Genistein 7-O-Glucoside (Genistin)	Isoflavone	57100	88800	78200	77900	9	58300	48600	29300	225000	125000	35000	9	38300	12600	14100	9	54700	64400	36600	40300	57200	22200
pme3211	463	301.1	3.81	464.096	[M-H]-	C05623	Quercetin 3-O-glucoside (Isotrifoliin)	Flavonol	1580000	1590000	1700000	1770000	528000	2240000	1310000	1020000	547000	2800000	197000	276000	172000	3670000	6280000	7650000	417000	796000	1230000	1690000	1220000	231000
pme3233	285	270.1	5.01	284.069	[M+H]+	C01562	Calycosin	Isoflavone	55400	42100	44800	42700	67700	60300	71200	75300	68700	40500	9	9	9	94100	88300	82600	61700	51900	72000	9	23100	17800
pme3246	341	179.1	2.72	342.132	[M-H]-	C00761	Coniferin	Hydroxycinnamoyl derivatives	3140000	3210000	3050000	3280000	1260000	1540000	1540000	759000	1140000	1000000	4090000	2160000	3170000	1570000	1700000	1250000	830000	1900000	661000	4360000	4120000	3250000
pme3250	285	270.2	7	284.069	[M+H]+	C00814	Biochanin A	Isoflavone	16100	12800	12300	9610	56800	17600	7620	22700	7080	15400	9	14700	15500	31100	22800	17700	11100	3670	5780	4360	2870	9
pme3251	283	268.1	5.02	284.069	[M-H]-	C14536	Glycitein	Isoflavone	9	9	9	9	9	9	9	9	9	9	9	9	9	9	9	9	9	9	9	11300	9	9
pme3255	179	138	7.3	178.099	[M+H]+	C10454	Methyleugenol	Hydroxycinnamoyl derivatives	7190	8510	9920	5850	12400	14400	11500	13500	8690	6400	9	9	9	7030	12100	11300	9810	8090	3860	9	9	9
pme3268	449	286.9	3.93	448.101	[M+H]+	C12626	Kaempferol 3-O-galactoside (Trifolin)	Flavonol	1240000	1540000	1560000	1470000	205000	992000	816000	453000	9	1530000	9	9	9	4680000	7560000	8620000	9	500000	944000	1280000	9	9
pme3285	275	139.1	3.28	274.084	[M+H]+	C09320	"Afzelechin (3,5,7,4'-Tetrahydroxyflavan)"	Flavanone	77700	90100	107000	99300	72100	119000	64900	9	176000	254000	141000	110000	92600	53000	30100	42600	96000	93200	9	216000	9	26500
pme3292	283	268.1	6.95	284.069	[M-H]-	C10521	Prunetin	Isoflavone	7580	7780	8480	6650	10800	8990	7220	12500	7090	4800	5630	3090	6740	7040	17400	10900	5470	3760	7440	4600	3570	3330
pme3297	433	287	4.45	432.106	[M+H]+	C16911	Kaempferol 3-O-rhamnoside (Kaempferin)	Flavonol	9	9	9	9	9	9	9	9	9	9	9	9	9	9	9	28300	9	9	9	35500	9	9
pme3305	149	130.1	3.5	150.068	[M-H]-	C02646	p-Coumaryl alcohol	Hydroxycinnamoyl derivatives	15400	13000	12200	8520	9	16400	15300	7450	9	9	16000	9	18400	13700	9770	13000	16300	9610	10800	18700	9	9
pme3309	145.1	101.1	2.63	146.058	[M-H]-	-	2-Methylglutaric acid	Organic acids	704000	782000	731000	790000	1360000	515000	500000	1260000	625000	683000	682000	743000	432000	1050000	1100000	1010000	1240000	834000	1120000	591000	266000	566000
pme3313	259	78.8	0.97	260.03	[M-H]-	C00085	D-Fructose 6-phosphate	Carbohydrates	1370000	1680000	1970000	2050000	1690000	1550000	1880000	1080000	1670000	2040000	1380000	1440000	1580000	2540000	2630000	2680000	2000000	2060000	1580000	1490000	2080000	1760000
pme3333	153.1	136.1	1.48	152.059	[M+H]+	-	"1,4-dihydro-1-Methyl-4-oxo-3-pyridinecarboxamide"	Pyridine derivatives	123000	142000	160000	149000	132000	131000	141000	144000	102000	9	9	80600	121000	202000	300000	302000	76200	187000	38700	9	84800	9
pme3336	382	134.1	2.17	383.108	[M-H]-	-	N6-Succinyl Adenosine	Nucleotide and its derivates	288000	319000	353000	380000	45200	40500	25700	62500	29200	74400	690000	226000	471000	87500	97100	98700	121000	104000	110000	653000	1330000	1770000
pme3346	131.1	70.8	2.63	132.079	[M-H]-	-	5-hydroxyhexanoic acid	Organic acids	83100	139000	117000	65700	65100	69900	80600	60500	74100	58200	59500	52200	35100	298000	351000	295000	116000	85300	46900	69900	9	9
pme3367	161	105.1	6.02	160.052	[M+H]+	-	6-MethylCoumarin	Coumarins	52500	33700	23800	24300	123000	136000	94400	9	35500	9	9	9	9	9	9	9	9	9	77600	9	9	9
pme3384	162	74	1.21	161.069	[M+H]+	-	N-Acetylthreonine	Amino acid derivatives	1630000	3220000	3060000	3060000	3460000	6250000	5180000	4410000	2480000	2370000	2000000	1190000	2010000	3330000	3730000	3240000	3300000	2610000	1740000	1820000	1050000	1360000
pme3388	189	144.2	0.68	188.127	[M+H]+	C01924	H-HomoArg-OH	Amino acid derivatives	397000	636000	525000	559000	644000	635000	602000	742000	516000	1350000	801000	426000	531000	414000	341000	361000	623000	412000	272000	846000	531000	503000
pme3393	287	135.1	3.57	288.063	[M-H]-	C01378	Fustin	Flavonol	641000	636000	550000	558000	229000	291000	249000	182000	343000	328000	145000	313000	206000	160000	124000	144000	1280000	1320000	1250000	152000	1040000	1060000
pme3419	179	122.9	3.12	178.027	[M+H]+	C09263	"Esculetin (6,7-dihydroxycoumarin)"	Coumarins	2520000	4140000	4430000	3800000	6110000	6680000	6310000	4540000	4650000	4160000	1850000	911000	1920000	6100000	6060000	5510000	6160000	5700000	3330000	2280000	2400000	1730000
pme3425	209.2	194.1	3.57	208.037	[M+H]+	C09265	"6-Methoxy-7,8-DihydroxyCoumarin"	Coumarins	182000	202000	180000	234000	556000	538000	439000	271000	323000	245000	112000	9	100000	390000	323000	391000	221000	183000	139000	115000	9	9
pme3428	339.1	177.1	2.71	340.079	[M-H]-	C09264	"Esculin (6,7-Dihydroxycoumarin-6-glucoside)"	Coumarins	13800000	14500000	13800000	14300000	12400000	22700000	27500000	9840000	15100000	15900000	17500000	14900000	11100000	11400000	8710000	8600000	17000000	13600000	11700000	18700000	12700000	19000000
pme3442	477.1	301.1	3.67	478.36	[M-H]-	-	Quercetin 7-O-β-D-Glucuronide	Flavonol	133000	164000	143000	144000	25000	37000	43900	9	9	67100	11200	9	9	376000	758000	801000	41700	68400	80500	11100	229000	17000
pme3443	207.1	177.1	4.43	208	[M-H]-	-	Sinapinaldehyde	Hydroxycinnamoyl derivatives	163000	162000	177000	182000	252000	234000	145000	118000	171000	86200	160000	235000	77100	490000	208000	68100	241000	129000	203000	140000	438000	136000
pme3456	149.1	131	4.12	148	[M+H]+	-	p-Coumaraldehyde	Hydroxycinnamoyl derivatives	145000	156000	139000	147000	9	63100	92600	9	117000	186000	233000	152000	168000	135000	147000	136000	127000	186000	75800	204000	124000	90500
pme3466	287.1	161.1	6.81	286.084	[M+H]+	C05334	Isosakuranetin (4'-Methylnaringenin)	Flavanone	13600	8680	12400	11500	14600	19800	18000	39600	11200	16500	9	2610	9	9890	7640	11300	17000	15400	19000	9	9	9
pme3469	741.2	433.2	3.31	740.216	[M+H]+	C10178	Kaempferol-3-O-robinoside-7-O-rhamnoside (Robinin)	Flavonol	29500	32800	44600	31500	9	16400	29000	9	9	40900	33400	20400	9	9	9	17900	34400	9	27200	59800	45000	38800
pme3473	271.1	151	5.59	272.069	[M-H]-	C09614	Butin	Flavone	20200	17300	18700	19300	11800	26600	25300	9	26200	33400	5890	17000	10200	12100	15400	11900	52900	32500	41800	9	5790	6990
pme3478	277.1	146.2	2.75	278.13	[M-H]-	C00831	Pantetheine	Vitamins	13800	15700	13100	12400	16400	11800	14000	21400	20800	22600	12700	8670	12600	38700	43500	34400	10900	23200	11400	10500	8450	15100
pme3484	479.1	317.3	3.43	480.09	[M-H]-	-	Myricetin 3-O-galactoside	Flavonol	9	9	9	9	9	9	9	9	8980	9	9	9	9	9	8200	9	9	9	9	13400	9	9
pme3502	429.1	267.1	4.54	430.126	[M-H]-	C10509	Formononetin 7-O-glucoside (Ononin)	Isoflavone	34800	40300	34900	45900	21000	26200	32300	31900	32800	36500	74300	36500	49100	30100	33500	24000	37700	46000	33700	63800	41100	42900
pme3514	301	151.1	5.08	302.043	[M-H]-	C10105	Morin	Flavonol	112000	111000	108000	132000	18500	27500	22700	18200	29200	33800	39400	40700	32700	18900	40800	25900	91900	117000	143000	44400	23800	21700
pme3564	179	179	3.31	178.027	[M+H]+	C03093	Daphnetin	Coumarins	9	9	9	9	86100	152000	148000	9	9	9	9	9	63500	328000	462000	473000	9	184000	63000	152000	9	9
pme3576	138.1	91.9	4.01	137.048	[M+H]+	C00108	Anthranilic acid	Benzoic acid derivatives	130000	101000	107000	131000	9	9	9	9	30600	15000	97400	90400	72900	225000	216000	225000	27000	9	9	114000	9	9
pme3705	193.1	72.9	0.72	194.043	[M-H]-	C00191	D-glucoronic acid	Carbohydrates	153000	227000	226000	285000	102000	149000	132000	63200	131000	113000	320000	411000	272000	166000	181000	143000	126000	161000	135000	351000	523000	357000
pme3719	165.1	74.9	0.95	166.048	[M-H]-	-	D-Xylonic acid	Organic acids	2600000	3260000	3370000	3450000	1700000	1320000	2350000	2310000	1300000	1870000	10300000	6860000	8830000	1290000	1360000	1340000	3460000	3440000	1790000	7360000	7020000	6720000
pme3732	244.1	111.4	0.82	243.086	[M+H]+	C00475	Cytidine	Nucleotide and its derivates	1180000	1870000	2050000	1820000	2340000	3230000	3630000	1450000	1950000	1930000	674000	231000	1630000	6120000	6820000	6540000	2510000	1840000	1050000	583000	661000	887000
pme3827	198.2	114.9	1.15	197.069	[M+H]+	C00355	"3,4-Dihydroxy-DL-phenylalanine"	Amino acid derivatives	250000	473000	513000	475000	231000	358000	380000	172000	394000	458000	522000	337000	289000	357000	439000	274000	367000	438000	186000	583000	608000	618000
pme3835	344.2	344	1.37	345.047	[M-H]-	C00942	"Guanosine 3',5'-cyclic monophosphate"	Nucleotide and its derivates	202000	203000	223000	220000	69900	98000	135000	103000	126000	493000	110000	59900	58300	145000	198000	153000	525000	757000	373000	103000	564000	415000
pme3961	252	136.1	1.96	251.102	[M+H]+	C00559	Deoxyadenosine	Nucleotide and its derivates	279000	528000	559000	531000	390000	931000	628000	429000	352000	475000	1610000	53400	36400	1300000	2290000	3320000	360000	312000	157000	42900	63100	48700
pme3965	310	178.1	2.32	311.123	[M-H]-	-	2-(dimethylamino)guanosine	Nucleotide and its derivates	21100	24700	18200	21200	7540	13000	13800	12600	8940	77000	33100	25200	26000	6980	9000	6570	8420	13800	7760	32500	41400	34400
pme3971	245	163.1	1.2	244.07	[M+H]+	C02067	β-Pseudouridine	Nucleotide and its derivates	19900	52200	37200	33200	43000	42400	29700	23500	32000	76900	13500	9370	21600	61100	64400	44800	26900	55000	21000	11300	16800	25500
pme3982	267.1	135.1	1.43	268.081	[M-H]-	-	Hypoxanthine-9-β-D-arabinofuranoside	Nucleotide and its derivates	21700	20300	18200	18200	15400	9	6420	11900	9	103000	15400	27900	9560	40400	32600	58300	9	9	9	13900	16900	9
