# Supplementary material for: Transcriptome and metabolome analysis of flavonol synthesis in apricot fruits
Source: Front Plant Sci. 2023 Jun 14;14:1187551. doi: 10.3389/fpls.2023.1187551 (PMC10303810; doi:10.3389/fpls.2023.1187551)
Supplement: Supplementary Table 3 — Type and content of flavonols in 9 groups. [file Table_3.xls]

## Sheet: KatyA vs KatyB
Index	Compounds	Class	物质	物质类别	KatyA1	KatyA2	KatyA3	KatyB1	KatyB2	KatyB3	VIP	Fold_Change	LogFC	type
pmb3894	Di-O-methylquercetin	Flavonol	3,7-二氧-甲基槲皮素	黄酮醇	903000	458000	470000	236000	305000	169000	1.30024	0.387766	-1.36674	down
pme1478	Myricetin	Flavonol	杨梅素	黄酮醇	9	9	9	9	9	8560	1.48876	317.704	8.31154	up
pme1551	Myricetin 3-O-rhamnoside (Myricitrin)	Flavonol	杨梅苷	黄酮醇	5310	9	9	9	19100	2680	1.32281	4.08953	2.03193	up
pme2973	Icariin (kaempferol 3,7-O-diglucoside 8-prenyl derivative)	Flavonol	淫羊藿苷	黄酮醇	58400	45200	46400	108000	90500	199000	1.31497	2.65	1.40599	up
pme3484	Myricetin 3-O-galactoside	Flavonol	杨梅酮 3-O-半乳糖苷	黄酮醇	9	9	9	9	8980	9	1.48594	333.259	8.3805	up

## Sheet: KatyA vs KatyF
Index	Compounds	Class	物质	物质类别	KatyA1	KatyA2	KatyA3	KatyF1	KatyF2	KatyF3	VIP	Fold_Change	LogFC	type
pma6639	Isorhamnetin O-hexoside	Flavonol	异鼠李素 O-己糖苷	黄酮醇	116000	332000	265000	56500	88100	9	1.12114	0.202818	-2.30174	down
pmb0711	Quercetin 7-O-rutinoside	Flavonol	槲皮素 7-O-芸香糖苷	黄酮醇	163000	1260000	887000	28500	15100	17100	1.30423	0.0262771	-5.25005	down
pmb3026	Quercetin O-acetylhexoside	Flavonol	槲皮素 O-乙酰基己糖苷	黄酮醇	174000	3040000	1260000	30800	27000	108000	1.16382	0.0370586	-4.75405	down
pmb3894	Di-O-methylquercetin	Flavonol	3,7-二氧-甲基槲皮素	黄酮醇	903000	458000	470000	54000	38400	30900	1.19167	0.0673403	-3.89239	down
pme0202	Quercetin 3-O-rutinoside (Rutin)	Flavonol	槲皮素 3-O-芸香糖苷 (芦丁)	黄酮醇	997000	6980000	4800000	98000	109000	281000	1.24096	0.0381936	-4.71052	down
pme0361	Quercetin 3-alpha-L-arabinofuranoside (Avicularin)	Flavonol	扁蓄苷	黄酮醇	52000	149000	90500	9	9	9	2.23074	9.26244e-05	-13.3982	down
pme0369	Kaempferol 3-O-rutinoside (Nicotiflorin)	Flavonol	山奈酚 3-O-芸香糖苷	黄酮醇	416000	2100000	1800000	52300	39300	142000	1.1891	0.0541242	-4.20758	down
pme1478	Myricetin	Flavonol	杨梅素	黄酮醇	9	9	9	39800	21400	23500	2.08303	3137.04	11.6152	up
pme1506	Kaempferol 7-O-rhamnoside	Flavonol	山奈酚 7-O-鼠李糖苷	黄酮醇	9	9	9	30800	24300	16800	2.06297	2662.96	11.3788	up
pme1521	Dihydroquercetin (Taxifolin)	Flavonol	紫杉叶素	黄酮醇	54600	147000	138000	9	9	9	2.24867	7.95053e-05	-13.6186	down
pme1606	Kaempferol 3-O-robinobioside (Biorobin)	Flavonol	山奈酚 3-O-洋槐糖苷	黄酮醇	1030000	4700000	4350000	93000	59300	184000	1.29995	0.0333631	-4.9056	down
pme2963	Aromadedrin (Dihydrokaempferol)	Flavonol	二氢山奈酚	黄酮醇	14300	19600	13300	9	9130	9	1.44042	0.193814	-2.36726	down
pme3268	Kaempferol 3-O-galactoside (Trifolin)	Flavonol	三叶豆甙	黄酮醇	205000	992000	816000	9	9	9	2.43912	1.34128e-05	-16.186	down
pme3442	Quercetin 7-O-β-D-Glucuronide	Flavonol	木犀草素7-O-葡糖醛酸	黄酮醇	25000	37000	43900	11200	9	9	1.57238	0.10593	-3.23882	down

## Sheet: KatyB vs KatyF
KatyA vs KatyB	Compounds	Class	物质	物质类别	KatyB1	KatyB2	KatyB3	KatyF1	KatyF2	KatyF3	VIP	Fold_Change	LogFC	type
pma6639	Isorhamnetin O-hexoside	Flavonol	异鼠李素 O-己糖苷	黄酮醇	127000	153000	369000	56500	88100	9	1.2005	0.222818	-2.16606	down
pmb0711	Quercetin 7-O-rutinoside	Flavonol	槲皮素 7-O-芸香糖苷	黄酮醇	329000	231000	1180000	28500	15100	17100	1.39105	0.0348851	-4.84125	down
pmb3026	Quercetin O-acetylhexoside	Flavonol	槲皮素 O-乙酰基己糖苷	黄酮醇	1310000	383000	2520000	30800	27000	108000	1.37667	0.0393544	-4.66733	down
pmb3894	Di-O-methylquercetin	Flavonol	3,7-二氧-甲基槲皮素	黄酮醇	236000	305000	169000	54000	38400	30900	1.04887	0.173662	-2.52565	down
pme0202	Quercetin 3-O-rutinoside (Rutin)	Flavonol	槲皮素 3-O-芸香糖苷 (芦丁)	黄酮醇	3190000	1430000	7440000	98000	109000	281000	1.37761	0.0404643	-4.6272	down
pme0361	Quercetin 3-alpha-L-arabinofuranoside (Avicularin)	Flavonol	扁蓄苷	黄酮醇	63000	62600	134000	9	9	9	2.43335	0.000104006	-13.231	down
pme0369	Kaempferol 3-O-rutinoside (Nicotiflorin)	Flavonol	山奈酚 3-O-芸香糖苷	黄酮醇	1720000	384000	4260000	52300	39300	142000	1.32801	0.0367065	-4.76782	down
pme1478	Myricetin	Flavonol	杨梅素	黄酮醇	9	9	8560	39800	21400	23500	1.70591	9.8741	3.30365	up
pme1506	Kaempferol 7-O-rhamnoside	Flavonol	山奈酚 7-O-鼠李糖苷	黄酮醇	9	9	9	30800	24300	16800	2.26119	2662.96	11.3788	up
pme1521	Dihydroquercetin (Taxifolin)	Flavonol	紫杉叶素	黄酮醇	21900	173000	645000	9	9	9	2.47705	3.21467e-05	-14.925	down
pme1606	Kaempferol 3-O-robinobioside (Biorobin)	Flavonol	山奈酚 3-O-洋槐糖苷	黄酮醇	2580000	709000	6670000	93000	59300	184000	1.36001	0.0337685	-4.88818	down
pme2963	Aromadedrin (Dihydrokaempferol)	Flavonol	二氢山奈酚	黄酮醇	6790	18600	41300	9	9130	9	1.59534	0.137172	-2.86594	down
pme3268	Kaempferol 3-O-galactoside (Trifolin)	Flavonol	三叶豆甙	黄酮醇	453000	9	1530000	9	9	9	1.87204	1.36157e-05	-16.1644	down

## Sheet: KuijinA vs KuijinB
Index	Compounds	Class	物质	物质类别	KuijinA1	KuijinA2	KuijinA3	KuijinB1	KuijinB2	KuijinB3	VIP	Fold_Change	LogFC	type
pmb0711	Quercetin 7-O-rutinoside	Flavonol	槲皮素 7-O-芸香糖苷	黄酮醇	2350000	3380000	3860000	127000	334000	516000	1.5691	0.101877	-3.2951	down
pmb3026	Quercetin O-acetylhexoside	Flavonol	槲皮素 O-乙酰基己糖苷	黄酮醇	4640000	7060000	9560000	170000	733000	892000	1.6261	0.0844309	-3.56609	down
pmb3894	Di-O-methylquercetin	Flavonol	3,7-二氧-甲基槲皮素	黄酮醇	849000	1290000	947000	510000	121000	262000	1.12945	0.289371	-1.78901	down
pme0199	Quercetin	Flavonol	槲皮素	黄酮醇	25300	37600	24600	84600	113000	140000	1.18536	3.85829	1.94796	up
pme0202	Quercetin 3-O-rutinoside (Rutin)	Flavonol	槲皮素 3-O-芸香糖苷 (芦丁)	黄酮醇	14800000	18900000	20900000	788000	2230000	3650000	1.51072	0.122125	-3.03357	down
pme0361	Quercetin 3-alpha-L-arabinofuranoside (Avicularin)	Flavonol	扁蓄苷	黄酮醇	329000	551000	653000	9	9	79100	2.6016	0.0516099	-4.27621	down
pme0369	Kaempferol 3-O-rutinoside (Nicotiflorin)	Flavonol	山奈酚 3-O-芸香糖苷	黄酮醇	10200000	18300000	18200000	432000	1030000	3600000	1.5721	0.108394	-3.20564	down
pme1551	Myricetin 3-O-rhamnoside (Myricitrin)	Flavonol	杨梅苷	黄酮醇	9	4370	9	11000	3530	8180	1.91588	5.17548	2.37169	up
pme1606	Kaempferol 3-O-robinobioside (Biorobin)	Flavonol	山奈酚 3-O-洋槐糖苷	黄酮醇	23600000	40200000	41500000	859000	2370000	5230000	1.65957	0.0803324	-3.63787	down
pme1622	Kaempferol 3-O-glucoside (Astragalin)	Flavonol	紫云英苷	黄酮醇	32500	9	9	72800	71500	57700	2.24233	6.21194	2.63504	up
pme2493	Kaempferol 3,7-dirhamnoside (Kaempferitrin)	Flavonol	山奈苷	黄酮醇	367000	275000	207000	4010000	4090000	2710000	1.65378	12.7326	3.67046	up
pme3129	Quercetin 4'-O-glucoside (Spiraeoside)	Flavonol	绣线菊甙	黄酮醇	3430000	5890000	7450000	419000	803000	1240000	1.40687	0.14681	-2.76798	down
pme3211	Quercetin 3-O-glucoside (Isotrifoliin)	Flavonol	异槲皮甙	黄酮醇	3670000	6280000	7650000	417000	796000	1230000	1.43264	0.138807	-2.84885	down
pme3268	Kaempferol 3-O-galactoside (Trifolin)	Flavonol	三叶豆甙	黄酮醇	4680000	7560000	8620000	9	500000	944000	2.02287	0.0692238	-3.85259	down
pme3297	Kaempferol 3-O-rhamnoside (Kaempferin)	Flavonol	阿福豆苷(番泻叶山奈苷)	黄酮醇	9	9	28300	9	9	9	1.14442	0.000953457	-10.0345	down
pme3393	Fustin	Flavonol	黄颜木素	黄酮醇	160000	124000	144000	1280000	1320000	1250000	1.54411	8.99533	3.16918	up
pme3442	Quercetin 7-O-β-D-Glucuronide	Flavonol	木犀草素7-O-葡糖醛酸	黄酮醇	376000	758000	801000	41700	68400	80500	1.55205	0.0985013	-3.34371	down
pme3469	Kaempferol-3-O-robinoside-7-O-rhamnoside (Robinin)	Flavonol	刺槐素	黄酮醇	9	9	17900	34400	9	27200	1.06533	3.43839	1.78173	up
pme3484	Myricetin 3-O-galactoside	Flavonol	杨梅酮 3-O-半乳糖苷	黄酮醇	9	8200	9	9	9	9	1.04685	0.00328547	-8.24968	down
pme3514	Morin	Flavonol	桑色素水合物	黄酮醇	18900	40800	25900	91900	117000	143000	1.21759	4.11098	2.03948	up

## Sheet: KuijinA vs KuijinF
Index	Compounds	Class	物质	物质类别	KuijinA1	KuijinA2	KuijinA3	KuijinF1	KuijinF2	KuijinF3	VIP	Fold_Change	LogFC	type
pmb0711	Quercetin 7-O-rutinoside	Flavonol	槲皮素 7-O-芸香糖苷	黄酮醇	2350000	3380000	3860000	953000	409000	23800	1.04924	0.144505	-2.79081	down
pmb3026	Quercetin O-acetylhexoside	Flavonol	槲皮素 O-乙酰基己糖苷	黄酮醇	4640000	7060000	9560000	1970000	1110000	39500	1.03678	0.146731	-2.76875	down
pmb3894	Di-O-methylquercetin	Flavonol	3,7-二氧-甲基槲皮素	黄酮醇	849000	1290000	947000	51700	56000	97000	1.19661	0.0663318	-3.91416	down
pme0202	Quercetin 3-O-rutinoside (Rutin)	Flavonol	槲皮素 3-O-芸香糖苷 (芦丁)	黄酮醇	14800000	18900000	20900000	5480000	2700000	250000	1.01708	0.154396	-2.6953	down
pme0361	Quercetin 3-alpha-L-arabinofuranoside (Avicularin)	Flavonol	扁蓄苷	黄酮醇	329000	551000	653000	205000	92900	9	1.16405	0.194331	-2.36341	down
pme0369	Kaempferol 3-O-rutinoside (Nicotiflorin)	Flavonol	山奈酚 3-O-芸香糖苷	黄酮醇	10200000	18300000	18200000	3040000	1560000	96500	1.1302	0.100567	-3.31376	down
pme1506	Kaempferol 7-O-rhamnoside	Flavonol	山奈酚 7-O-鼠李糖苷	黄酮醇	9	9	1970	20900	10200	14300	1.57294	22.837	4.5133	up
pme1521	Dihydroquercetin (Taxifolin)	Flavonol	紫杉叶素	黄酮醇	377000	429000	383000	9	9	9	2.38148	2.27082e-05	-15.4264	down
pme1606	Kaempferol 3-O-robinobioside (Biorobin)	Flavonol	山奈酚 3-O-洋槐糖苷	黄酮醇	23600000	40200000	41500000	6160000	2490000	126000	1.19362	0.0833428	-3.5848	down
pme1622	Kaempferol 3-O-glucoside (Astragalin)	Flavonol	紫云英苷	黄酮醇	32500	9	9	71400	114000	77100	1.61616	8.07245	3.01301	up
pme2963	Aromadedrin (Dihydrokaempferol)	Flavonol	二氢山奈酚	黄酮醇	37200	35200	36200	9	9	9	2.09828	0.000248619	-11.9738	down
pme3268	Kaempferol 3-O-galactoside (Trifolin)	Flavonol	三叶豆甙	黄酮醇	4680000	7560000	8620000	1280000	9	9	1.97881	0.0613623	-4.0265	down
pme3442	Quercetin 7-O-β-D-Glucuronide	Flavonol	木犀草素7-O-葡糖醛酸	黄酮醇	376000	758000	801000	11100	229000	17000	1.11851	0.132868	-2.91193	down
pme3469	Kaempferol-3-O-robinoside-7-O-rhamnoside (Robinin)	Flavonol	刺槐素	黄酮醇	9	9	17900	59800	45000	38800	1.55891	8.01429	3.00257	up

## Sheet: KuijinB vs KuijinF
Index	Compounds	Class	物质	物质类别	KuijinB1	KuijinB2	KuijinB3	KuijinF1	KuijinF2	KuijinF3	VIP	Fold_Change	LogFC	type
pme1478	Myricetin	Flavonol	杨梅素	黄酮醇	8630	11400	9	33300	23600	21200	1.1446	3.8974	1.96251	up
pme1506	Kaempferol 7-O-rhamnoside	Flavonol	山奈酚 7-O-鼠李糖苷	黄酮醇	9	9	9	20900	10200	14300	2.2796	1681.48	10.7155	up
pme1521	Dihydroquercetin (Taxifolin)	Flavonol	紫杉叶素	黄酮醇	280000	562000	506000	9	9	9	2.75367	2.00297e-05	-15.6075	down
pme2963	Aromadedrin (Dihydrokaempferol)	Flavonol	二氢山奈酚	黄酮醇	49200	37300	47100	9	9	9	2.44747	0.000202096	-12.2727	down
pme3469	Kaempferol-3-O-robinoside-7-O-rhamnoside (Robinin)	Flavonol	刺槐素	黄酮醇	34400	9	27200	59800	45000	38800	1.04653	2.33083	1.22084	up

## Sheet: KuijinA vs KatyA
Index	Compounds	Class	物质	物质类别	KuijinA1	KuijinA2	KuijinA3	KatyA1	KatyA2	KatyA3	VIP	Fold_Change	LogFC	type
pmb0711	Quercetin 7-O-rutinoside	Flavonol	槲皮素 7-O-芸香糖苷	黄酮醇	2350000	3380000	3860000	163000	1260000	887000	1.2274	0.240876	-2.05364	down
pmb3026	Quercetin O-acetylhexoside	Flavonol	槲皮素 O-乙酰基己糖苷	黄酮醇	4640000	7060000	9560000	174000	3040000	1260000	1.31618	0.210442	-2.2485	down
pme0202	Quercetin 3-O-rutinoside (Rutin)	Flavonol	槲皮素 3-O-芸香糖苷 (芦丁)	黄酮醇	14800000	18900000	20900000	997000	6980000	4800000	1.24898	0.234011	-2.09535	down
pme0361	Quercetin 3-alpha-L-arabinofuranoside (Avicularin)	Flavonol	扁蓄苷	黄酮醇	329000	551000	653000	52000	149000	90500	1.32006	0.19015	-2.39479	down
pme0369	Kaempferol 3-O-rutinoside (Nicotiflorin)	Flavonol	山奈酚 3-O-芸香糖苷	黄酮醇	10200000	18300000	18200000	416000	2100000	1800000	1.61331	0.0924197	-3.43566	down
pme1478	Myricetin	Flavonol	杨梅素	黄酮醇	4910	8030	8470	9	9	9	2.71335	0.00126109	-9.63111	down
pme1521	Dihydroquercetin (Taxifolin)	Flavonol	紫杉叶素	黄酮醇	377000	429000	383000	54600	147000	138000	1.15668	0.285618	-1.80784	down
pme1606	Kaempferol 3-O-robinobioside (Biorobin)	Flavonol	山奈酚 3-O-洋槐糖苷	黄酮醇	23600000	40200000	41500000	1030000	4700000	4350000	1.60127	0.0957265	-3.38494	down
pme1622	Kaempferol 3-O-glucoside (Astragalin)	Flavonol	紫云英苷	黄酮醇	32500	9	9	29700	49600	43800	2.12505	3.7856	1.92052	up
pme3129	Quercetin 4'-O-glucoside (Spiraeoside)	Flavonol	绣线菊甙	黄酮醇	3430000	5890000	7450000	512000	2240000	1140000	1.2235	0.232081	-2.1073	down
pme3211	Quercetin 3-O-glucoside (Isotrifoliin)	Flavonol	异槲皮甙	黄酮醇	3670000	6280000	7650000	528000	2240000	1310000	1.22429	0.231705	-2.10964	down
pme3268	Kaempferol 3-O-galactoside (Trifolin)	Flavonol	三叶豆甙	黄酮醇	4680000	7560000	8620000	205000	992000	816000	1.59875	0.0965005	-3.37332	down
pme3297	Kaempferol 3-O-rhamnoside (Kaempferin)	Flavonol	阿福豆苷(番泻叶山奈苷)	黄酮醇	9	9	28300	9	9	9	1.15825	0.000953457	-10.0345	down
pme3442	Quercetin 7-O-β-D-Glucuronide	Flavonol	木犀草素7-O-葡糖醛酸	黄酮醇	376000	758000	801000	25000	37000	43900	1.76733	0.0547287	-4.19156	down
pme3469	Kaempferol-3-O-robinoside-7-O-rhamnoside (Robinin)	Flavonol	刺槐素	黄酮醇	9	9	17900	9	16400	29000	1.00967	2.53427	1.34157	up
pme3484	Myricetin 3-O-galactoside	Flavonol	杨梅酮 3-O-半乳糖苷	黄酮醇	9	8200	9	9	9	9	1.05449	0.00328547	-8.24968	down

## Sheet: KuijinB vs KatyB
Index	Compounds	Class	物质	物质类别	KuijinB1	KuijinB2	KuijinB3	KatyB1	KatyB2	KatyB3	VIP	Fold_Change	LogFC	type
pme0199	Quercetin	Flavonol	槲皮素	黄酮醇	84600	113000	140000	16900	26100	38900	1.42985	0.242595	-2.04338	down
pme0361	Quercetin 3-alpha-L-arabinofuranoside (Avicularin)	Flavonol	扁蓄苷	黄酮醇	9	9	79100	63000	62600	134000	2.53943	3.28117	1.71421	up
pme1478	Myricetin	Flavonol	杨梅素	黄酮醇	8630	11400	9	9	9	8560	1.11791	0.428065	-1.2241	down
pme2493	Kaempferol 3,7-dirhamnoside (Kaempferitrin)	Flavonol	山奈苷	黄酮醇	4010000	4090000	2710000	285000	772000	754000	1.61899	0.16753	-2.57751	down
pme3393	Fustin	Flavonol	黄颜木素	黄酮醇	1280000	1320000	1250000	182000	343000	328000	1.49926	0.221558	-2.17424	down
pme3442	Quercetin 7-O-β-D-Glucuronide	Flavonol	木犀草素7-O-葡糖醛酸	黄酮醇	41700	68400	80500	9	9	67100	2.49657	0.352141	-1.50578	down
pme3484	Myricetin 3-O-galactoside	Flavonol	杨梅酮 3-O-半乳糖苷	黄酮醇	9	9	9	9	8980	9	1.25258	333.259	8.3805	up
pme3514	Morin	Flavonol	桑色素水合物	黄酮醇	91900	117000	143000	18200	29200	33800	1.46252	0.230747	-2.11561	down

## Sheet: KuijinF vs KatyF
Index	Compounds	Class	物质	物质类别	KuijinF1	KuijinF2	KuijinF3	KatyF1	KatyF2	KatyF3	VIP	Fold_Change	LogFC	type
pme2963	Aromadedrin (Dihydrokaempferol)	Flavonol	二氢山奈酚	黄酮醇	9	9	9	9	9130	9	1.26	339	8.4	up
pmb0595	Isorhamnetin 5-O-hexoside	Flavonol	异鼠李素 5-O-己糖苷	黄酮醇	165000	288000	171000	64800	126000	62900	1.14	0.407	-1.3	down
pme1539	Isorhamnetin 3-O-neohesperidoside	Flavonol	异鼠李素-3-O-新橙皮糖苷	黄酮醇	132000	278000	176000	54900	117000	64800	1.12	0.404	-1.31	down
pme3469	Kaempferol-3-O-robinoside-7-O-rhamnoside (Robinin)	Flavonol	刺槐素	黄酮醇	59800	45000	38800	33400	20400	9	1.65	0.375	-1.42	down
pma0214	methylQuercetin O-hexoside	Flavonol	甲基槲皮素 O-己糖苷	黄酮醇	113000	169000	93400	26300	34500	28200	1.49	0.237	-2.08	down
pma6639	Isorhamnetin O-hexoside	Flavonol	异鼠李素 O-己糖苷	黄酮醇	154000	271000	192000	56500	88100	9	1.91	0.234	-2.09	down
pme3211	Quercetin 3-O-glucoside (Isotrifoliin)	Flavonol	异槲皮甙	黄酮醇	1690000	1220000	231000	197000	276000	172000	1.25	0.205	-2.28	down
pme3129	Quercetin 4'-O-glucoside (Spiraeoside)	Flavonol	绣线菊甙	黄酮醇	1780000	1230000	240000	206000	268000	192000	1.25	0.205	-2.29	down
pme2493	Kaempferol 3,7-dirhamnoside (Kaempferitrin)	Flavonol	山奈苷	黄酮醇	220000	3300000	2510000	208000	333000	204000	1.34	0.124	-3.02	down
pme0202	Quercetin 3-O-rutinoside (Rutin)	Flavonol	槲皮素 3-O-芸香糖苷 (芦丁)	黄酮醇	5480000	2700000	250000	98000	109000	281000	1.73	0.0579	-4.11	down
pmb3026	Quercetin O-acetylhexoside	Flavonol	槲皮素 O-乙酰基己糖苷	黄酮醇	1970000	1110000	39500	30800	27000	108000	1.59	0.0531	-4.23	down
pme0369	Kaempferol 3-O-rutinoside (Nicotiflorin)	Flavonol	山奈酚 3-O-芸香糖苷	黄酮醇	3040000	1560000	96500	52300	39300	142000	1.72	0.0497	-4.33	down
pmb0711	Quercetin 7-O-rutinoside	Flavonol	槲皮素 7-O-芸香糖苷	黄酮醇	953000	409000	23800	28500	15100	17100	1.68	0.0438	-4.51	down
pme3442	Quercetin 7-O-β-D-Glucuronide	Flavonol	木犀草素7-O-葡糖醛酸	黄酮醇	11100	229000	17000	11200	9	9	2.67	0.0436	-4.52	down
pme1606	Kaempferol 3-O-robinobioside (Biorobin)	Flavonol	山奈酚 3-O-洋槐糖苷	黄酮醇	6160000	2490000	126000	93000	59300	184000	1.72	0.0383	-4.71	down
pme1551	Myricetin 3-O-rhamnoside (Myricitrin)	Flavonol	杨梅苷	黄酮醇	521000	2210	9	11700	9	9	1.34	0.0224	-5.48	down
pme3484	Myricetin 3-O-galactoside	Flavonol	杨梅酮 3-O-半乳糖苷	黄酮醇	13400	9	9	9	9	9	1.31	0.00201	-8.96	down
pme3297	Kaempferol 3-O-rhamnoside (Kaempferin)	Flavonol	阿福豆苷(番泻叶山奈苷)	黄酮醇	35500	9	9	9	9	9	1.4	0.00076	-10.4	down
pme0361	Quercetin 3-alpha-L-arabinofuranoside (Avicularin)	Flavonol	扁蓄苷	黄酮醇	205000	92900	9	9	9	9	2.75	9.06e-05	-13.4	down
pme3268	Kaempferol 3-O-galactoside (Trifolin)	Flavonol	三叶豆甙	黄酮醇	1280000	9	9	9	9	9	1.67	2.11e-05	-15.5	down
