# Supplementary material for: Transcriptome and metabolome analysis of flavonol synthesis in apricot fruits
Source: Front Plant Sci. 2023 Jun 14;14:1187551. doi: 10.3389/fpls.2023.1187551 (PMC10303810; doi:10.3389/fpls.2023.1187551)
Supplement: Supplementary Table 4 — Clean reads data. [file Table_4.xls]

## Sheet: Sheet1
Sample	Raw Reads	Clean Reads	Clean Base(G)	Error Rate(%)	Q20(%)	Q30(%)	GC Content(%)
KatyA1	55407190	54193340	8.13	0.02	96.27	90.73	46.18
KatyA2	60489876	59331490	8.9	0.02	96.59	91.36	46.36
KatyA3	56124830	54971922	8.25	0.02	95.47	89.15	46.37
KatyB1	50220500	49344810	7.4	0.02	96.71	91.57	46.49
KatyB2	44336334	43503394	6.53	0.02	96.57	91.27	46.05
KatyB3	53929462	52828438	7.92	0.02	96.22	90.62	46.3
KatyF1	54180474	53261970	7.99	0.02	96.44	90.92	45.61
KatyF2	45689798	44963392	6.74	0.02	96.67	91.39	45.74
KatyF3	47930120	47170764	7.08	0.02	96.71	91.49	45.92
KuijinA1	61114774	59616784	8.94	0.02	96.64	91.4	46.54
KuijinA2	48181844	47052544	7.06	0.02	96.5	91.12	46.3
KuijinA3	50633690	49109394	7.37	0.02	96.72	91.54	46.2
KuijinB1	53320838	52176444	7.83	0.02	96.54	91.18	46.16
KuijinB2	51237486	49904342	7.49	0.02	96.73	91.61	46.31
KuijinB3	52749104	51348794	7.7	0.02	96.81	91.75	46.24
KuijinF1	54535646	53289860	7.99	0.02	96.76	91.57	45.8
KuijinF2	53048872	51524210	7.73	0.02	96.82	91.7	45.42
KuijinF3	53046696	51904614	7.79	0.02	96.62	91.32	45.26
