# Supplementary material for: Transcriptome and metabolome analysis of flavonol synthesis in apricot fruits
Source: Front Plant Sci. 2023 Jun 14;14:1187551. doi: 10.3389/fpls.2023.1187551 (PMC10303810; doi:10.3389/fpls.2023.1187551)
Supplement: Supplementary Table 5 — Summary of differential gene data in 9 groups. [file Table_5.xls]

## Sheet: Sheet1
group	total	down	up
KatyA_vs_KatyB	990	356	634
KatyA_vs_KatyF	8004	4876	3128
KatyB_vs_KatyF	5557	3660	1897
KuijinA_vs_KuijinB	3952	2583	1369
KuijinA_vs_KuijinF	9023	5677	3346
KuijinB_vs_KuijinF	6543	4235	2308
KuijinA_vs_KatyA	4005	2257	1748
KuijinB_vs_KatyB	1105	377	728
KuijinF_vs_KatyF	2299	1065	1234
