# Supplementary material for: Transcriptome and metabolome analysis of flavonol synthesis in apricot fruits
Source: Front Plant Sci. 2023 Jun 14;14:1187551. doi: 10.3389/fpls.2023.1187551 (PMC10303810; doi:10.3389/fpls.2023.1187551)
Supplement: Supplementary Table 6 — Correlation analysis between 53 differentially expressed genes and 10 flavonol compounds. [file Table_6.xls]

## Sheet: Sheet1
Omics_1	Omics_2	Correlation	P-Value
PARG17939	pmb0711	0.837782	1.43003e-05
PARG17939	pmb3026	0.807996	4.98503e-05
PARG17939	pme0202	0.850412	7.79765e-06
PARG17939	pme0369	0.850139	7.90487e-06
PARG17939	pme1606	0.872588	2.3239e-06
PARG17939	pme3129	0.832387	1.82473e-05
PARG17939	pme3211	0.836408	1.52288e-05
PARG17939	pme3268	0.831544	1.89411e-05
PARG09190	pme3268	0.810971	4.44408e-05
PARG15135	pme1606	0.809829	4.64545e-05
PARG21211	pmb0711	0.505505	0.0323495
PARG21211	pmb3026	0.447561	0.0625435
PARG21211	pme0202	0.471528	0.0482189
PARG21211	pme0361	0.40051	0.0995526
PARG21211	pme0369	0.479664	0.0439714
PARG21211	pme1606	0.508704	0.0310948
PARG21211	pme3129	0.509111	0.0309378
PARG21211	pme3211	0.52298	0.0259479
PARG21211	pme3268	0.415668	0.0862436
PARG21211	pme3442	0.287005	0.248196
PARG26825	pmb0711	0.361085	0.140972
PARG26825	pmb3026	0.287398	0.24752
PARG26825	pme0202	0.355379	0.147828
PARG26825	pme0361	0.399991	0.100034
PARG26825	pme0369	0.3289	0.182643
PARG26825	pme1606	0.359247	0.143156
PARG26825	pme3129	0.345613	0.160087
PARG26825	pme3211	0.366856	0.134267
PARG26825	pme3268	0.23825	0.341071
PARG26825	pme3442	0.248458	0.320151
PARG00776	pmb0711	0.598487	0.00869069
PARG00776	pmb3026	0.595922	0.00905825
PARG00776	pme0202	0.596873	0.00892058
PARG00776	pme0361	0.433952	0.0719732
PARG00776	pme0369	0.652226	0.0033517
PARG00776	pme1606	0.661736	0.00277864
PARG00776	pme3129	0.697679	0.00128613
PARG00776	pme3211	0.69841	0.00126473
PARG00776	pme3268	0.477064	0.0452964
PARG00776	pme3442	0.475012	0.0463638
PARG11729	pmb0711	0.683543	0.00176296
PARG11729	pmb3026	0.715929	0.000833532
PARG11729	pme0202	0.762778	0.000232008
PARG11729	pme0361	0.578143	0.0119642
PARG11729	pme0369	0.734078	0.000523759
PARG11729	pme1606	0.72847	0.000606919
PARG11729	pme3129	0.59418	0.00931507
PARG11729	pme3211	0.592632	0.00954811
PARG11729	pme3268	0.53279	0.0228147
PARG11729	pme3442	0.388199	0.111402
PARG10955	pmb0711	-0.596155	0.00902442
PARG10955	pmb3026	-0.593705	0.00938605
PARG10955	pme0202	-0.594644	0.00924617
PARG10955	pme0361	-0.411268	0.0899648
PARG10955	pme0369	-0.650334	0.00347647
PARG10955	pme1606	-0.663321	0.00269153
PARG10955	pme3129	-0.695019	0.00136655
PARG10955	pme3211	-0.695798	0.00134257
PARG10955	pme3268	-0.511185	0.030148
PARG10955	pme3442	-0.496032	0.0362951
PARG09192	pmb0711	0.671403	0.0022813
PARG09192	pmb3026	0.599522	0.00854575
PARG09192	pme0202	0.680434	0.00188534
PARG09192	pme0361	0.576001	0.0123595
PARG09192	pme0369	0.630905	0.00499283
PARG09192	pme1606	0.642815	0.00401073
PARG09192	pme3129	0.629204	0.00514778
PARG09192	pme3211	0.643704	0.00394427
PARG09192	pme3268	0.55474	0.0168753
PARG09192	pme3442	0.430889	0.074233
PARG13459	pmb0711	-0.721007	0.000734509
PARG13459	pmb3026	-0.676377	0.00205552
PARG13459	pme0202	-0.700566	0.00120335
PARG13459	pme0361	-0.563069	0.0149725
PARG13459	pme0369	-0.722923	0.000699783
PARG13459	pme1606	-0.757547	0.000271302
PARG13459	pme3129	-0.755855	0.00028516
PARG13459	pme3211	-0.7586	0.000262976
PARG13459	pme3268	-0.637852	0.00439878
PARG13459	pme3442	-0.660529	0.00284658
PARG10674	pmb0711	0.245073	0.327004
PARG10674	pmb3026	0.364906	0.136507
PARG10674	pme0202	0.350513	0.153852
PARG10674	pme0361	0.127706	0.613568
PARG10674	pme0369	0.406253	0.0943471
PARG10674	pme1606	0.365838	0.135433
PARG10674	pme3129	0.386519	0.113094
PARG10674	pme3211	0.379528	0.12033
PARG10674	pme3268	0.12979	0.607742
PARG10674	pme3442	-0.0169546	0.946763
PARG16825	pmb0711	0.258164	0.300981
PARG16825	pmb3026	0.23419	0.349607
PARG16825	pme0202	0.269055	0.280311
PARG16825	pme0361	0.179904	0.475022
PARG16825	pme0369	0.230788	0.356852
PARG16825	pme1606	0.253084	0.310927
PARG16825	pme3129	0.174923	0.487533
PARG16825	pme3211	0.192666	0.443706
PARG16825	pme3268	0.370503	0.130146
PARG16825	pme3442	-0.109659	0.664903
PARG30381	pmb0711	0.504862	0.0326063
PARG30381	pmb3026	0.479292	0.0441594
PARG30381	pme0202	0.531166	0.0233118
PARG30381	pme0361	0.385749	0.113876
PARG30381	pme0369	0.53817	0.0212268
PARG30381	pme1606	0.553782	0.0171058
PARG30381	pme3129	0.507416	0.0315954
PARG30381	pme3211	0.513123	0.0294241
PARG30381	pme3268	0.68334	0.00177073
PARG30381	pme3442	0.452078	0.059627
PARG17939	pmb0711	0.837782	1.43003e-05
PARG17939	pmb3026	0.807996	4.98503e-05
PARG17939	pme0202	0.850412	7.79765e-06
PARG17939	pme0361	0.609138	0.00729023
PARG17939	pme0369	0.850139	7.90487e-06
PARG17939	pme1606	0.872588	2.3239e-06
PARG17939	pme3129	0.832387	1.82473e-05
PARG17939	pme3211	0.836408	1.52288e-05
PARG17939	pme3268	0.831544	1.89411e-05
PARG17939	pme3442	0.630777	0.00500437
PARG07121	pmb0711	0.148107	0.557536
PARG07121	pmb3026	0.182035	0.469718
PARG07121	pme0202	0.145813	0.563724
PARG07121	pme0361	0.104643	0.679438
PARG07121	pme0369	0.176933	0.482464
PARG07121	pme1606	0.182781	0.467867
PARG07121	pme3129	0.201026	0.423787
PARG07121	pme3211	0.210057	0.402811
PARG07121	pme3268	0.159594	0.527016
PARG07121	pme3442	-0.199948	0.426329
PARG00131	pmb0711	0.48305	0.0422902
PARG00131	pmb3026	0.465734	0.0514278
PARG00131	pme0202	0.473065	0.0473936
PARG00131	pme0361	0.448344	0.0620305
PARG00131	pme0369	0.469555	0.0492939
PARG00131	pme1606	0.482092	0.0427609
PARG00131	pme3129	0.505606	0.0323092
PARG00131	pme3211	0.515708	0.0284793
PARG00131	pme3268	0.216926	0.387243
PARG00131	pme3442	0.133624	0.597083
PARG21339	pmb0711	0.670697	0.00231494
PARG21339	pmb3026	0.617905	0.00627965
PARG21339	pme0202	0.664726	0.00261615
PARG21339	pme0361	0.473853	0.0469748
PARG21339	pme0369	0.654425	0.00321125
PARG21339	pme1606	0.686934	0.00163701
PARG21339	pme3129	0.622162	0.00583173
PARG21339	pme3211	0.63303	0.00480456
PARG21339	pme3268	0.771903	0.00017492
PARG21339	pme3442	0.52257	0.0260857
PARG09190	pmb0711	0.717173	0.000808301
PARG09190	pmb3026	0.677144	0.00202244
PARG09190	pme0202	0.716624	0.000819358
PARG09190	pme0361	0.534694	0.0222425
PARG09190	pme0369	0.710032	0.000962276
PARG09190	pme1606	0.736776	0.000487279
PARG09190	pme3129	0.690666	0.00150714
PARG09190	pme3211	0.701418	0.00117977
PARG09190	pme3268	0.810971	4.44408e-05
PARG09190	pme3442	0.51108	0.0301874
PARG21735	pmb0711	0.742044	0.00042218
PARG21735	pmb3026	0.6838	0.00175315
PARG21735	pme0202	0.732373	0.000547963
PARG21735	pme0361	0.594133	0.00932202
PARG21735	pme0369	0.697956	0.00127801
PARG21735	pme1606	0.729939	0.000584144
PARG21735	pme3129	0.677226	0.00201891
PARG21735	pme3211	0.693601	0.0014111
PARG21735	pme3268	0.752986	0.000310007
PARG21735	pme3442	0.436005	0.0704874
PARG25758	pmb0711	0.539002	0.0209893
PARG25758	pmb3026	0.51362	0.0292404
PARG25758	pme0202	0.537854	0.0213179
PARG25758	pme0361	0.503994	0.0329555
PARG25758	pme0369	0.581895	0.0112962
PARG25758	pme1606	0.576396	0.0122859
PARG25758	pme3129	0.568089	0.0139106
PARG25758	pme3211	0.57429	0.0126827
PARG25758	pme3268	0.356417	0.146564
PARG25758	pme3442	0.272171	0.274563
PARG00379	pmb0711	0.478286	0.0446698
PARG00379	pmb3026	0.478982	0.0443162
PARG00379	pme0202	0.507363	0.0316161
PARG00379	pme0361	0.398549	0.101377
PARG00379	pme0369	0.46458	0.0520858
PARG00379	pme1606	0.485158	0.0412688
PARG00379	pme3129	0.444279	0.0647278
PARG00379	pme3211	0.462882	0.0530656
PARG00379	pme3268	0.531973	0.0230637
PARG00379	pme3442	0.0168519	0.947085
PARG00008	pmb0711	0.70579	0.00106476
PARG00008	pmb3026	0.64881	0.00357978
PARG00008	pme0202	0.699578	0.00123115
PARG00008	pme0361	0.546118	0.0190414
PARG00008	pme0369	0.670463	0.00232616
PARG00008	pme1606	0.696803	0.00131218
PARG00008	pme3129	0.626327	0.00541889
PARG00008	pme3211	0.641469	0.00411311
PARG00008	pme3268	0.698277	0.0012686
PARG00008	pme3442	0.379411	0.120454
PARG05939	pmb0711	0.614918	0.00661039
PARG05939	pmb3026	0.583172	0.0110758
PARG05939	pme0202	0.601046	0.00833589
PARG05939	pme0361	0.422467	0.0807149
PARG05939	pme0369	0.59023	0.00991885
PARG05939	pme1606	0.625969	0.00545341
PARG05939	pme3129	0.657383	0.00303003
PARG05939	pme3211	0.658919	0.00293929
PARG05939	pme3268	0.66918	0.00238862
PARG05939	pme3442	0.556172	0.0165353
PARG15203	pmb0711	0.584434	0.0108615
PARG15203	pmb3026	0.499583	0.0347749
PARG15203	pme0202	0.557173	0.0163007
PARG15203	pme0361	0.479517	0.0440456
PARG15203	pme0369	0.564417	0.0146813
PARG15203	pme1606	0.605481	0.0077489
PARG15203	pme3129	0.552904	0.0173194
PARG15203	pme3211	0.565085	0.0145387
PARG15203	pme3268	0.557897	0.0161327
PARG15203	pme3442	0.582086	0.0112631
PARG12499	pmb0711	0.61058	0.00711554
PARG12499	pmb3026	0.59956	0.00854044
PARG12499	pme0202	0.628773	0.00518768
PARG12499	pme0361	0.483155	0.0422389
PARG12499	pme0369	0.629426	0.00512738
PARG12499	pme1606	0.636075	0.0045449
PARG12499	pme3129	0.489031	0.0394411
PARG12499	pme3211	0.482249	0.0426833
PARG12499	pme3268	0.528817	0.0240458
PARG12499	pme3442	0.506639	0.0319004
PARG11217	pmb0711	0.635002	0.00463503
PARG11217	pmb3026	0.600748	0.00837661
PARG11217	pme0202	0.650513	0.00346454
PARG11217	pme0361	0.391869	0.10777
PARG11217	pme0369	0.700257	0.00121197
PARG11217	pme1606	0.701145	0.00118728
PARG11217	pme3129	0.647285	0.00368562
PARG11217	pme3211	0.639698	0.004251
PARG11217	pme3268	0.44755	0.0625509
PARG11217	pme3442	0.759343	0.000257229
PARG15204	pmb0711	0.685344	0.00169509
PARG15204	pmb3026	0.643135	0.00398672
PARG15204	pme0202	0.682085	0.00181949
PARG15204	pme0361	0.781695	0.000127329
PARG15204	pme0369	0.641684	0.00409657
PARG15204	pme1606	0.656465	0.00308533
PARG15204	pme3129	0.646574	0.00373581
PARG15204	pme3211	0.66467	0.00261909
PARG15204	pme3268	0.636068	0.00454552
PARG15204	pme3442	0.206224	0.411645
PARG11216	pmb0711	0.64938	0.00354087
PARG11216	pmb3026	0.668177	0.00243836
PARG11216	pme0202	0.681227	0.00185347
PARG11216	pme0361	0.55807	0.0160929
PARG11216	pme0369	0.734529	0.000517495
PARG11216	pme1606	0.719398	0.00076475
PARG11216	pme3129	0.768742	0.000193172
PARG11216	pme3211	0.767205	0.00020261
PARG11216	pme3268	0.479203	0.0442044
PARG11216	pme3442	0.588462	0.0101993
PARG16416	pmb0711	-0.589499	0.0100341
PARG16416	pmb3026	-0.584969	0.0107716
PARG16416	pme0202	-0.595779	0.00907911
PARG16416	pme0361	-0.415696	0.0862198
PARG16416	pme0369	-0.631843	0.00490901
PARG16416	pme1606	-0.644939	0.00385345
PARG16416	pme3129	-0.650503	0.00346517
PARG16416	pme3211	-0.648588	0.00359501
PARG16416	pme3268	-0.495147	0.0366815
PARG16416	pme3442	-0.495	0.036746
PARG08883	pmb0711	0.321749	0.192911
PARG08883	pmb3026	0.306059	0.216761
PARG08883	pme0202	0.308175	0.213438
PARG08883	pme0361	0.294278	0.235877
PARG08883	pme0369	0.317734	0.19884
PARG08883	pme1606	0.329318	0.182054
PARG08883	pme3129	0.418552	0.0838656
PARG08883	pme3211	0.43182	0.0735403
PARG08883	pme3268	0.14748	0.559226
PARG08883	pme3442	0.0259497	0.918592
PARG11695	pmb0711	0.348451	0.156456
PARG11695	pmb3026	0.312445	0.206834
PARG11695	pme0202	0.280681	0.259234
PARG11695	pme0361	0.41278	0.0886731
PARG11695	pme0369	0.300779	0.2252
PARG11695	pme1606	0.303718	0.220477
PARG11695	pme3129	0.4068	0.0938619
PARG11695	pme3211	0.406341	0.0942695
PARG11695	pme3268	0.0793642	0.754254
PARG11695	pme3442	0.153724	0.542518
PARG26494	pmb0711	0.397319	0.102533
PARG26494	pmb3026	0.421239	0.0816943
PARG26494	pme0202	0.424509	0.0791068
PARG26494	pme0361	0.101152	0.68962
PARG26494	pme0369	0.486797	0.0404874
PARG26494	pme1606	0.47888	0.0443678
PARG26494	pme3129	0.403646	0.0966851
PARG26494	pme3211	0.402197	0.0980033
PARG26494	pme3268	0.425457	0.0783683
PARG26494	pme3442	0.256253	0.304699
PARG00381	pmb0711	0.708453	0.000999421
PARG00381	pmb3026	0.654369	0.00321481
PARG00381	pme0202	0.701157	0.00118696
PARG00381	pme0361	0.585184	0.0107357
PARG00381	pme0369	0.652586	0.00332837
PARG00381	pme1606	0.681905	0.00182659
PARG00381	pme3129	0.624108	0.00563574
PARG00381	pme3211	0.642973	0.00399885
PARG00381	pme3268	0.675566	0.00209103
PARG00381	pme3442	0.309043	0.212084
PARG00384	pmb0711	0.597694	0.00880307
PARG00384	pmb3026	0.539956	0.0207195
PARG00384	pme0202	0.585442	0.0106926
PARG00384	pme0361	0.502326	0.0336347
PARG00384	pme0369	0.534735	0.0222305
PARG00384	pme1606	0.564314	0.0147034
PARG00384	pme3129	0.555698	0.0166471
PARG00384	pme3211	0.579308	0.0117535
PARG00384	pme3268	0.609048	0.00730123
PARG00384	pme3442	0.169221	0.502049
PARG25907	pmb0711	0.464413	0.0521817
PARG25907	pmb3026	0.428663	0.0759073
PARG25907	pme0202	0.449607	0.0612094
PARG25907	pme0361	0.308231	0.21335
PARG25907	pme0369	0.470637	0.0487021
PARG25907	pme1606	0.489129	0.0393955
PARG25907	pme3129	0.478325	0.0446499
PARG25907	pme3211	0.487053	0.0403664
PARG25907	pme3268	0.162975	0.518183
PARG25907	pme3442	0.261054	0.295409
PARG08869	pmb0711	-0.461106	0.0541048
PARG08869	pmb3026	-0.503972	0.0329644
PARG08869	pme0202	-0.478459	0.0445819
PARG08869	pme0361	-0.201832	0.421893
PARG08869	pme0369	-0.593481	0.00941966
PARG08869	pme1606	-0.570174	0.0134876
PARG08869	pme3129	-0.574439	0.0126542
PARG08869	pme3211	-0.561673	0.0152789
PARG08869	pme3268	-0.384992	0.114648
PARG08869	pme3442	-0.427497	0.0767956
PARG28555	pmb0711	0.692113	0.00145914
PARG28555	pmb3026	0.646923	0.00371112
PARG28555	pme0202	0.676065	0.00206911
PARG28555	pme0361	0.542731	0.0199501
PARG28555	pme0369	0.649503	0.00353253
PARG28555	pme1606	0.682463	0.0018047
PARG28555	pme3129	0.647649	0.00366014
PARG28555	pme3211	0.663733	0.00266924
PARG28555	pme3268	0.700027	0.00121846
PARG28555	pme3442	0.285237	0.251251
PARG07638	pmb0711	0.601947	0.00821384
PARG07638	pmb3026	0.580606	0.0115223
PARG07638	pme0202	0.590242	0.00991698
PARG07638	pme0361	0.361023	0.141046
PARG07638	pme0369	0.63109	0.00497625
PARG07638	pme1606	0.655089	0.00316981
PARG07638	pme3129	0.628075	0.00525281
PARG07638	pme3211	0.635605	0.00458422
PARG07638	pme3268	0.615698	0.00652271
PARG07638	pme3442	0.5142	0.0290274
PARG08705	pmb0711	0.191096	0.447502
PARG08705	pmb3026	0.238527	0.340494
PARG08705	pme0202	0.187019	0.457431
PARG08705	pme0361	0.0273091	0.914342
PARG08705	pme0369	0.229549	0.359511
PARG08705	pme1606	0.257818	0.301652
PARG08705	pme3129	0.219141	0.382292
PARG08705	pme3211	0.206182	0.411742
PARG08705	pme3268	0.128868	0.610314
PARG08705	pme3442	0.288105	0.246307
PARG29227	pmb0711	0.689545	0.00154522
PARG29227	pmb3026	0.743154	0.00040944
PARG29227	pme0202	0.739424	0.000453578
PARG29227	pme0361	0.658681	0.00295322
PARG29227	pme0369	0.713332	0.000888326
PARG29227	pme1606	0.714876	0.000855391
PARG29227	pme3129	0.760764	0.000246525
PARG29227	pme3211	0.761816	0.000238851
PARG29227	pme3268	0.605824	0.00770493
PARG29227	pme3442	0.285636	0.25056
PARG04069	pmb0711	-0.564469	0.0146702
PARG04069	pmb3026	-0.535864	0.0218965
PARG04069	pme0202	-0.543107	0.0198476
PARG04069	pme0361	-0.507781	0.031453
PARG04069	pme0369	-0.571174	0.0132885
PARG04069	pme1606	-0.580664	0.0115121
PARG04069	pme3129	-0.622897	0.00575705
PARG04069	pme3211	-0.625226	0.0055256
PARG04069	pme3268	-0.370461	0.130192
PARG04069	pme3442	-0.335081	0.174067
PARG29725	pmb0711	0.653293	0.00328294
PARG29725	pmb3026	0.646332	0.00375305
PARG29725	pme0202	0.652788	0.00331534
PARG29725	pme0361	0.52504	0.0252636
PARG29725	pme0369	0.701511	0.00117722
PARG29725	pme1606	0.699839	0.00122376
PARG29725	pme3129	0.728374	0.000608445
PARG29725	pme3211	0.724614	0.000670307
PARG29725	pme3268	0.584695	0.0108176
PARG29725	pme3442	0.524193	0.0255433
PARG02026	pmb0711	0.49166	0.0382362
PARG02026	pmb3026	0.499799	0.0346842
PARG02026	pme0202	0.488834	0.0395324
PARG02026	pme0361	0.268852	0.280689
PARG02026	pme0369	0.55123	0.0177323
PARG02026	pme1606	0.572385	0.0130503
PARG02026	pme3129	0.601297	0.00830172
PARG02026	pme3211	0.600598	0.00839725
PARG02026	pme3268	0.554467	0.0169408
PARG02026	pme3442	0.452356	0.0594509
PARG21327	pmb0711	0.519575	0.0271105
PARG21327	pmb3026	0.484177	0.0417416
PARG21327	pme0202	0.507726	0.0314743
PARG21327	pme0361	0.306027	0.216811
PARG21327	pme0369	0.551414	0.0176866
PARG21327	pme1606	0.5778	0.0120269
PARG21327	pme3129	0.592184	0.00961636
PARG21327	pme3211	0.602478	0.00814254
PARG21327	pme3268	0.529878	0.023712
PARG21327	pme3442	0.472091	0.0479151
PARG27306	pmb0711	-0.459551	0.0550278
PARG27306	pmb3026	-0.414494	0.0872255
PARG27306	pme0202	-0.45718	0.0564569
PARG27306	pme0361	-0.356743	0.146168
PARG27306	pme0369	-0.403514	0.0968049
PARG27306	pme1606	-0.425486	0.0783452
PARG27306	pme3129	-0.333604	0.17609
PARG27306	pme3211	-0.353102	0.150627
PARG27306	pme3268	-0.466711	0.050876
PARG27306	pme3442	-0.0411736	0.871139
PARG15135	pmb0711	0.762685	0.000232662
PARG15135	pmb3026	0.72592	0.000648246
PARG15135	pme0202	0.776896	0.000149059
PARG15135	pme0361	0.509709	0.0307085
PARG15135	pme0369	0.795411	7.93867e-05
PARG15135	pme1606	0.809829	4.64545e-05
PARG15135	pme3129	0.735573	0.000503265
PARG15135	pme3211	0.740128	0.00044495
PARG15135	pme3268	0.743883	0.000401243
PARG15135	pme3442	0.663916	0.0026594
PARG30359	pmb0711	0.476516	0.0455797
PARG30359	pmb3026	0.447305	0.0627118
PARG30359	pme0202	0.504977	0.0325602
PARG30359	pme0361	0.255976	0.30524
PARG30359	pme0369	0.543388	0.0197711
PARG30359	pme1606	0.543506	0.0197391
PARG30359	pme3129	0.507986	0.0313731
PARG30359	pme3211	0.503887	0.0329989
PARG30359	pme3268	0.58491	0.0107815
PARG30359	pme3442	0.512722	0.0295726
PARG08422	pmb0711	0.456392	0.0569379
PARG08422	pmb3026	0.428024	0.076393
PARG08422	pme0202	0.449397	0.0613456
PARG08422	pme0361	0.242641	0.331978
PARG08422	pme0369	0.461907	0.0536343
PARG08422	pme1606	0.484749	0.0414656
PARG08422	pme3129	0.36401	0.137545
PARG08422	pme3211	0.372414	0.128022
PARG08422	pme3268	0.50698	0.031766
PARG08422	pme3442	0.252709	0.311669
PARG08426	pmb0711	0.370799	0.129815
PARG08426	pmb3026	0.332892	0.177072
PARG08426	pme0202	0.391416	0.108214
PARG08426	pme0361	0.217409	0.386159
PARG08426	pme0369	0.387592	0.112012
PARG08426	pme1606	0.404737	0.0957016
PARG08426	pme3129	0.340083	0.167329
PARG08426	pme3211	0.342321	0.164372
PARG08426	pme3268	0.34231	0.164386
PARG08426	pme3442	0.260207	0.297037
PARG27725	pmb0711	-0.195044	0.437993
PARG27725	pmb3026	-0.127917	0.612976
PARG27725	pme0202	-0.147895	0.558108
PARG27725	pme0361	-0.377479	0.122511
PARG27725	pme0369	-0.0314238	0.901491
PARG27725	pme1606	-0.0883932	0.727254
PARG27725	pme3129	-0.105897	0.675796
PARG27725	pme3211	-0.127027	0.615468
PARG27725	pme3268	-0.253664	0.309781
PARG27725	pme3442	-0.0101351	0.968162
PARG13251	pmb0711	0.624315	0.0056152
PARG13251	pmb3026	0.594907	0.00920714
PARG13251	pme0202	0.612027	0.00694372
PARG13251	pme0361	0.472703	0.0475868
PARG13251	pme0369	0.634893	0.00464428
PARG13251	pme1606	0.658498	0.00296393
PARG13251	pme3129	0.658194	0.00298183
PARG13251	pme3211	0.672798	0.00221601
PARG13251	pme3268	0.525167	0.0252219
PARG13251	pme3442	0.484311	0.0416768
PARG16369	pmb0711	0.576669	0.0122351
PARG16369	pmb3026	0.554248	0.0169933
PARG16369	pme0202	0.570343	0.0134539
PARG16369	pme0361	0.334849	0.174383
PARG16369	pme0369	0.625771	0.00547255
PARG16369	pme1606	0.625752	0.00547438
PARG16369	pme3129	0.657649	0.00301415
PARG16369	pme3211	0.659594	0.00290011
PARG16369	pme3268	0.403767	0.0965764
PARG16369	pme3442	0.520165	0.0269061
PARG26834	pmb0711	0.449456	0.0613071
PARG26834	pmb3026	0.375401	0.124751
PARG26834	pme0202	0.433786	0.0720944
PARG26834	pme0361	0.209163	0.404862
PARG26834	pme0369	0.471389	0.048294
PARG26834	pme1606	0.46874	0.0497434
PARG26834	pme3129	0.422233	0.0809007
PARG26834	pme3211	0.416417	0.085621
PARG26834	pme3268	0.251116	0.314831
PARG26834	pme3442	0.685686	0.00168249
