# Supplementary material for: Transcriptome and metabolome analysis of flavonol synthesis in apricot fruits
Source: Front Plant Sci. 2023 Jun 14;14:1187551. doi: 10.3389/fpls.2023.1187551 (PMC10303810; doi:10.3389/fpls.2023.1187551)
Supplement: Supplementary Table 7 — TFs in turquoise module from WGCNA data. [file Table_7.xls]

## Sheet: Sheet1
geneID	moduleColors	kTotal	kWithin	kOut	kDiff	KatyA1	KatyA2	KatyA3	KatyB1	KatyB2	KatyB3	KatyF1	KatyF2	KatyF3	KuijinA1	KuijinA2	KuijinA3	KuijinB1	KuijinB2	KuijinB3	KuijinF1	KuijinF2	KuijinF3	111	111
PARG26144	turquoise	486.823	469.97	16.853	453.117	5.38	5.05	5.08	4.96	1.44	3.15	0.04	0.28	0.2	12.75	15.89	14.23	4.05	4.14	4.13	0.15	0.3	0.09	K22484 transcriptional regulator CBF1 | (RefSeq) transcription factor bHLH106-like (A)	K22484 transcriptional regulator CBF1 | (RefSeq) transcription factor bHLH106-like (A)
PARG02716	turquoise	453.952	334.661	119.291	215.37	9.16	8.14	8.01	4.97	1.03	7.29	0.15	0.1	0.17	8.4	8.48	8.07	4.75	5.84	8.05	0.09	0.58	0.46	K09422 transcription factor MYB, plant | (RefSeq) transcription factor MYB86 (A)	K09422 transcription factor MYB, plant | (RefSeq) transcription factor MYB86 (A)
PARG24574	turquoise	387.778	329.454	58.3238	271.13	2.49	2.08	2.84	1.41	0.73	1.7	0.03	0.15	0.28	2.74	3.12	2.7	1.17	0.73	1.5	0.03	0.18	0.24	K09422 transcription factor MYB, plant | (RefSeq) transcription factor MYB86 (A)	K09422 transcription factor MYB, plant | (RefSeq) transcription factor MYB86 (A)
PARG14380	turquoise	351.435	318.267	33.1684	285.099	38.86	43.89	34.51	31.58	23.34	35.25	0.51	1.3	2.05	85.68	97.25	53.64	34.9	39.39	49.44	2.76	3.08	2.29	K09422 transcription factor MYB, plant | (RefSeq) myb-related protein 308-like (A)	K09422 transcription factor MYB, plant | (RefSeq) myb-related protein 308-like (A)
PARG12493	turquoise	338.069	315.877	22.1923	293.685	75	78.16	90.19	46.1	34.7	66.99	1.03	2.21	1.64	186.87	186.6	93.78	37.53	51.96	53	1.46	2.63	0.76	K09422 transcription factor MYB, plant | (RefSeq) MYB-like transcription factor ETC3 (A)	K09422 transcription factor MYB, plant | (RefSeq) MYB-like transcription factor ETC3 (A)
PARG24835	turquoise	324.503	303.008	21.4946	281.514	3.93	3.57	2.22	2.39	2.33	3.99	0.09	0.07	0.67	9.42	8.12	6.63	2.17	3.48	3.97	0	0.22	0	K09422 transcription factor MYB, plant | (RefSeq) myb-related protein 306-like (A)	K09422 transcription factor MYB, plant | (RefSeq) myb-related protein 306-like (A)
PARG05729	turquoise	327.001	300.58	26.4211	274.159	3.99	6.49	6.64	2.31	0	2.45	0	0	0.26	6.95	9.09	6.78	1.86	2.98	1.65	0	0.05	0	K18878 BHLH transcription factor Upa20 | (RefSeq) Upa20; transcription factor bHLH137-like (A)	K18878 BHLH transcription factor Upa20 | (RefSeq) Upa20; transcription factor bHLH137-like (A)
PARG18567	turquoise	304.428	296.336	8.09266	288.243	0.52	0.72	0.28	0.16	0	0.41	0	0	0	1.93	1.58	1.78	0.72	0.35	0.39	0.04	0	0	K18485 myogenic factor 6 | (RefSeq) transcription factor bHLH96 (A)	K18485 myogenic factor 6 | (RefSeq) transcription factor bHLH96 (A)
PARG26356	turquoise	360.371	287.666	72.7043	214.962	38.17	45.26	38.45	14.47	19.51	28.24	8.35	3.16	2.23	39.04	46.68	43.42	15.88	22.25	24.92	2.42	2.11	2.27	K18878 BHLH transcription factor Upa20 | (RefSeq) Upa20; transcription factor bHLH137-like (A)	K18878 BHLH transcription factor Upa20 | (RefSeq) Upa20; transcription factor bHLH137-like (A)
PARG15815	turquoise	321.677	286.828	34.849	251.979	59.85	52.93	36.14	18.48	18.75	43.34	0	0	0	72.98	91.74	60.37	18.54	33.87	48.56	0	0	0	K09422 transcription factor MYB, plant | (RefSeq) transcription factor MYB114-like (A)	K09422 transcription factor MYB, plant | (RefSeq) transcription factor MYB114-like (A)
PARG29452	turquoise	521.034	267.368	253.666	13.7019	18.02	17.96	18.5	18.56	9.49	15.09	4.34	3.77	3.67	17.65	18.01	15.61	13.92	16.24	12.07	2.31	2.55	1.94	K09422 transcription factor MYB, plant | (RefSeq) uncharacterized protein LOC103338495 (A)	K09422 transcription factor MYB, plant | (RefSeq) uncharacterized protein LOC103338495 (A)
PARG27682	turquoise	254.638	246.018	8.61955	237.399	1.99	1.48	0.83	0.35	0.45	0.47	0	0	0	2.54	3.3	2.21	0.17	0.83	1.08	0	0	0	K09422 transcription factor MYB, plant | (RefSeq) anthocyanin regulatory C1 protein-like (A)	K09422 transcription factor MYB, plant | (RefSeq) anthocyanin regulatory C1 protein-like (A)
PARG25895	turquoise	274.454	240.887	33.5669	207.32	5.61	6.45	7.08	1.83	1.71	4.93	1.82	1.76	1.75	6.47	8.18	8.24	2.69	3.56	3.59	0.24	0.65	0.57	K09422 transcription factor MYB, plant | (RefSeq) myb-like protein A (A)	K09422 transcription factor MYB, plant | (RefSeq) myb-like protein A (A)
PARG07517	turquoise	246.573	238.148	8.42461	229.724	0.48	0.67	0.63	0.33	0.77	0.84	0	0	0	3.1	2.95	1.75	0.12	0.33	0.49	0	0	0	K09422 transcription factor MYB, plant | (RefSeq) transcription factor WER-like (A)	K09422 transcription factor MYB, plant | (RefSeq) transcription factor WER-like (A)
PARG28102	turquoise	284.341	233.951	50.3901	183.561	3.28	4.35	4.57	3.24	0	3.5	0	0	0	3.59	4.63	4.54	1.07	1.78	1.19	0	0	0	K09422 transcription factor MYB, plant | (RefSeq) transcription factor WER-like (A)	K09422 transcription factor MYB, plant | (RefSeq) transcription factor WER-like (A)
PARG30010	turquoise	220.821	211.703	9.11727	202.586	2.14	1.92	3.02	3.81	2.93	2.09	0.09	0.6	0.75	8.89	9.01	11	2.72	2.63	4.45	0.15	0.44	0.27	K09422 transcription factor MYB, plant | (RefSeq) protein ODORANT1-like (A)	K09422 transcription factor MYB, plant | (RefSeq) protein ODORANT1-like (A)
PARG02947	turquoise	217.677	210.304	7.37314	202.931	1.36	2.5	2.62	1	1.09	0.38	0.05	0.05	0.05	3	4.49	5.07	0.82	1.3	1.93	0.02	0.15	0.1	K18485 myogenic factor 6 | (RefSeq) transcription factor bHLH96 (A)	K18485 myogenic factor 6 | (RefSeq) transcription factor bHLH96 (A)
PARG19607	turquoise	209.541	205.063	4.47755	200.586	1.16	1.11	1.01	1.1	0.56	0.93	0.23	0.2	0.16	3.41	4.51	2.07	0.91	1.33	1.61	0.17	0.54	0.79	K09422 transcription factor MYB, plant | (RefSeq) transcription factor TRY (A)	K09422 transcription factor MYB, plant | (RefSeq) transcription factor TRY (A)
PARG08623	turquoise	207.747	199.175	8.57169	190.604	29.51	27.89	16.23	25.58	15.04	19.12	1.77	11.25	12.9	95.64	102.58	114.04	47.21	35.12	61.65	3.71	9.89	5.89	K18485 myogenic factor 6 | (RefSeq) transcription factor bHLH96 (A)	K18485 myogenic factor 6 | (RefSeq) transcription factor bHLH96 (A)
PARG24149	turquoise	198.558	194.385	4.17248	190.213	0.25	0.73	0.4	0.18	0	0.72	0	0	0	1.78	3.31	1.91	0.07	0.04	0.35	0	0	0	K13422 transcription factor MYC2 | (RefSeq) transcription factor bHLH14 (A)	K13422 transcription factor MYC2 | (RefSeq) transcription factor bHLH14 (A)
PARG23881	turquoise	188.775	185.304	3.47143	181.832	0.14	0.33	0.03	0.07	0	0.03	0	0	0	0.5	0.77	0.76	0.03	0.28	0.07	0	0	0	K09422 transcription factor MYB, plant | (RefSeq) myb-related protein 330-like (A)	K09422 transcription factor MYB, plant | (RefSeq) myb-related protein 330-like (A)
PARG21139	turquoise	181.708	175.528	6.18051	169.347	2.37	5.36	5.74	19.52	7.55	23.03	15.31	5.72	16.51	169.63	140.03	98.1	1.36	2.42	8.72	1.01	1.13	0.53	K09422 transcription factor MYB, plant | (RefSeq) transcription factor MYB44-like (A)	K09422 transcription factor MYB, plant | (RefSeq) transcription factor MYB44-like (A)
PARG07854	turquoise	173.997	168.189	5.80819	162.38	0.5	1.2	1.03	0.91	0.02	1.08	2.55	1.22	1.8	19.78	16.42	10.95	0.41	0.27	0.52	0.65	0.34	0.15	K09422 transcription factor MYB, plant | (RefSeq) transcription factor MYB44 (A)	K09422 transcription factor MYB, plant | (RefSeq) transcription factor MYB44 (A)
PARG09394	turquoise	158.485	149.367	9.11754	140.25	0.4	0.52	0.32	0.03	0.11	0.12	0	0	0.03	0.43	0.66	0.66	0.22	0.18	0.45	0	0	0	K09422 transcription factor MYB, plant | (RefSeq) transcription factor MYB46 (A)	K09422 transcription factor MYB, plant | (RefSeq) transcription factor MYB46 (A)
PARG23244	turquoise	125.76	122.544	3.21566	119.329	0.76	0.83	0.88	0.14	0.33	0.22	0	0	0	1.77	2.67	2.66	0.09	0.33	1.78	0	0	0	K09422 transcription factor MYB, plant | (RefSeq) protein ODORANT1 (A)	K09422 transcription factor MYB, plant | (RefSeq) protein ODORANT1 (A)
PARG16388	turquoise	123.949	121.81	2.1392	119.67	0.64	0.61	0.1	0.29	0.06	0.49	0	0	0	1.13	2.76	2.89	0.1	0.44	0.92	0	0	0	K09422 transcription factor MYB, plant | (RefSeq) transcription factor MYB6 (A)	K09422 transcription factor MYB, plant | (RefSeq) transcription factor MYB6 (A)
PARG06613	turquoise	155.207	118.869	36.3382	82.5309	0.38	0.29	0.48	0.25	0.4	0.41	0	0	0	0.43	0.83	0.6	0.23	0.22	0.32	0.02	0	0	K22484 transcriptional regulator CBF1 | (RefSeq) transcription factor bHLH106-like (A)	K22484 transcriptional regulator CBF1 | (RefSeq) transcription factor bHLH106-like (A)
PARG23413	turquoise	157.782	114.088	43.6939	70.3937	10.39	10.7	10.25	12.97	7.67	15.7	1.15	0.36	0.59	18.51	24.41	10.78	12.7	13.34	18.41	1.53	2.54	2.07	K09422 transcription factor MYB, plant | (RefSeq) transcription factor WER (A)	K09422 transcription factor MYB, plant | (RefSeq) transcription factor WER (A)
PARG14350	turquoise	137.657	93.0634	44.5933	48.4701	65.08	45.66	42.53	42.65	20.47	58.91	1.58	1.63	3.44	41.4	29.12	54.89	26.61	28.86	23.38	5.95	6.94	4.23	K09422 transcription factor MYB, plant | (RefSeq) MYB111; myb-related protein 308-like (A)	K09422 transcription factor MYB, plant | (RefSeq) MYB111; myb-related protein 308-like (A)
PARG23245	turquoise	94.797	91.5468	3.25019	88.2967	0.84	0.31	0.75	0.07	0.43	0	0	0	0	1.67	1.97	1.48	0.14	0.52	1.32	0	0	0	K09422 transcription factor MYB, plant | (RefSeq) protein ODORANT1 (A)	K09422 transcription factor MYB, plant | (RefSeq) protein ODORANT1 (A)
PARG20877	turquoise	141.996	68.7494	73.2467	-4.49739	11.44	10.97	10.98	6.65	7.73	8.62	1.72	0.96	0.93	6.8	7.85	6.87	3.67	4.71	6.18	1.37	2.44	3.65	K09422 transcription factor MYB, plant | (RefSeq) myb-related protein 308-like (A)	K09422 transcription factor MYB, plant | (RefSeq) myb-related protein 308-like (A)
PARG13096	turquoise	70.1045	55.7815	14.323	41.4586	30.29	33.68	24.5	35.15	4.87	50.12	1.84	0.77	0.47	76.62	82.2	64.59	51.66	92.26	89.73	4.79	4.3	3.41	K09422 transcription factor MYB, plant | (RefSeq) myb-related protein 306 (A)	K09422 transcription factor MYB, plant | (RefSeq) myb-related protein 306 (A)
PARG13130	turquoise	57.69	53.5738	4.11615	49.4577	0.39	0.48	0.1	0.33	0.15	0.17	0.08	0.31	0	1.44	0.94	1.17	0.69	0.55	0.83	0.14	0.3	0.25	K09422 transcription factor MYB, plant | (RefSeq) myb-related protein 306 (A)	K09422 transcription factor MYB, plant | (RefSeq) myb-related protein 306 (A)
PARG07518	turquoise	52.7849	43.6824	9.10251	34.5799	40.42	34.96	31.61	45.87	9.41	36.54	0.31	0.37	0.6	115.25	112.38	56.02	53.07	105.13	113.74	0.41	1.84	0.91	K09422 transcription factor MYB, plant | (RefSeq) myb-related protein Zm38-like (A)	K09422 transcription factor MYB, plant | (RefSeq) myb-related protein Zm38-like (A)
PARG06628	turquoise	48.3093	42.5286	5.78065	36.748	7.37	30.06	33.18	20.7	38.63	47.86	2.86	1.96	1.06	88.86	57.4	52.62	4.25	5.16	8.99	1.78	0.83	0.8	K09287 RAV-like factor | (RefSeq) AP2/ERF and B3 domain-containing transcription factor RAV1 (A)	K09287 RAV-like factor | (RefSeq) AP2/ERF and B3 domain-containing transcription factor RAV1 (A)
PARG20938	turquoise	55.1319	36.1899	18.942	17.2479	25.55	25.36	21.37	14.76	1.95	15.84	0.07	0.22	0.47	14.48	15.34	10.47	19.35	36.8	32.69	0.14	0.88	0.34	K14963 COMPASS component SWD3 | (RefSeq) transcription factor bHLH18-like (A)	K14963 COMPASS component SWD3 | (RefSeq) transcription factor bHLH18-like (A)
PARG13530	turquoise	90.8521	24.8983	65.9539	-41.0556	37.67	47.19	53.02	58.77	42.71	43.59	12.1	14.3	12.89	33.38	38.11	20.64	38.4	47.08	46.3	18.17	21.87	18.21	K09286 EREBP-like factor | (RefSeq) putative dehydration-responsive element-binding protein 2H (A)	K09286 EREBP-like factor | (RefSeq) putative dehydration-responsive element-binding protein 2H (A)
PARG06125	turquoise	26.9678	23.6564	3.3114	20.345	12.64	11.33	6.65	1.83	2.57	12.9	0	0	0.07	13.21	12.39	5.05	0.14	0.07	0.18	0	0	0	K09422 transcription factor MYB, plant | (RefSeq) transcription factor WER-like (A)	K09422 transcription factor MYB, plant | (RefSeq) transcription factor WER-like (A)
PARG25112	turquoise	44.5876	16.7584	27.8291	-11.0707	125.06	155.82	144.94	169.07	206.33	129.73	95.74	91.77	84.29	193.94	201.99	155.7	100.64	107.19	103.93	66.82	66.14	66.38	K09422 transcription factor MYB, plant | (RefSeq) transcription factor MYB108-like (A)	K09422 transcription factor MYB, plant | (RefSeq) transcription factor MYB108-like (A)
PARG24147	turquoise	15.7388	12.7061	3.03273	9.67335	0.14	0.19	0.1	0.15	0.41	0.77	0	0	0	0.9	0.44	0.64	0.27	0.18	0.44	0	0	0	K13422 transcription factor MYC2 | (RefSeq) transcription factor bHLH14 (A)	K13422 transcription factor MYC2 | (RefSeq) transcription factor bHLH14 (A)
PARG08685	turquoise	39.8607	10.567	29.2937	-18.7267	1.42	1.43	1.8	1.69	1.99	1.29	0.05	0.06	0.24	1.69	1.08	0.99	0.91	2.54	2.17	0.43	0.34	0.5	K22484 transcriptional regulator CBF1 | (RefSeq) transcription factor bHLH106-like (A)	K22484 transcriptional regulator CBF1 | (RefSeq) transcription factor bHLH106-like (A)
PARG02152	turquoise	10.9386	7.35183	3.58678	3.76505	0.24	0.12	0.15	0.58	2.71	0.73	0	0	0.05	4.46	2.66	1.96	1.99	2.55	2.44	0	0	0	K09422 transcription factor MYB, plant | (RefSeq) transcription factor MYB44-like (A)	K09422 transcription factor MYB, plant | (RefSeq) transcription factor MYB44-like (A)
PARG02603	turquoise	1.80015	1.70591	0.0942434	1.61166	0.13	0	0	0.61	0	0.57	0	0	0	0.28	0.61	0.43	0.17	0	0.88	0	0	0	K09422 transcription factor MYB, plant | (RefSeq) transcription factor MYB75 (A)	K09422 transcription factor MYB, plant | (RefSeq) transcription factor MYB75 (A)
PARG18454	turquoise	1.55515	0.408358	1.14679	-0.738432	8.15	7.83	10.83	6.08	4.42	10.89	7.43	5.27	7.79	19.28	19.14	11.45	6.2	7.43	6.58	17.82	17.11	19.84	K09422 transcription factor MYB, plant | (RefSeq) transcription factor CPC (A)	K09422 transcription factor MYB, plant | (RefSeq) transcription factor CPC (A)
PARG01901	turquoise	0.0461548	0.0247279	0.0214269	0.003301	0.12	0.07	0.08	0.13	0.28	0.04	0.31	0.26	0.2	0.39	0.82	0.41	0.08	0	0.68	0.77	0.37	0.04	K18485 myogenic factor 6 | (RefSeq) transcription factor bHLH96 (A)	K18485 myogenic factor 6 | (RefSeq) transcription factor bHLH96 (A)
