# Supplementary material for: Transcriptome and metabolome analysis of flavonol synthesis in apricot fruits
Source: Front Plant Sci. 2023 Jun 14;14:1187551. doi: 10.3389/fpls.2023.1187551 (PMC10303810; doi:10.3389/fpls.2023.1187551)
Supplement: Supplementary Table 8 — Primer sequences used in qRT-PCR. [file Table_8.xlsx]

## Sheet: Sheet1
	Primer	(5'to3')
1	PARG02716-F	CCCTACTTCGACAACAAGCA
	PARG02716-R	CCAATATCAGCGCCGTCTATAA
2	PARG09190-F	CTGTTTGGGACAGGCACTTA
	PARG09190-R	GCAGAGTCACGAAACCCTATT
3	PARG09191-F	CGAAGGGCAGGATGAGTTTAT
	PARG09191-R	CCCAACCAAGGCAAGGAATA
4	PARG09192-F	CGGCAGAGGGTCTTGTTAAT
	PARG09192-R	CACCACCACTACTATTCCCTTG
5	PARG14380-F	CTTCTGCCACTGCTGAGATT
	PARG14380-R	CCCACCCAAATACCACTTCTT
6	PARG15135-F	AACCAGCCTGGAGAGATTTG
	PARG15135-R	AGCCAACCTTCCTTGTCTATG
7	PARG17939-F	GAGTTCTTCAACCTGCCTCTT
	PARG17939-R	CCTTGGCATAGTTTCCCATCT
8	PARG18722-F	CCCTCTTCATCCTCTTCTTTGG
	PARG18722-R	CGGCTGAGACTGGACAATAAA
9	PARG21139-F	TGTAAGTGTTCCAAGAGGAGATG
	PARG21139-R	TGTCTGGAAGTGCAGCATAG
10	PARG21211-F	TGAGTGGGAGGACTACTTCTT
	PARG21211-R	GGCGGTAGCCTCAATGTAAT
11	PARG21735-F	GGGCCTTCTGAGATTCCTATTC
	PARG21735-R	AAGGGATGCCAGAATCCATATC
12	PARG24574-F	GCCTGCACAGAACCAGATATAG
	PARG24574-R	CTCCAAGAGCTTCAGCAACA
13	Actin-F	GTTATTCTTCATCGtCGTCTTCG
	Actin-R	CTTCACCATTCCAGTTCCATTGTC
