# Supplementary material for: Transcriptome and metabolome analysis of flavonol synthesis in apricot fruits
Source: Front Plant Sci. 2023 Jun 14;14:1187551. doi: 10.3389/fpls.2023.1187551 (PMC10303810; doi:10.3389/fpls.2023.1187551)
Supplement: Supplementary Table 9 — Genes in turquoise module from WGCNA data. [file Table_9.xlsx]

## Sheet: TableS9
geneID	moduleColors	kTotal	kWithin	kOut	kDiff	KatyA1	KatyA2	KatyA3	KatyB1	KatyB2	KatyB3	KatyF1	KatyF2	KatyF3	KuijinA1	KuijinA2	KuijinA3	KuijinB1	KuijinB2	KuijinB3	KuijinF1	KuijinF2	KuijinF3	111	111	TF
PARG23762	turquoise	566.569	531.736	34.8327	496.903	10.71	12.4	9.97	6.13	2.06	8.26	0	0.12	0.09	22.22	23.06	19.6	7.93	8.63	8.74	0.03	0.04	0	#N/A	#N/A
PARG16160	turquoise	556.69	530.375	26.3148	504.06	6.38	7.04	6.09	4.14	1.56	4.96	1.34	0.94	0.87	13	13.77	11.45	4.3	4.92	5.01	0.43	1.06	1.12	K11324 DNA methyltransferase 1-associated protein 1 | (RefSeq) SWR1-complex protein 4 (A)	K11324 DNA methyltransferase 1-associated protein 1 | (RefSeq) SWR1-complex protein 4 (A)
PARG14926	turquoise	551.612	527.39	24.2224	503.167	36.41	38.46	32.58	28.84	6.37	25.25	2.57	4.22	4.09	78.79	86.51	75.19	23.14	25.94	21.92	1.37	2.61	1.39	K04392 Ras-related C3 botulinum toxin substrate 1 | (RefSeq) rac-like GTP-binding protein RAC13 isoform X1 (A)	K04392 Ras-related C3 botulinum toxin substrate 1 | (RefSeq) rac-like GTP-binding protein RAC13 isoform X1 (A)
PARG19429	turquoise	564.066	526.984	37.082	489.902	7.05	6.36	5.69	4.65	1.01	5.42	0.37	0.42	0.33	12.07	13.16	11.78	4.74	4.69	5.94	0.55	0.42	0.22	K18787 thermospermine synthase [EC:2.5.1.79] | (RefSeq) thermospermine synthase ACAULIS5-like (A)	K18787 thermospermine synthase [EC:2.5.1.79] | (RefSeq) thermospermine synthase ACAULIS5-like (A)
PARG29551	turquoise	556.494	525.118	31.376	493.742	33.99	31.35	31.73	25.24	7.6	26.45	1.02	1.99	1.84	60.99	74.41	69.94	24.94	27.81	26.08	1.3	1.43	0.87	K13412 calcium-dependent protein kinase [EC:2.7.11.1] | (RefSeq) calcium-dependent protein kinase 13 (A)	K13412 calcium-dependent protein kinase [EC:2.7.11.1] | (RefSeq) calcium-dependent protein kinase 13 (A)
PARG15892	turquoise	558.26	514.72	43.5405	471.179	279.83	303.9	281.58	220.35	162.29	256.75	117.85	132.73	123.97	399.57	435.97	440.99	207.31	210.06	212.42	100.39	102.23	100.28	K02998 small subunit ribosomal protein SAe | (RefSeq) 40S ribosomal protein Sa-2-like (A)	K02998 small subunit ribosomal protein SAe | (RefSeq) 40S ribosomal protein Sa-2-like (A)
PARG07321	turquoise	556.963	514.066	42.8968	471.17	7.61	7.54	7.01	4.05	0.7	4.65	0.26	0.54	0.39	12.2	13.6	11.57	5.04	6.11	5.57	0.02	0.21	0.13	K22763 deubiquitinase DESI2 [EC:3.4.19.12] | (RefSeq) deSI-like protein At4g17486 isoform X1 (A)	K22763 deubiquitinase DESI2 [EC:3.4.19.12] | (RefSeq) deSI-like protein At4g17486 isoform X1 (A)
PARG23859	turquoise	566.821	509.913	56.9087	453.004	25.73	27.87	26.08	16.27	7.92	21.05	3.25	2.4	4.62	40.62	43.58	38.97	22.52	20.96	20.41	4.61	5.79	2.67	K19202 histone deacetylase complex subunit SAP30 | (RefSeq) uncharacterized protein LOC103337546 (A)	K19202 histone deacetylase complex subunit SAP30 | (RefSeq) uncharacterized protein LOC103337546 (A)
PARG00507	turquoise	529.836	508.786	21.0502	487.736	7.28	9.92	9.56	6.42	1.86	5.94	0	0.03	0.06	21.27	24.33	20.88	6.35	6.95	5.13	0.07	0	0	K16573 gamma-tubulin complex component 6 | (RefSeq) uncharacterized LOC103722329 (A)	K16573 gamma-tubulin complex component 6 | (RefSeq) uncharacterized LOC103722329 (A)
PARG07850	turquoise	541.485	507.036	34.4489	472.587	19.76	18.94	19	7.95	4.72	14.56	0	0.23	0.45	34.29	34.26	33.26	8.13	12.06	12.64	0.08	0.27	0.21	K14506 jasmonic acid-amino synthetase [EC:6.3.2.52] | (RefSeq) uncharacterized LOC109115461 (A)	K14506 jasmonic acid-amino synthetase [EC:6.3.2.52] | (RefSeq) uncharacterized LOC109115461 (A)
PARG13092	turquoise	527.511	507.035	20.476	486.559	1.46	1.72	1.42	0.77	0.4	1.08	0.02	0.07	0.09	3.09	3.49	3.23	0.61	0.73	1.07	0.03	0.06	0.06	K15502 serine/threonine-protein phosphatase 6 regulatory ankyrin repeat subunit A | (RefSeq) uncharacterized LOC102629486 (A)	K15502 serine/threonine-protein phosphatase 6 regulatory ankyrin repeat subunit A | (RefSeq) uncharacterized LOC102629486 (A)
PARG18512	turquoise	588.132	505.806	82.3266	423.479	20.07	21.25	18.36	14.57	10.73	15.86	6.8	6.5	6.51	24.09	26.61	24.49	13.92	13.79	14.05	5.73	5.68	6.09	K05305 fucokinase [EC:2.7.1.52] | (RefSeq) bifunctional fucokinase/fucose pyrophosphorylase (A)	K05305 fucokinase [EC:2.7.1.52] | (RefSeq) bifunctional fucokinase/fucose pyrophosphorylase (A)
PARG15060	turquoise	530.986	504.598	26.3876	478.211	19.11	18.97	18.44	14.2	9.6	17.66	6.9	7.97	5.6	30.02	30.42	31.77	14.94	15.51	14.99	8.04	8.54	8.54	K15280 solute carrier family 35, member C2 | (RefSeq) probable sugar phosphate/phosphate translocator At1g06470 isoform X1 (A)	K15280 solute carrier family 35, member C2 | (RefSeq) probable sugar phosphate/phosphate translocator At1g06470 isoform X1 (A)
PARG23479	turquoise	524.616	502.912	21.7045	481.207	32.87	27.86	22.88	17.99	1.19	20.39	0.59	0.95	1.67	59.97	65.17	62.86	19.76	20.94	17.16	0.34	0.22	0.04	#N/A	#N/A
PARG19368	turquoise	529.087	497.486	31.6009	465.885	35.71	31.75	37.88	27.52	18.16	27.79	12.18	12.74	10.59	51.15	54.74	55.76	25.69	27.46	26.48	14.23	14.52	14.29	K14823 rRNA-processing protein EBP2 | (RefSeq) probable rRNA-processing protein EBP2 homolog (A)	K14823 rRNA-processing protein EBP2 | (RefSeq) probable rRNA-processing protein EBP2 homolog (A)
PARG04524	turquoise	546.244	494.659	51.5849	443.074	5.87	7.17	5.21	3.6	0.51	4.13	0.07	0.16	0.38	8.3	9.15	8.64	2.75	3.68	3.98	0.1	0.28	0.21	K11666 INO80 complex subunit B | (RefSeq) uncharacterized protein LOC103323159 (A)	K11666 INO80 complex subunit B | (RefSeq) uncharacterized protein LOC103323159 (A)
PARG06861	turquoise	520.025	493.055	26.9696	466.086	8.54	7.8	6.7	6.91	3.9	7.22	3.77	3.82	3.41	12.31	13.08	12.27	6.76	6.32	6.75	3.2	3.62	3.67	K02350 DNA polymerase zeta [EC:2.7.7.7] | (RefSeq) DNA polymerase zeta catalytic subunit (A)	K02350 DNA polymerase zeta [EC:2.7.7.7] | (RefSeq) DNA polymerase zeta catalytic subunit (A)
PARG06714	turquoise	557.453	491.328	66.1253	425.202	18.96	17.81	16.95	15.81	12.96	17.25	8.4	8.97	8.02	24.69	25.77	22.98	14.89	16.34	15.08	9.18	9.51	9.15	K04733 interleukin-1 receptor-associated kinase 4 [EC:2.7.11.1] | (RefSeq) rust resistance kinase Lr10-like (A)	K04733 interleukin-1 receptor-associated kinase 4 [EC:2.7.11.1] | (RefSeq) rust resistance kinase Lr10-like (A)
PARG03591	turquoise	540.783	490.374	50.4093	439.965	24.55	27.73	24.33	17.51	1.3	22.84	1.55	2.41	1.92	38.38	42.04	44.35	20.22	17.82	15.66	0.89	0.86	0.66	K21596 calmodulin-binding transcription activator | (RefSeq) protein WVD2-like 2 isoform X1 (A)	K21596 calmodulin-binding transcription activator | (RefSeq) protein WVD2-like 2 isoform X1 (A)
PARG23111	turquoise	507.964	488.06	19.9035	468.156	32.71	47.83	38.15	33.96	0.68	22.89	0.18	0.39	1.23	100.73	106.26	96.52	30.63	29.44	27.8	0.24	0.12	0	K17294 tetraspanin-4 | (RefSeq) hypothetical protein (A)	K17294 tetraspanin-4 | (RefSeq) hypothetical protein (A)
PARG11110	turquoise	551.234	487.957	63.2771	424.68	5.81	5.77	5.29	3.57	2.46	5.45	0.35	0.32	0.19	8.82	9.5	10.26	4.21	4.01	4.99	0.03	0.2	0.1	K11855 ubiquitin carboxyl-terminal hydrolase 36/42 [EC:3.4.19.12] | (RefSeq) ubiquitin carboxyl-terminal hydrolase 15 isoform X1 (A)	K11855 ubiquitin carboxyl-terminal hydrolase 36/42 [EC:3.4.19.12] | (RefSeq) ubiquitin carboxyl-terminal hydrolase 15 isoform X1 (A)
PARG09070	turquoise	533.586	487.908	45.6782	442.23	43.89	52.5	45.9	32.15	13.4	47.62	1.64	1.43	2.49	85.32	101.5	83.97	37.13	46.18	46.14	4.21	3.89	2.71	K07943 ADP-ribosylation factor-like protein 2 | (RefSeq) uncharacterized protein LOC107926865 (A)	K07943 ADP-ribosylation factor-like protein 2 | (RefSeq) uncharacterized protein LOC107926865 (A)
PARG20506	turquoise	506.158	486.486	19.6721	466.814	3.66	3.87	3.77	3.33	0.21	3.63	0	0.06	0.02	9.66	10.68	10.67	2.91	3.11	2.65	0.02	0.02	0.02	K01759 lactoylglutathione lyase [EC:4.4.1.5] | (RefSeq) uncharacterized protein LOC108456367 isoform X1 (A)	K01759 lactoylglutathione lyase [EC:4.4.1.5] | (RefSeq) uncharacterized protein LOC108456367 isoform X1 (A)
PARG22110	turquoise	505.738	484.979	20.7584	464.221	11.34	9.46	9.23	8.2	3.82	7.61	3.17	3.05	3.1	19.26	19.24	17.61	7.03	6.9	6.88	3.32	3.46	3.02	K19613 leucine-rich repeat protein SHOC2 | (RefSeq) TMV resistance protein N-like (A)	K19613 leucine-rich repeat protein SHOC2 | (RefSeq) TMV resistance protein N-like (A)
PARG24292	turquoise	520.206	484.82	35.3866	449.433	8.77	8.56	7.76	5.1	0.44	4.89	0.44	0.47	0.21	11.54	13.94	12.72	3.33	4.2	4.24	0.26	0.44	0.39	#N/A	#N/A
PARG24280	turquoise	518.849	484.547	34.3014	450.246	16.65	17.96	16.5	13.92	1.43	11.85	4.02	4.61	3.6	28.73	33.82	28.82	12.7	12.72	12.26	1.4	3.15	1.44	K20856 beta-1,6-galactosyltransferase [EC:2.4.1.-] | (RefSeq) beta-1,6-galactosyltransferase GALT31A (A)	K20856 beta-1,6-galactosyltransferase [EC:2.4.1.-] | (RefSeq) beta-1,6-galactosyltransferase GALT31A (A)
PARG11677	turquoise	528.009	478.226	49.7834	428.443	5.82	5.74	6.75	4.35	2.71	3.89	0.87	0.78	1.24	9.45	10.52	8.08	3.33	4.2	4.76	0.81	1.14	0.98	K05747 Wiskott-Aldrich syndrome protein | (RefSeq) uncharacterized protein At4g04980 (A)	K05747 Wiskott-Aldrich syndrome protein | (RefSeq) uncharacterized protein At4g04980 (A)
PARG29906	turquoise	516.155	477.844	38.3112	439.532	5.61	5.5	4.46	3.9	2.56	4.5	1.03	1.14	0.8	10.02	9.13	9.13	3.78	4.6	5	0.76	0.8	1.26	K03834 tyrosine-specific transport protein | (RefSeq) uncharacterized protein LOC18780258 (A)	K03834 tyrosine-specific transport protein | (RefSeq) uncharacterized protein LOC18780258 (A)
PARG23834	turquoise	524.423	475.962	48.4609	427.502	4.26	3.9	3.43	3.72	1.06	3.58	0.43	0.5	0.48	6.24	7.13	7.67	3.15	3.35	3.13	0.2	0.26	0.3	#N/A	#N/A
PARG02336	turquoise	496.859	474.228	22.6306	451.598	27.18	22.86	22.79	17.48	13.9	18.73	8.56	7.36	6.94	38.95	43.52	43.34	19.45	21.8	21.62	9.67	9.88	9.45	K01728 pectate lyase [EC:4.2.2.2] | (RefSeq) probable pectate lyase 4 (A)	K01728 pectate lyase [EC:4.2.2.2] | (RefSeq) probable pectate lyase 4 (A)
PARG12508	turquoise	492.464	472.109	20.3548	451.755	13.44	16.34	16.96	9.96	3.24	11.91	3.95	4.55	3.75	29.21	30.62	33.01	12.01	13.46	11.22	2.82	3.57	3.66	K19891 glucan endo-1,3-beta-glucosidase 1/2/3 [EC:3.2.1.39] | (RefSeq) glucan endo-1,3-beta-glucosidase 1 (A)	K19891 glucan endo-1,3-beta-glucosidase 1/2/3 [EC:3.2.1.39] | (RefSeq) glucan endo-1,3-beta-glucosidase 1 (A)
PARG11103	turquoise	490.833	470.616	20.2168	450.399	61.34	72.24	54.63	54.76	7.88	72.65	6.47	6.71	6.74	164.9	192.23	163.3	47.03	59.55	55.58	1.25	1.39	1.64	K03231 elongation factor 1-alpha | (RefSeq) elongation factor 1-alpha (A)	K03231 elongation factor 1-alpha | (RefSeq) elongation factor 1-alpha (A)
PARG26144	turquoise	486.823	469.97	16.853	453.117	5.38	5.05	5.08	4.96	1.44	3.15	0.04	0.28	0.2	12.75	15.89	14.23	4.05	4.14	4.13	0.15	0.3	0.09	K22484 transcriptional regulator CBF1 | (RefSeq) transcription factor bHLH106-like (A)	K22484 transcriptional regulator CBF1 | (RefSeq) transcription factor bHLH106-like (A)
PARG12538	turquoise	501.76	469.098	32.6614	436.437	6.49	6.84	6.56	6.44	0.94	4.22	0.71	0.63	0.69	12.93	14.89	10.6	5.2	5.25	4.62	0.9	0.83	0.64	K15333 tRNA guanosine-2'-O-methyltransferase [EC:2.1.1.34] | (RefSeq) uncharacterized protein LOC104224633 (A)	K15333 tRNA guanosine-2'-O-methyltransferase [EC:2.1.1.34] | (RefSeq) uncharacterized protein LOC104224633 (A)
PARG03136	turquoise	512.374	467.865	44.5092	423.356	23.74	21.82	23.29	16.59	7.71	18.74	2.61	2.45	1.84	37.98	44.76	29.22	14.43	15.74	12.91	1.98	2.37	2.94	K01802 peptidylprolyl isomerase [EC:5.2.1.8] | (RefSeq) peptidyl-prolyl cis-trans isomerase CYP19-3 (A)	K01802 peptidylprolyl isomerase [EC:5.2.1.8] | (RefSeq) peptidyl-prolyl cis-trans isomerase CYP19-3 (A)
PARG02930	turquoise	497.438	467.627	29.8101	437.817	5.81	6.85	5.7	4.43	2.03	3.67	0	0.05	0	10.54	13.11	10.08	3.17	2.52	2.47	0.09	0	0.04	K20606 mitogen-activated protein kinase kinase kinase ANP1 [EC:2.7.11.25] | (RefSeq) mitogen-activated protein kinase kinase kinase 2-like (A)	K20606 mitogen-activated protein kinase kinase kinase ANP1 [EC:2.7.11.25] | (RefSeq) mitogen-activated protein kinase kinase kinase 2-like (A)
PARG03936	turquoise	496.603	467.111	29.4918	437.62	24.86	26.43	26.77	21.6	5.79	22.85	8.98	8.69	9.41	52.81	52.86	46.34	23.69	20.87	19.73	6.37	5.11	5.27	K04733 interleukin-1 receptor-associated kinase 4 [EC:2.7.11.1] | (RefSeq) probable serine/threonine-protein kinase PBL17 isoform X2 (A)	K04733 interleukin-1 receptor-associated kinase 4 [EC:2.7.11.1] | (RefSeq) probable serine/threonine-protein kinase PBL17 isoform X2 (A)
PARG24925	turquoise	492.339	467.101	25.2382	441.863	58.99	66.62	52.17	37.45	27.02	50.87	16.41	19	16.35	85.72	96.99	101.16	32.7	36.49	37.87	17.78	17.43	15.14	K07964 heparanase [EC:3.2.1.166] | (RefSeq) heparanase-like protein 1 (A)	K07964 heparanase [EC:3.2.1.166] | (RefSeq) heparanase-like protein 1 (A)
PARG21529	turquoise	498.733	466.822	31.9111	434.911	195.18	219.89	237.41	178.43	44.03	144.74	36.18	30.7	22.75	418.87	462.22	322.47	181.92	167.41	155.31	35.71	36.77	32.57	K02954 small subunit ribosomal protein S14 | (RefSeq) ribosomal protein S14, mitochondrial (A)	K02954 small subunit ribosomal protein S14 | (RefSeq) ribosomal protein S14, mitochondrial (A)
PARG02845	turquoise	516.348	464.897	51.4506	413.446	27.52	31.17	27.4	20.46	19.22	22.53	7.22	6.27	6.51	44.96	47.56	41.11	18.28	23.62	19.2	6.85	5.83	8.23	K03111 single-strand DNA-binding protein | (RefSeq) hypothetical protein (A)	K03111 single-strand DNA-binding protein | (RefSeq) hypothetical protein (A)
PARG21350	turquoise	537.96	463.522	74.4384	389.084	121.38	117.91	119.78	98.18	78.25	110.4	19.4	20.59	18.22	185.56	215.19	175.39	82.72	114.7	98.06	21.35	27.15	25.8	K14563 rRNA 2'-O-methyltransferase fibrillarin [EC:2.1.1.-] | (RefSeq) probable mediator of RNA polymerase II transcription subunit 36b (A)	K14563 rRNA 2'-O-methyltransferase fibrillarin [EC:2.1.1.-] | (RefSeq) probable mediator of RNA polymerase II transcription subunit 36b (A)
PARG24048	turquoise	478.684	461.461	17.2239	444.237	2.3	2.54	1.52	1.33	0.3	1.5	0.09	0.21	0.23	3.92	4.34	4.51	1.05	1.02	1.25	0.25	0.26	0.17	K08770 ubiquitin C | (RefSeq) phosphatidylinositol 4-kinase gamma 3-like (A)	K08770 ubiquitin C | (RefSeq) phosphatidylinositol 4-kinase gamma 3-like (A)
PARG03471	turquoise	490.235	461.4	28.8351	432.565	280.93	302.17	291.85	292.79	237.36	282.5	174.43	184.21	168.92	442	504.16	436.59	259.12	254.45	251.55	159.05	166.99	176.9	K02984 small subunit ribosomal protein S3Ae | (RefSeq) 40S ribosomal protein S3a-2-like (A)	K02984 small subunit ribosomal protein S3Ae | (RefSeq) 40S ribosomal protein S3a-2-like (A)
PARG18885	turquoise	481.804	461.35	20.4543	440.895	160.5	163.08	161.92	150.28	112.43	136.45	79.5	78.31	78.02	286.74	329.77	245.8	141.78	129.92	126.88	74.99	81.82	80.4	K02893 large subunit ribosomal protein L23Ae | (RefSeq) 60S ribosomal protein L23a (A)	K02893 large subunit ribosomal protein L23Ae | (RefSeq) 60S ribosomal protein L23a (A)
PARG26668	turquoise	507.016	460.696	46.3201	414.376	9.99	11.32	10.28	7.94	1.13	9.68	1.28	1.75	2.37	15.96	17.06	18.71	9.44	9.2	8.56	1.62	2.11	1.69	#N/A	#N/A
PARG20658	turquoise	495.303	460.388	34.9152	425.473	1.37	1.61	1.38	1.16	0.06	0.75	0.02	0	0	2.4	2.72	2.18	0.8	0.66	0.59	0	0.03	0	K20628 expansin | (RefSeq) expansin-A4-like (A)	K20628 expansin | (RefSeq) expansin-A4-like (A)
PARG29284	turquoise	485.226	460.299	24.927	435.372	16.56	16.68	12.46	6.95	4.35	15.65	0.13	0.32	0.13	33.27	34.81	27.57	8.41	9.88	10.78	0.22	0.14	0.14	K08059 intERFeron, gamma-inducible protein 30 | (RefSeq) gamma-intERFeron-inducible lysosomal thiol reductase (A)	K08059 intERFeron, gamma-inducible protein 30 | (RefSeq) gamma-intERFeron-inducible lysosomal thiol reductase (A)
PARG25133	turquoise	519.159	460.143	59.0165	401.126	12.98	13.74	12	9.74	6.26	10.93	4.21	4.37	3.7	17.83	18.78	20.22	8.43	8.23	8.61	2.96	2.52	1.19	K19041 E3 ubiquitin-protein ligase RNF38/44 [EC:2.3.2.27] | (RefSeq) uncharacterized LOC101294661 (A)	K19041 E3 ubiquitin-protein ligase RNF38/44 [EC:2.3.2.27] | (RefSeq) uncharacterized LOC101294661 (A)
PARG11101	turquoise	486.119	460.058	26.0615	433.996	23.81	22	24.96	12.59	9.23	20.25	4.8	5.72	3.18	35.13	38.34	41.89	16.25	16.53	16.7	6.36	7.03	6.5	K14797 essential nuclear protein 1 | (RefSeq) bystin (A)	K14797 essential nuclear protein 1 | (RefSeq) bystin (A)
PARG10437	turquoise	543.927	458.865	85.0617	373.804	10.94	11.98	11.75	7.88	2.22	8.35	1.32	1.64	1.46	13.96	13.96	13.84	8.5	7.2	9.19	1.78	2.4	2.25	K13420 LRR receptor-like serine/threonine-protein kinase FLS2 [EC:2.7.11.1] | (RefSeq) receptor kinase-like protein Xa21 isoform X1 (A)	K13420 LRR receptor-like serine/threonine-protein kinase FLS2 [EC:2.7.11.1] | (RefSeq) receptor kinase-like protein Xa21 isoform X1 (A)
PARG12513	turquoise	532.023	457.782	74.241	383.541	104.77	101.47	92.31	79.83	44.02	84.31	44.54	49.27	48.35	116.2	121.41	120.55	75.09	74.41	83.16	41.57	42.06	37.3	K00605 aminomethyltransferase [EC:2.1.2.10] | (RefSeq) aminomethyltransferase, mitochondrial (A)	K00605 aminomethyltransferase [EC:2.1.2.10] | (RefSeq) aminomethyltransferase, mitochondrial (A)
PARG13237	turquoise	486.216	457.615	28.6013	429.014	2.24	1.82	1.53	1.38	0.06	1.57	0	0	0	3.76	3.59	4.13	1.16	1.51	1.84	0	0	0	K16297 serine carboxypeptidase-like clade II [EC:3.4.16.-] | (RefSeq) LOW QUALITY PROTEIN: serine carboxypeptidase-like 25 (A)	K16297 serine carboxypeptidase-like clade II [EC:3.4.16.-] | (RefSeq) LOW QUALITY PROTEIN: serine carboxypeptidase-like 25 (A)
PARG24368	turquoise	600.501	455.685	144.816	310.869	263.75	307.99	309.36	274.51	199.07	264.93	109.97	121.99	113.71	373.77	408.84	356.56	248.07	262.54	263.36	104.62	111.76	106.55	K02936 large subunit ribosomal protein L7Ae | (RefSeq) 60S ribosomal protein L7a-1-like (A)	K02936 large subunit ribosomal protein L7Ae | (RefSeq) 60S ribosomal protein L7a-1-like (A)
PARG12701	turquoise	516.597	455.301	61.2961	394.004	8.47	7.56	6.11	5.56	1.35	6.01	0.36	0.45	0.18	9.61	10.13	11.02	4.06	3.81	5.5	0.26	0.44	0.59	#N/A	#N/A
PARG06177	turquoise	473.254	454.999	18.2549	436.744	14.48	12.66	11.49	5.73	2.26	6.48	0.15	0.19	0.15	24.15	25.08	26.45	3.56	4.96	6.91	0	0	0	K18810 cyclin D1/2/4, plant | (RefSeq) cyclin-D1-1 (A)	K18810 cyclin D1/2/4, plant | (RefSeq) cyclin-D1-1 (A)
PARG06742	turquoise	497.416	452.951	44.4649	408.486	1.89	1.68	2.18	1.2	0.15	1.93	0	0	0	3.43	4.12	3.13	1.42	1.74	1.66	0.02	0.02	0	K12135 zinc finger protein CONSTANS | (RefSeq) zinc finger protein CONSTANS-like (A)	K12135 zinc finger protein CONSTANS | (RefSeq) zinc finger protein CONSTANS-like (A)
PARG24615	turquoise	476.767	452.395	24.3714	428.024	12.78	17.87	10.61	10.57	0.34	8.37	0.05	0.17	0.64	23.31	26.87	25.87	6.67	6.65	7.49	0.69	0.22	0.2	#N/A	#N/A
PARG25053	turquoise	519.54	451.433	68.1079	383.325	14.27	15.72	19.5	11.51	2.37	12.99	1.5	1.71	1.85	24.81	25.71	22.37	12.99	14.21	10.54	2.07	1.78	1.08	K03111 single-strand DNA-binding protein | (RefSeq) single-stranded DNA-binding protein, mitochondrial (A)	K03111 single-strand DNA-binding protein | (RefSeq) single-stranded DNA-binding protein, mitochondrial (A)
PARG07004	turquoise	477.983	450.944	27.0384	423.906	9.05	9.97	9.71	6.13	2.23	7.72	2.82	2.5	2.51	14.22	15.82	16.1	7.41	8.89	7.53	3.74	3.23	3.45	K16297 serine carboxypeptidase-like clade II [EC:3.4.16.-] | (RefSeq) serine carboxypeptidase-like 35 (A)	K16297 serine carboxypeptidase-like clade II [EC:3.4.16.-] | (RefSeq) serine carboxypeptidase-like 35 (A)
PARG00482	turquoise	476.693	448.379	28.3144	420.064	28.87	30.04	28.69	17.8	13.75	17.85	10.4	9.58	12.04	44.83	43.4	45.21	21.47	25.24	24.32	9.39	9.46	9.1	K19517 1D-myo-inositol 3-kinase [EC:2.7.1.64] | (RefSeq) inositol 3-kinase (A)	K19517 1D-myo-inositol 3-kinase [EC:2.7.1.64] | (RefSeq) inositol 3-kinase (A)
PARG26436	turquoise	465.961	447.735	18.2265	429.508	158.08	162.68	162.89	150.43	135.54	144.33	76.77	88.14	83.01	316.43	348.33	282.37	149.55	155.97	145.4	85.05	81.95	86.53	K02934 large subunit ribosomal protein L6e | (RefSeq) 60S ribosomal protein L6-3-like (A)	K02934 large subunit ribosomal protein L6e | (RefSeq) 60S ribosomal protein L6-3-like (A)
PARG21802	turquoise	572.142	447.662	124.48	323.182	103.74	94.43	100.35	85.24	38.14	76.44	16.31	20.3	14.98	120.89	131.22	106.72	64.82	89.57	74.09	20.77	22.15	24.03	K11128 H/ACA ribonucleoprotein complex subunit 1 | (RefSeq) putative H/ACA ribonucleoprotein complex subunit 1-like protein 1 (A)	K11128 H/ACA ribonucleoprotein complex subunit 1 | (RefSeq) putative H/ACA ribonucleoprotein complex subunit 1-like protein 1 (A)
PARG10688	turquoise	478.729	447.176	31.5538	415.622	3.89	4.67	4.72	1.85	0.38	3.55	0	0	0.05	6.76	7.59	7.85	1.18	2.26	3.12	0	0	0	#N/A	#N/A
PARG26791	turquoise	530.935	447.167	83.7686	363.398	3.09	3.58	2.49	2.37	1.2	2.59	0.08	0.05	0.04	4.01	4.56	4.99	2.2	2.46	2.82	0.06	0.34	0.29	K18081 myotubularin-related protein 1/2 [EC:3.1.3.64 3.1.3.95] | (RefSeq) phosphatidylinositol-3-phosphatase myotubularin-2-like (A)	K18081 myotubularin-related protein 1/2 [EC:3.1.3.64 3.1.3.95] | (RefSeq) phosphatidylinositol-3-phosphatase myotubularin-2-like (A)
PARG04385	turquoise	525.78	446.723	79.0569	367.666	26.17	28.65	30.53	24.54	14.61	24.84	10.65	12.53	9.8	33.97	38.76	31.97	20.1	20.35	20.03	10.44	12.33	10.41	K02906 large subunit ribosomal protein L3 | (RefSeq) 50S ribosomal protein L3-2, chloroplastic (A)	K02906 large subunit ribosomal protein L3 | (RefSeq) 50S ribosomal protein L3-2, chloroplastic (A)
PARG15592	turquoise	531.44	446.167	85.2733	360.894	124.24	124.58	116.97	114.79	90.99	110.21	53.63	52.37	49.16	174.11	186.71	148.04	112.41	113.43	104.47	55.61	53.04	54.44	K03626 nascent polypeptide-associated complex subunit alpha | (RefSeq) nascent polypeptide-associated complex subunit alpha-like protein 1 (A)	K03626 nascent polypeptide-associated complex subunit alpha | (RefSeq) nascent polypeptide-associated complex subunit alpha-like protein 1 (A)
PARG13228	turquoise	497.45	445.263	52.1864	393.077	18.69	16.39	14.28	7.78	3.67	15.83	0.47	0.41	0.41	27.04	26.97	23.51	9.05	11.78	13.85	0.41	0.34	0.67	K04628 ceramide galactosyltransferase [EC:2.4.1.47] | (RefSeq) UDP-glycosyltransferase 83A1-like (A)	K04628 ceramide galactosyltransferase [EC:2.4.1.47] | (RefSeq) UDP-glycosyltransferase 83A1-like (A)
PARG18999	turquoise	487.256	444.169	43.0868	401.083	36.44	40.65	50.7	25.77	11.46	34.57	4.09	5.54	4.24	65.61	67.86	70.31	38.36	30.94	28.97	6.73	6.83	6.68	K15414 complement component 1 Q subcomponent-binding protein, mitochondrial | (RefSeq) uncharacterized protein At2g39795, mitochondrial (A)	K15414 complement component 1 Q subcomponent-binding protein, mitochondrial | (RefSeq) uncharacterized protein At2g39795, mitochondrial (A)
PARG20505	turquoise	459.482	443.462	16.0203	427.442	0.99	1.19	0.74	0.47	0.39	0.72	0.1	0.02	0.09	2.56	2.5	2.15	0.66	0.44	0.76	0.02	0	0.02	#N/A	#N/A
PARG20458	turquoise	488.05	443.138	44.9125	398.225	32.54	33.96	34.55	23.78	15.98	30.57	9.96	10.45	9.26	46.7	45.71	55.8	24.47	32.49	28.64	10.82	11.29	12.44	K14538 nuclear GTP-binding protein | (RefSeq) guanine nucleotide-binding protein-like NSN1 (A)	K14538 nuclear GTP-binding protein | (RefSeq) guanine nucleotide-binding protein-like NSN1 (A)
PARG18886	turquoise	497.39	441.851	55.5387	386.312	10.88	10.26	10.33	9.39	1.19	10.27	0.38	0.45	0.39	17.98	15.72	19.59	7.68	6.93	8.82	0.12	0.31	0	K02717 photosystem II oxygen-evolving enhancer protein 2 | (RefSeq) psbP-like protein 1, chloroplastic (A)	K02717 photosystem II oxygen-evolving enhancer protein 2 | (RefSeq) psbP-like protein 1, chloroplastic (A)
PARG01832	turquoise	518.09	441.498	76.5919	364.906	37.22	43.11	40.75	29.16	2.83	24.98	3.74	3.24	4.46	45.57	50.79	51.4	24.76	25.12	19.89	1.49	1.71	0.79	K21596 calmodulin-binding transcription activator | (RefSeq) calmodulin-binding transcription activator 3-like (A)	K21596 calmodulin-binding transcription activator | (RefSeq) calmodulin-binding transcription activator 3-like (A)
PARG13361	turquoise	461.622	440.756	20.8656	419.89	14.16	16.58	10.84	6.31	0.76	7.97	0	0.07	0.14	19.65	28	25.31	7.02	6.42	8.63	0.03	0.13	0.06	K04733 interleukin-1 receptor-associated kinase 4 [EC:2.7.11.1] | (RefSeq) protein NSP-INTERACTING KINASE 2 (A)	K04733 interleukin-1 receptor-associated kinase 4 [EC:2.7.11.1] | (RefSeq) protein NSP-INTERACTING KINASE 2 (A)
PARG04944	turquoise	453.299	440.151	13.1478	427.003	10.35	10.82	11.99	4.37	0.26	5.66	0.17	0.3	0.29	27.65	29.61	30.16	4.47	9.36	8.6	0.36	0.52	0.5	K20870 putative beta-1,4-xylosyltransferase IRX10 [EC:2.4.2.-] | (RefSeq) probable beta-1,4-xylosyltransferase IRX10 (A)	K20870 putative beta-1,4-xylosyltransferase IRX10 [EC:2.4.2.-] | (RefSeq) probable beta-1,4-xylosyltransferase IRX10 (A)
PARG01842	turquoise	492.071	439.677	52.3931	387.284	11.76	12.03	11.51	8.97	1.21	7.09	0.36	0.52	0.28	18.69	19.77	13.75	9.11	6.79	7.27	0.55	0.52	0.94	#N/A	#N/A
PARG11844	turquoise	451.626	439.309	12.3175	426.991	56.23	55.16	53.73	28.96	6.47	38.18	1.29	2.18	2.49	198.52	198.5	159.37	31.4	36.06	34.71	1.72	0.23	0.13	K09555 BCL2-associated athanogene 1 | (RefSeq) uncharacterized LOC100800041 (A)	K09555 BCL2-associated athanogene 1 | (RefSeq) uncharacterized LOC100800041 (A)
PARG27963	turquoise	461.119	439.233	21.8862	417.346	10.59	12.96	15.09	9.89	4.33	9.01	2.94	3.34	3.21	22.05	27.7	21.65	10.96	9.07	7.92	3.44	3.29	3.67	#N/A	#N/A
PARG02034	turquoise	480.772	438.395	42.3775	396.017	11.22	12.52	12.76	9.43	5.65	12.2	5	4.91	4.14	16.26	16.23	19.22	8.8	10.36	9.32	4.5	4.61	5.13	K14810 ATP-dependent RNA helicase DDX56/DBP9 [EC:3.6.4.13] | (RefSeq) DEAD-box ATP-dependent RNA helicase 16-like (A)	K14810 ATP-dependent RNA helicase DDX56/DBP9 [EC:3.6.4.13] | (RefSeq) DEAD-box ATP-dependent RNA helicase 16-like (A)
PARG13662	turquoise	457.086	437.996	19.0907	418.905	1.19	1.27	1.08	0.63	0.18	1.21	0.02	0	0.01	2.51	2.55	2.39	0.6	0.45	0.6	0.04	0.05	0.2	K01006 pyruvate, orthophosphate dikinase [EC:2.7.9.1] | (RefSeq) pyruvate, phosphate dikinase, chloroplastic-like (A)	K01006 pyruvate, orthophosphate dikinase [EC:2.7.9.1] | (RefSeq) pyruvate, phosphate dikinase, chloroplastic-like (A)
PARG15205	turquoise	453.264	437.28	15.9835	421.297	13.08	15.38	14.74	7.15	2.52	6.89	1.03	0.45	1.48	34.16	37.89	26.02	6.58	11.38	9.03	1.13	0.69	0.79	#N/A	#N/A
PARG22435	turquoise	585.868	437.212	148.656	288.556	326.56	332.78	321.6	318.37	240.27	330.6	141.15	160.48	139.79	407.14	443.03	402.71	268.23	314.64	289.25	140.01	150.57	145.89	K02925 large subunit ribosomal protein L3e | (RefSeq) 60S ribosomal protein L3 (A)	K02925 large subunit ribosomal protein L3e | (RefSeq) 60S ribosomal protein L3 (A)
PARG11424	turquoise	470.805	437.024	33.7803	403.244	64.64	58.09	60.68	44.58	12.72	41.13	21.41	20.78	19.49	94.89	98.5	96.63	52.53	52.85	41.06	12.77	17.63	12.8	K01627 2-dehydro-3-deoxyphosphooctonate aldolase (KDO 8-P synthase) [EC:2.5.1.55] | (RefSeq) 2-dehydro-3-deoxyphosphooctonate aldolase 1 (A)	K01627 2-dehydro-3-deoxyphosphooctonate aldolase (KDO 8-P synthase) [EC:2.5.1.55] | (RefSeq) 2-dehydro-3-deoxyphosphooctonate aldolase 1 (A)
PARG29980	turquoise	469.065	435.909	33.156	402.753	5.92	5.25	4.64	4.69	1.02	5.3	0.63	0.75	0.56	10.94	11.13	8.35	4.33	3.29	4.63	0.14	1.1	0.49	K11644 paired amphipathic helix protein Sin3a | (RefSeq) hypothetical protein (A)	K11644 paired amphipathic helix protein Sin3a | (RefSeq) hypothetical protein (A)
PARG11252	turquoise	510.748	435.607	75.1415	360.465	4.39	3.59	3.58	2.88	0.42	2.88	0.38	0.27	0.15	5.56	5.98	4.83	2.37	3.66	2.59	0.09	0.13	0.11	K04733 interleukin-1 receptor-associated kinase 4 [EC:2.7.11.1] | (RefSeq) probable LRR receptor-like serine/threonine-protein kinase At1g56140 (A)	K04733 interleukin-1 receptor-associated kinase 4 [EC:2.7.11.1] | (RefSeq) probable LRR receptor-like serine/threonine-protein kinase At1g56140 (A)
PARG16047	turquoise	450.129	435.167	14.9622	420.205	2.24	2.18	1.46	0.72	0.3	1.02	0.02	0.03	0.05	4.04	4.37	4.06	0.89	0.79	1.75	0.03	0.07	0.02	K14326 regulator of nonsense transcripts 1 [EC:3.6.4.-] | (RefSeq) uncharacterized protein LOC111904613 (A)	K14326 regulator of nonsense transcripts 1 [EC:3.6.4.-] | (RefSeq) uncharacterized protein LOC111904613 (A)
PARG24773	turquoise	494.167	434.376	59.7912	374.585	69.56	75.2	68.76	72.64	8.84	66.04	8.05	9.43	6.72	130.74	142.08	116.72	75.23	75.99	60.85	4.34	5.91	2.59	K14411 RNA-binding protein Musashi | (RefSeq) protein gar2 (A)	K14411 RNA-binding protein Musashi | (RefSeq) protein gar2 (A)
PARG14886	turquoise	467.711	434.315	33.3964	400.918	23.11	20.9	21.19	21.18	11.91	21.61	10.99	12.41	9.08	32.91	37.07	33.04	19.67	22.75	22.37	9.69	10.88	12.6	K17081 prohibitin 2 | (RefSeq) prohibitin-1, mitochondrial (A)	K17081 prohibitin 2 | (RefSeq) prohibitin-1, mitochondrial (A)
PARG02948	turquoise	465.897	434.255	31.642	402.613	6.99	7	7.06	4.4	1.35	5.21	1.19	1.01	0.91	10	11.67	11.87	6.12	6.21	4.24	1.94	1.47	1.65	K15430 tRNA (guanine10-N2)-methyltransferase [EC:2.1.1.214] | (RefSeq) tRNA (guanine(10)-N2)-methyltransferase homolog (A)	K15430 tRNA (guanine10-N2)-methyltransferase [EC:2.1.1.214] | (RefSeq) tRNA (guanine(10)-N2)-methyltransferase homolog (A)
PARG20197	turquoise	453.635	434.221	19.414	414.807	12.73	12.79	14.34	10.89	6.37	9.88	4.81	5.33	5.11	21.75	25.89	20.07	12.31	11.31	10.73	7.21	6.35	6.1	K11096 small nuclear ribonucleoprotein D2 | (RefSeq) small nuclear ribonucleo protein Sm D2 (A)	K11096 small nuclear ribonucleoprotein D2 | (RefSeq) small nuclear ribonucleo protein Sm D2 (A)
PARG29740	turquoise	522.234	433.814	88.4207	345.393	23.33	20	21.76	22.85	3.9	17.33	0.07	0.5	0.9	32.28	34.26	29.34	16.46	13.45	18.32	1.11	1.46	0.84	#N/A	#N/A
PARG24039	turquoise	518.826	433.682	85.1434	348.539	3.22	2.77	2.89	2.31	1.55	2.6	0.4	0.32	0.37	4.44	4.78	3.59	2.04	2.57	2.78	0.35	0.81	0.74	#N/A	#N/A
PARG23389	turquoise	526.347	433.539	92.8073	340.732	29.37	32.51	31.01	27.01	11.26	27.19	11.09	14.09	13.58	38.34	39.64	40.41	27.86	28.76	26.81	11.65	11.03	10.27	K23280 rhamnogalacturonan I rhamnosyltransferase [EC:2.4.1.351] | (RAP-DB) Os03g0328100; Similar to Axi 1 (Auxin-independent growth promoter)-like protein. (A)	K23280 rhamnogalacturonan I rhamnosyltransferase [EC:2.4.1.351] | (RAP-DB) Os03g0328100; Similar to Axi 1 (Auxin-independent growth promoter)-like protein. (A)
PARG20024	turquoise	530.453	433.331	97.1218	336.209	5.59	4.92	6.56	3.88	1.4	4.47	0.86	1.08	0.42	7.38	7.55	7.34	3.46	4.03	5.01	0.44	0.22	0.3	#N/A	#N/A
PARG19285	turquoise	451.213	433.114	18.0989	415.015	10.34	10.29	7.73	8.1	2.07	10.36	1.98	2.97	2	19.78	21.3	18.89	5.99	8.65	7.12	2.08	2.99	3.29	K04733 interleukin-1 receptor-associated kinase 4 [EC:2.7.11.1] | (RefSeq) putative kinase-like protein TMKL1 (A)	K04733 interleukin-1 receptor-associated kinase 4 [EC:2.7.11.1] | (RefSeq) putative kinase-like protein TMKL1 (A)
PARG07084	turquoise	453.813	432.958	20.8557	412.102	12.08	11.49	10.13	9.33	4.62	10.46	5.26	6.25	4.85	17.31	17.89	17.77	9.95	9.78	10.62	5.23	6.09	6.69	K07583 tRNA pseudouridine synthase 10 [EC:5.4.99.25] | (RefSeq) putative tRNA pseudouridine synthase Pus10 isoform X1 (A)	K07583 tRNA pseudouridine synthase 10 [EC:5.4.99.25] | (RefSeq) putative tRNA pseudouridine synthase Pus10 isoform X1 (A)
PARG12859	turquoise	453.665	432.842	20.8235	412.018	48.86	52.08	43.52	42.65	12.6	43.88	10.16	11.27	13.7	109.8	106.46	117.46	28.08	28.6	27.92	1.26	2.34	2.33	K01206 alpha-L-fucosidase [EC:3.2.1.51] | (RefSeq) alpha-L-fucosidase 3-like (A)	K01206 alpha-L-fucosidase [EC:3.2.1.51] | (RefSeq) alpha-L-fucosidase 3-like (A)
PARG19616	turquoise	538.745	432.8	105.944	326.856	25.54	24.31	21.79	22.43	7.45	26.12	2.08	2.83	2.23	38.07	39.37	35.65	24.1	21.19	19.38	0.55	0.91	0.37	K05391 cyclic nucleotide gated channel, plant | (RefSeq) cyclic nucleotide-gated ion channel 1-like (A)	K05391 cyclic nucleotide gated channel, plant | (RefSeq) cyclic nucleotide-gated ion channel 1-like (A)
PARG27677	turquoise	458.206	432.645	25.5609	407.085	122.67	133.08	147.46	120.98	102.99	113.15	54.31	60.44	61.63	231.22	252.89	227.57	108.31	97.63	91.41	56.97	56.99	52.67	K02985 small subunit ribosomal protein S3e | (RefSeq) 40S ribosomal protein S3-1-like (A)	K02985 small subunit ribosomal protein S3e | (RefSeq) 40S ribosomal protein S3-1-like (A)
PARG27490	turquoise	523.399	432.021	91.3776	340.644	7.27	6.77	5.89	4.82	2.71	4.99	1.28	1.33	1.07	7.09	7.43	8.9	4.55	4.8	4.73	1.09	1.06	1.67	K05387 glutamate receptor, ionotropic, plant | (RefSeq) glutamate receptor 3.6-like (A)	K05387 glutamate receptor, ionotropic, plant | (RefSeq) glutamate receptor 3.6-like (A)
PARG23515	turquoise	453.211	431.942	21.2687	410.673	26.77	25.59	20.39	13.7	10.72	19.78	0.55	0.45	0.75	47.88	53.21	49.62	5.46	9.38	15.91	0.35	0.67	0.29	K14491 two-component response regulator ARR-B family | (RefSeq) hypothetical protein (A)	K14491 two-component response regulator ARR-B family | (RefSeq) hypothetical protein (A)
PARG17323	turquoise	479.133	431.857	47.2753	384.582	16.03	13.29	13.62	9.3	6.13	9.85	3.79	3.06	2.88	18.16	21.55	16.31	9.45	10.33	9.74	2.99	4.36	4.62	K20363 protein transport protein YIP1 | (RefSeq) uncharacterized protein LOC111296848 isoform X1 (A)	K20363 protein transport protein YIP1 | (RefSeq) uncharacterized protein LOC111296848 isoform X1 (A)
PARG16634	turquoise	469.586	431.775	37.811	393.964	7.33	7.78	6.24	4.53	3.68	5.5	3.13	2.84	2.44	10.23	10.85	9.72	4.37	4.45	5.91	1.65	2.19	1.76	K10614 E3 ubiquitin-protein ligase HERC3 [EC:2.3.2.26] | (RefSeq) ultraviolet-B receptor UVR8-like (A)	K10614 E3 ubiquitin-protein ligase HERC3 [EC:2.3.2.26] | (RefSeq) ultraviolet-B receptor UVR8-like (A)
PARG04495	turquoise	499.804	430.232	69.572	360.66	29.03	30.51	28.01	26.53	13.55	26.19	7.33	8.26	10.83	36.75	42.51	39.36	23.81	21.6	18.99	11.26	11.63	6.71	#N/A	#N/A
PARG30380	turquoise	480.652	430.098	50.5547	379.543	9.45	9.83	10.63	6.88	0.95	5.42	0.4	0.16	0.23	15.48	18.08	12.42	8.19	6.59	8.26	0.49	0.25	0.25	K04733 interleukin-1 receptor-associated kinase 4 [EC:2.7.11.1] | (RefSeq) serine/threonine-protein kinase CDL1 isoform X1 (A)	K04733 interleukin-1 receptor-associated kinase 4 [EC:2.7.11.1] | (RefSeq) serine/threonine-protein kinase CDL1 isoform X1 (A)
PARG07983	turquoise	512.394	429.708	82.6861	347.022	84.81	75.97	81.45	57.96	43.53	58.06	33.47	28.11	27.45	90.65	98.4	85.64	55.31	66.18	59.28	28.5	34.52	30.42	K05391 cyclic nucleotide gated channel, plant | (RefSeq) LOW QUALITY PROTEIN: probable cyclic nucleotide-gated ion channel 14 (A)	K05391 cyclic nucleotide gated channel, plant | (RefSeq) LOW QUALITY PROTEIN: probable cyclic nucleotide-gated ion channel 14 (A)
PARG18372	turquoise	513.229	429.27	83.9588	345.311	6.79	6.81	8.36	6.42	0.72	4.99	0.58	0.47	0.36	10.53	9.74	10.02	5.34	6.48	4.9	0.27	0.56	0.54	K11985 TRAF-interacting protein [EC:2.3.2.27] | (RefSeq) uncharacterized protein LOC103332066 (A)	K11985 TRAF-interacting protein [EC:2.3.2.27] | (RefSeq) uncharacterized protein LOC103332066 (A)
PARG08575	turquoise	467.475	429.042	38.433	390.609	32.98	26.88	25.61	12.62	2.97	16.97	0.2	0.45	0.64	40.73	41.89	36.03	11.04	11.96	15.31	0.74	0.33	0.63	K19750 dynein assembly factor 1, axonemal | (RefSeq) uncharacterized protein LOC111446507 (A)	K19750 dynein assembly factor 1, axonemal | (RefSeq) uncharacterized protein LOC111446507 (A)
PARG23424	turquoise	558.627	428.567	130.06	298.508	99.73	97.6	97.37	70.54	21.34	112.09	0.57	1.21	2.16	136.18	132.3	132.01	72.31	85.49	84.03	2.21	1.68	0.7	K09338 homeobox-leucine zipper protein | (RefSeq) homeobox-leucine zipper protein HAT4 (A)	K09338 homeobox-leucine zipper protein | (RefSeq) homeobox-leucine zipper protein HAT4 (A)
PARG25029	turquoise	499.073	428.016	71.0567	356.96	88.11	81.07	95.1	69.3	49.86	71.34	17.71	17.56	17.63	123.8	137.88	96.98	60.74	65.67	63.08	21.87	22.35	31.11	K11129 H/ACA ribonucleoprotein complex subunit 2 | (RefSeq) H/ACA ribonucleoprotein complex subunit 2-like protein (A)	K11129 H/ACA ribonucleoprotein complex subunit 2 | (RefSeq) H/ACA ribonucleoprotein complex subunit 2-like protein (A)
PARG06621	turquoise	460.056	427.934	32.1224	395.811	12.29	12.61	9.32	6.16	7.21	6.67	0.44	0.19	0.41	19.73	21.22	21.11	6.94	8.12	6.54	0.59	0.47	0.2	#N/A	#N/A
PARG25646	turquoise	590.359	427.931	162.427	265.504	3.43	3.29	3.4	2.66	1.2	3.14	0.62	0.57	0.57	3.89	3.55	3.79	2.26	2.44	2.98	0.58	0.55	0.63	K15271 ATP-dependent DNA helicase HFM1/MER3 [EC:3.6.4.12] | (RefSeq) LOW QUALITY PROTEIN: DExH-box ATP-dependent RNA helicase DExH17 (A)	K15271 ATP-dependent DNA helicase HFM1/MER3 [EC:3.6.4.12] | (RefSeq) LOW QUALITY PROTEIN: DExH-box ATP-dependent RNA helicase DExH17 (A)
PARG18948	turquoise	449.869	426.931	22.9386	403.992	7.25	8.2	9.14	5.86	2.62	4.77	1.66	1.53	0.76	14.17	18.79	14.12	5.81	5.22	3.3	0.34	0.63	0.96	K10733 GINS complex subunit 2 | (RefSeq) DNA replication complex GINS protein PSF2 (A)	K10733 GINS complex subunit 2 | (RefSeq) DNA replication complex GINS protein PSF2 (A)
PARG14838	turquoise	483.171	426.749	56.4214	370.328	44.55	51.17	56.64	48.07	24.44	40.62	14.29	16.46	15.38	76.1	87.17	59.49	34.86	42.54	40.39	14.86	13.83	17.52	#N/A	#N/A
PARG22661	turquoise	466.33	426.723	39.6063	387.117	43.53	44.05	44.65	40.79	28.02	41.58	15.32	15.39	14.16	82.37	89.16	60.86	31.49	43.47	36.53	13.49	12.97	12.24	#N/A	#N/A
PARG15736	turquoise	457.069	426.263	30.8066	395.456	19.8	18.44	17.92	14.7	13.48	13.61	6.85	8.62	8.89	29.86	30.9	29.61	12.96	12.62	12.75	5.87	6.79	5.47	#N/A	#N/A
PARG04989	turquoise	507.139	426.146	80.993	345.153	3.58	2.91	3.22	3.23	1.04	2.96	0.11	0.35	0.18	4.57	5.19	5.77	2.64	3.14	2.6	0.16	0.25	0.15	K18400 KAT8 regulatory NSL complex subunit 1 | (RefSeq) hypothetical protein (A)	K18400 KAT8 regulatory NSL complex subunit 1 | (RefSeq) hypothetical protein (A)
PARG00374	turquoise	456.938	425.49	31.4485	394.041	4.16	3.7	4.33	2.41	0.79	3.09	0.47	0.48	0.5	5.72	6.38	8.02	3.21	3.43	3.07	0.44	0.54	0.5	K03978 GTP-binding protein | (RefSeq) probable GTP-binding protein EngB (A)	K03978 GTP-binding protein | (RefSeq) probable GTP-binding protein EngB (A)
PARG07399	turquoise	441.614	424.584	17.0296	407.555	3.39	3.11	2.82	2.56	0.92	2.33	1.15	0.78	0.79	6.05	5.86	5.74	2.38	1.76	2.23	0.99	0.51	1.41	K15414 complement component 1 Q subcomponent-binding protein, mitochondrial | (RefSeq) uncharacterized protein At2g39795, mitochondrial (A)	K15414 complement component 1 Q subcomponent-binding protein, mitochondrial | (RefSeq) uncharacterized protein At2g39795, mitochondrial (A)
PARG00027	turquoise	468.037	424.559	43.4778	381.081	75.85	92.55	81.23	70.29	62.78	75.78	1.41	6.56	8.09	174.01	194.17	144.73	45.82	66.09	72.44	1.34	2	1.89	K01870 isoleucyl-tRNA synthetase [EC:6.1.1.5] | (RefSeq) isoleucine--tRNA ligase, chloroplastic/mitochondrial-like (A)	K01870 isoleucyl-tRNA synthetase [EC:6.1.1.5] | (RefSeq) isoleucine--tRNA ligase, chloroplastic/mitochondrial-like (A)
PARG15263	turquoise	443.199	424.197	19.0016	405.195	13.65	13.98	13.54	12.49	1.26	14.95	0.08	0.54	0.29	40.16	45.52	31.22	8.87	15.87	14.17	0.47	0.17	0.2	K22763 deubiquitinase DESI2 [EC:3.4.19.12] | (RefSeq) deSI-like protein At4g17486 isoform X1 (A)	K22763 deubiquitinase DESI2 [EC:3.4.19.12] | (RefSeq) deSI-like protein At4g17486 isoform X1 (A)
PARG18985	turquoise	444.041	423.517	20.5241	402.993	14.14	12.13	13.88	14.43	4.86	13.62	2.47	2.64	2.4	36.7	39.14	30.37	15.1	15.56	14.48	3.79	3.63	2.2	K21919 BTB/POZ domain-containing protein KCTD9 | (RefSeq) FH protein interacting protein FIP2-like isoform X1 (A)	K21919 BTB/POZ domain-containing protein KCTD9 | (RefSeq) FH protein interacting protein FIP2-like isoform X1 (A)
PARG14124	turquoise	486.957	423.38	63.5768	359.803	8.13	8.64	6.96	5.78	2.86	7.57	2.31	2.53	2.42	9.39	9.5	11.38	5.1	6.42	6.84	2.05	2.23	2.59	K17710 pentatricopeptide repeat domain-containing protein 1 | (RefSeq) putative pentatricopeptide repeat-containing protein At2g02150 (A)	K17710 pentatricopeptide repeat domain-containing protein 1 | (RefSeq) putative pentatricopeptide repeat-containing protein At2g02150 (A)
PARG00530	turquoise	446.245	423.154	23.0902	400.064	5.29	4.69	4.48	3.25	2.3	4.09	0.87	1.06	0.73	9.32	8.42	8.32	3.35	4.41	4.63	1.76	1.54	1.96	K17479 glutaredoxin domain-containing cysteine-rich protein 1 | (RefSeq) uncharacterized protein At5g39865 (A)	K17479 glutaredoxin domain-containing cysteine-rich protein 1 | (RefSeq) uncharacterized protein At5g39865 (A)
PARG08611	turquoise	439.704	421.822	17.8822	403.94	19.01	25	22.41	15.6	6.87	25.55	1.73	1.72	1.48	52.63	66.05	44.63	11.79	16.49	18.52	1.34	2.06	2.56	K09338 homeobox-leucine zipper protein | (RefSeq) homeobox-leucine zipper protein ATHB-6-like (A)	K09338 homeobox-leucine zipper protein | (RefSeq) homeobox-leucine zipper protein ATHB-6-like (A)
PARG02307	turquoise	464.483	421.663	42.8198	378.844	26.98	24.71	23.22	18.48	12.42	20.45	5.79	7.26	7.14	43.44	44.06	38.25	23.15	27.15	27.45	6.93	7.59	7.08	K18835 WRKY transcription factor 2 | (RefSeq) WRKY transcription factor WRKY24 (A)	K18835 WRKY transcription factor 2 | (RefSeq) WRKY transcription factor WRKY24 (A)
PARG05436	turquoise	477.455	420.993	56.4624	364.531	32.42	38.84	38.34	29.5	11.84	25.79	9.48	10.35	9.48	54.38	60.03	43.09	33.65	27.51	27.7	7.84	10.32	6.66	#N/A	#N/A
PARG06508	turquoise	574.955	420.545	154.41	266.135	11.7	12.25	12.33	8.22	5.56	10.56	0.4	0.55	0.65	13.7	14.49	17.13	9.15	10.5	10.21	0.8	0.9	1.26	K20027 palmitoyltransferase ZDHHC1/11 [EC:2.3.1.225] | (RefSeq) probable protein S-acyltransferase 22 (A)	K20027 palmitoyltransferase ZDHHC1/11 [EC:2.3.1.225] | (RefSeq) probable protein S-acyltransferase 22 (A)
PARG24332	turquoise	446.429	420.483	25.9454	394.538	4.65	4.45	4.51	4.7	1.37	5.22	1.49	1.53	1.6	10.56	11.08	10.74	4.72	4.27	3.65	0.38	0.87	0.38	#N/A	#N/A
PARG02712	turquoise	486.163	420.406	65.7575	354.648	22.45	23.38	24.49	18.07	7.54	15.55	7.44	7.08	5.93	28.11	28.25	28.48	19.86	19.2	17.33	7.09	8.87	8.45	K04799 flap endonuclease-1 [EC:3.-.-.-] | (RefSeq) flap endonuclease 1-like (A)	K04799 flap endonuclease-1 [EC:3.-.-.-] | (RefSeq) flap endonuclease 1-like (A)
PARG11903	turquoise	459.036	420.083	38.9538	381.129	3.25	4.04	3.11	2.04	1.18	1.89	0	0	0	4.93	4.7	6.05	1.77	1.51	2.54	0	0	0	#N/A	#N/A
PARG08066	turquoise	461.975	419.947	42.0285	377.918	7.27	7.38	6.03	7.08	2.82	6.22	1.76	2.21	2.07	11.17	12.81	11.1	7.26	5.12	5.7	0.88	2.23	1.85	#N/A	#N/A
PARG14320	turquoise	435.316	419.476	15.8396	403.637	5.83	7.77	7.54	5.82	3.79	5.16	2.04	2.17	2.42	15.31	16.47	11.91	5.45	4.94	4.5	2.9	2.76	2.39	K10753 histone chaperone ASF1 | (RefSeq) histone chaperone ASF1B (A)	K10753 histone chaperone ASF1 | (RefSeq) histone chaperone ASF1B (A)
PARG03588	turquoise	449.691	419.319	30.3714	388.948	113.58	108.1	116.42	109.76	90.94	104.18	43.93	52.47	52.72	197.91	231.76	169.72	88.78	95.15	88.47	44.78	47.02	45.22	K02958 small subunit ribosomal protein S15e | (RefSeq) 40S ribosomal protein S15-4 (A)	K02958 small subunit ribosomal protein S15e | (RefSeq) 40S ribosomal protein S15-4 (A)
PARG29513	turquoise	482.412	418.298	64.1138	354.184	56.9	51.81	57.07	54.41	22.56	45.25	9.4	14.69	11.82	85.68	99.82	70.61	53.73	41.95	52.5	9.6	14.2	12.82	K19033 RPS31; 30S ribosomal protein S31 | (RefSeq) 30S ribosomal protein S31, chloroplastic isoform X1 (A)	K19033 RPS31; 30S ribosomal protein S31 | (RefSeq) 30S ribosomal protein S31, chloroplastic isoform X1 (A)
PARG24239	turquoise	437.733	418.263	19.4696	398.793	21.74	18.19	21.61	13.08	7.63	11.58	5.92	6.81	6.79	35.06	42.51	30.74	11.68	13.85	12.44	5.11	4.55	4.75	K00915 inositol-polyphosphate multikinase [EC:2.7.1.140 2.7.1.151] | (RefSeq) inositol polyphosphate multikinase beta-like (A)	K00915 inositol-polyphosphate multikinase [EC:2.7.1.140 2.7.1.151] | (RefSeq) inositol polyphosphate multikinase beta-like (A)
PARG27641	turquoise	434.813	417.54	17.2731	400.267	11.61	9.29	12.24	8.94	1.12	6.92	0.91	1.56	2.17	29.91	32.2	23.23	5.57	5.81	5.25	0.24	0.25	0.37	#N/A	#N/A
PARG27980	turquoise	445.383	417.434	27.9481	389.486	26.77	27.42	24.98	14.64	1.12	16.24	0.02	0.41	0.24	38.43	39.36	54.86	17.93	22.12	17.24	0.37	0.68	0.22	K04733 interleukin-1 receptor-associated kinase 4 [EC:2.7.11.1] | (RefSeq) probable iNACtive receptor kinase At5g58300 (A)	K04733 interleukin-1 receptor-associated kinase 4 [EC:2.7.11.1] | (RefSeq) probable iNACtive receptor kinase At5g58300 (A)
PARG01177	turquoise	435.25	417.424	17.8264	399.597	15.62	15.68	12.9	8.81	0.51	7.51	0	0	0.13	27.34	36.94	23.58	5.23	6.34	6.76	0	0	0	K19748 RAB6-interacting golgin | (RefSeq) ankyrin repeat domain-containing protein 30A (A)	K19748 RAB6-interacting golgin | (RefSeq) ankyrin repeat domain-containing protein 30A (A)
PARG19366	turquoise	496.94	417.104	79.8363	337.267	18.97	19.96	22.52	15.44	7.37	18.67	5.24	4.96	4.48	22.67	24.44	29.3	15.44	17.14	16.92	5.64	5.77	6.79	K14826 FK506-binding nuclear protein [EC:5.2.1.8] | (RefSeq) peptidyl-prolyl cis-trans isomerase FKBP53 isoform X1 (A)	K14826 FK506-binding nuclear protein [EC:5.2.1.8] | (RefSeq) peptidyl-prolyl cis-trans isomerase FKBP53 isoform X1 (A)
PARG12443	turquoise	471.025	416.995	54.0301	362.965	11.52	9.65	9.88	7.31	0.9	7.43	1.46	1.43	1.45	15.9	16.5	11.96	6.38	7.74	5.8	1.09	0.66	0.64	K20855 beta-1,3-galactosyltransferase 1/2/3/4/5/7/8 [EC:2.4.1.-] | (RefSeq) probable beta-1,3-galactosyltransferase 2 (A)	K20855 beta-1,3-galactosyltransferase 1/2/3/4/5/7/8 [EC:2.4.1.-] | (RefSeq) probable beta-1,3-galactosyltransferase 2 (A)
PARG28763	turquoise	458.336	416.503	41.8329	374.67	12.12	14.12	11.33	9.98	5.73	11.1	5.11	3.71	3.97	14.99	18.81	16.98	9.9	10.23	9.76	6.22	5.45	5.22	K17081 prohibitin 2 | (RefSeq) prohibitin-1, mitochondrial (A)	K17081 prohibitin 2 | (RefSeq) prohibitin-1, mitochondrial (A)
PARG03768	turquoise	431.507	416.19	15.3167	400.873	36.01	34.8	37.3	14.4	0.65	19.32	1.5	2.6	2.85	71.64	74.74	74.03	10.37	10.9	13.19	1.48	2.43	2.68	K04733 interleukin-1 receptor-associated kinase 4 [EC:2.7.11.1] | (RefSeq) cysteine-rich receptor-like protein kinase 25 (A)	K04733 interleukin-1 receptor-associated kinase 4 [EC:2.7.11.1] | (RefSeq) cysteine-rich receptor-like protein kinase 25 (A)
PARG06995	turquoise	503.688	416.122	87.5666	328.555	35.05	30.35	32.11	26.27	9.5	32.21	7.32	8.45	7.27	40.9	44.64	39.69	20.02	21.15	29.31	6.19	7.26	5.77	#N/A	#N/A
PARG24649	turquoise	446.518	415.847	30.6705	385.177	3.19	3.33	2.16	1.81	0.68	2.17	0.05	0.03	0	4.3	4.4	5.76	1.46	1.54	2.55	0	0.07	0.02	K20043 clathrin coat assembly protein AP180 | (RefSeq) putative clathrin assembly protein At5g35200 (A)	K20043 clathrin coat assembly protein AP180 | (RefSeq) putative clathrin assembly protein At5g35200 (A)
PARG05589	turquoise	451.401	415.819	35.5818	380.237	8.08	6.13	5.87	3.91	3.63	3.8	0	0.05	0.1	10.71	12.8	10.22	2.67	3.65	4.29	0	0.05	0.19	#N/A	#N/A
PARG19488	turquoise	444.502	415.282	29.22	386.062	17.6	18.78	18.45	15.98	13.32	16.97	11.91	8.93	9.41	29.14	30.05	23.19	17.47	17	17.03	9.29	10.66	10.82	K00472 prolyl 4-hydroxylase [EC:1.14.11.2] | (RefSeq) probable prolyl 4-hydroxylase 12 isoform X1 (A)	K00472 prolyl 4-hydroxylase [EC:1.14.11.2] | (RefSeq) probable prolyl 4-hydroxylase 12 isoform X1 (A)
PARG22525	turquoise	469.173	415.036	54.1374	360.899	26.28	26.12	25.4	18.68	14.63	23.34	10.67	10.54	9.36	36.42	38.95	36.04	24.88	24.64	28.58	10.7	10.45	11.27	K16573 gamma-tubulin complex component 6 | (RefSeq) uncharacterized LOC103722329 (A)	K16573 gamma-tubulin complex component 6 | (RefSeq) uncharacterized LOC103722329 (A)
PARG12308	turquoise	425.969	414.138	11.8308	402.308	13.83	19.15	13.76	8.93	0.46	11.09	2.02	0.46	4.91	44.21	56.8	46.41	6.39	8.15	10.25	0.16	0.11	0	K07375 tubulin beta | (RefSeq) tubulin beta-4B chain (A)	K07375 tubulin beta | (RefSeq) tubulin beta-4B chain (A)
PARG16450	turquoise	524.103	414.127	109.976	304.151	7.51	7	7.16	4.39	0.83	4.55	0	0	0.01	7.29	7.62	6.51	3.1	4.01	4.21	0	0.02	0.02	K17508 protein phosphatase PTC7 [EC:3.1.3.16] | (RefSeq) probable protein phosphatase 2C 55 (A)	K17508 protein phosphatase PTC7 [EC:3.1.3.16] | (RefSeq) probable protein phosphatase 2C 55 (A)
PARG04100	turquoise	451.565	413.909	37.6557	376.254	184.64	207.5	219.98	124.18	48.16	102.39	28.98	34.97	28.09	332.05	339.3	328.86	185.87	138.33	190.54	13.48	19.32	8.92	K01602 ribulose-bisphosphate carboxylase small chain [EC:4.1.1.39] | (RefSeq) ribulose bisphosphate carboxylase small chain clone 512-like (A)	K01602 ribulose-bisphosphate carboxylase small chain [EC:4.1.1.39] | (RefSeq) ribulose bisphosphate carboxylase small chain clone 512-like (A)
PARG18523	turquoise	459.24	413.579	45.6602	367.919	39.68	39.14	34.56	36.22	3.25	39.64	1.34	3.61	3.74	77.62	74.91	60.95	25.8	30.5	42.49	1.34	1.99	1.77	#N/A	#N/A
PARG09190	turquoise	521.943	413.549	108.394	305.156	11.9	11.49	11.56	7.94	4.12	7.44	1.3	1.99	1.83	14.16	14	14.35	10.35	9.7	9.99	1.91	2.12	1.88	K09754 coumaroylquinate(coumaroylshikimate) 3'-monooxygenase [EC:1.14.13.36] | (RefSeq) cytochrome P450 98A2 (A)	K09754 coumaroylquinate(coumaroylshikimate) 3'-monooxygenase [EC:1.14.13.36] | (RefSeq) cytochrome P450 98A2 (A)
PARG24130	turquoise	517.747	413.149	104.598	308.551	30.56	27.38	30.3	30.29	15.44	24.82	9.22	8.37	9.37	38.2	37.54	38.42	24.43	25.17	21.56	10.19	11.55	9.13	#N/A	#N/A
PARG24701	turquoise	438.915	412.495	26.4195	386.076	103.85	95.96	94.71	74.34	33.57	109.44	17.25	20.59	20.27	172.03	180.61	225.14	69.83	74.02	67.3	9.15	10.42	7.79	K00966 mannose-1-phosphate guanylyltransferase [EC:2.7.7.13] | (RefSeq) mannose-1-phosphate guanyltransferase alpha (A)	K00966 mannose-1-phosphate guanylyltransferase [EC:2.7.7.13] | (RefSeq) mannose-1-phosphate guanyltransferase alpha (A)
PARG20952	turquoise	474.54	412.32	62.22	350.101	54.53	52.96	58.95	54.08	13.17	54.96	18.24	18.5	16.04	92.97	86.03	87.05	49.79	56.84	48.16	13.78	14.73	10.94	K01188 beta-glucosidase [EC:3.2.1.21] | (RefSeq) hypothetical protein (A)	K01188 beta-glucosidase [EC:3.2.1.21] | (RefSeq) hypothetical protein (A)
PARG11917	turquoise	487.776	412.187	75.5896	336.597	715.35	754.68	819.02	717.67	495.01	625.86	304.72	319.03	304.36	1037.55	1170.4	819.07	575.01	676.77	585.94	285.8	315.16	315.62	K02882 large subunit ribosomal protein L18Ae | (RefSeq) 60S ribosomal protein L18a-2 isoform X1 (A)	K02882 large subunit ribosomal protein L18Ae | (RefSeq) 60S ribosomal protein L18a-2 isoform X1 (A)
PARG10932	turquoise	430.545	411.721	18.8242	392.897	3.07	4.31	2.69	1.95	0.42	1.88	0.91	0.54	0.73	5.32	5.76	6.42	2.27	2.21	2.08	0.65	0.46	0.34	K09527 DnaJ homolog subfamily C member 7 | (RefSeq) TPR repeat-containing thioredoxin TTL1-like (A)	K09527 DnaJ homolog subfamily C member 7 | (RefSeq) TPR repeat-containing thioredoxin TTL1-like (A)
PARG23387	turquoise	428.477	411.511	16.9667	394.544	16.1	16.16	19.19	12.5	5.33	14.32	6.19	6.75	4.91	38.84	43.96	32.61	15.94	9.45	12.05	3.56	3.63	3.29	#N/A	#N/A
PARG23790	turquoise	469.556	411.425	58.1313	353.293	8.11	7.31	8.19	5.23	2.39	6.2	2.19	1.83	1.81	9.46	9.11	9.38	5.33	5.48	5.93	2.44	2.29	3.39	K17679 ATP-dependent RNA helicase MSS116, mitochondrial [EC:3.6.4.13] | (RefSeq) probable DEAD-box ATP-dependent RNA helicase 48 (A)	K17679 ATP-dependent RNA helicase MSS116, mitochondrial [EC:3.6.4.13] | (RefSeq) probable DEAD-box ATP-dependent RNA helicase 48 (A)
PARG24787	turquoise	533.875	411.374	122.501	288.873	221.28	236.89	234.97	166.93	37.33	161.19	16.44	21.61	19.31	244.22	268.2	204.81	156.02	150.72	153.19	21.48	32.06	21.43	K17279 receptor expression-enhancing protein 5/6 | (RefSeq) HVA22-like protein a (A)	K17279 receptor expression-enhancing protein 5/6 | (RefSeq) HVA22-like protein a (A)
PARG15430	turquoise	452.326	411.307	41.0191	370.288	20.45	25.08	21.9	21.78	0.98	13.73	0.05	0	0	29.48	39.91	38.25	13.73	12.59	11.7	0.16	0	0	#N/A	#N/A
PARG01156	turquoise	450.37	410.928	39.4428	371.485	12.38	14.38	16.32	11.38	6.4	12.15	2.8	3.65	3.35	23.18	26	17.76	11.41	11.96	12.81	4.09	3.92	6.16	K22200 2-carboxy-D-arabinitol-1-phosphatase [EC:3.1.3.63] | (RefSeq) probable 2-carboxy-D-arabinitol-1-phosphatase (A)	K22200 2-carboxy-D-arabinitol-1-phosphatase [EC:3.1.3.63] | (RefSeq) probable 2-carboxy-D-arabinitol-1-phosphatase (A)
PARG25550	turquoise	464.735	410.683	54.0518	356.631	9.2	10.46	10.5	8.74	3.6	10.86	1.35	0.93	1.7	15.7	15.79	19.74	9.28	9.79	9.66	1.45	1.74	2.21	K00021 hydroxymethylglutaryl-CoA reductase (NADPH) [EC:1.1.1.34] | (RefSeq) 3-hydroxy-3-methylglutaryl-coenzyme A reductase 1-like (A)	K00021 hydroxymethylglutaryl-CoA reductase (NADPH) [EC:1.1.1.34] | (RefSeq) 3-hydroxy-3-methylglutaryl-coenzyme A reductase 1-like (A)
PARG11409	turquoise	434.896	410.418	24.478	385.94	4.54	4.94	3.51	2.37	0.42	2.9	0	0	0	5.94	6.1	8.54	1.65	2.07	2.67	0.06	0.03	0.03	K11426 SET and MYND domain-containing protein | (RefSeq) hypothetical protein (A)	K11426 SET and MYND domain-containing protein | (RefSeq) hypothetical protein (A)
PARG27667	turquoise	447.818	410.156	37.6614	372.495	24.84	21.93	16.91	16.39	2.33	15.52	0.12	0.54	0.46	30.87	35.21	43.68	16.88	19.02	19.53	0.47	0.52	0.31	K06630 14-3-3 protein epsilon | (RefSeq) uncharacterized protein LOC110789589 (A)	K06630 14-3-3 protein epsilon | (RefSeq) uncharacterized protein LOC110789589 (A)
PARG17893	turquoise	440.295	409.898	30.3978	379.5	11.81	8.15	9.8	4.95	4.93	6.73	0.07	0	0.04	16.11	20.62	15.47	4.54	4.94	5.45	0	0	0.08	K00284 glutamate synthase (ferredoxin) [EC:1.4.7.1] | (RefSeq) ferredoxin-dependent glutamate synthase, chloroplastic-like (A)	K00284 glutamate synthase (ferredoxin) [EC:1.4.7.1] | (RefSeq) ferredoxin-dependent glutamate synthase, chloroplastic-like (A)
PARG14152	turquoise	430.628	409.689	20.9391	388.75	3.13	5.03	3.83	1.31	0.69	2.38	0.16	0.1	0.33	6.35	7	7.61	1.14	2.3	2.87	0.1	0.15	0	#N/A	#N/A
PARG20500	turquoise	437.443	409.565	27.8774	381.688	11.02	11.19	13.47	9.83	5.09	8.97	4.31	4.84	5.94	20.06	21.42	17.12	10.22	7.63	8.23	3.05	4.99	3.68	K14009 B-cell receptor-associated protein 31 | (RefSeq) B-cell receptor-associated protein 31 (A)	K14009 B-cell receptor-associated protein 31 | (RefSeq) B-cell receptor-associated protein 31 (A)
PARG16312	turquoise	503.406	408.692	94.7138	313.978	17.12	17.06	16.38	14.48	2.19	11.15	0	0.05	0.05	17.67	19.54	20.96	9.32	7.83	9.89	0	0	0	#N/A	#N/A
PARG25801	turquoise	485.042	408.295	76.747	331.548	6.76	7.24	5.6	5.2	0.16	4.44	0	0	0	6.64	8.29	9.06	3.64	4	4.76	0	0	0	#N/A	#N/A
PARG27732	turquoise	420.589	408.086	12.5032	395.583	41.42	45.57	50.95	28.05	17.2	37.01	19.29	24	18.93	90.21	96.21	89.9	33.58	31.6	31.87	24.54	19.74	19.58	K11434 type I protein arginine methyltransferase [EC:2.1.1.319] | (RefSeq) probable protein arginine N-methyltransferase 1.2 (A)	K11434 type I protein arginine methyltransferase [EC:2.1.1.319] | (RefSeq) probable protein arginine N-methyltransferase 1.2 (A)
PARG07670	turquoise	448.658	408.035	40.623	367.412	108.13	99.97	93.21	48.46	1.22	53.73	0.75	3.65	3.23	144.12	168.34	126.34	73.49	75.14	48.19	1.22	2.41	0.31	K09377 cysteine and glycine-rich protein | (RefSeq) LIM domain-containing protein WLIM1-like (A)	K09377 cysteine and glycine-rich protein | (RefSeq) LIM domain-containing protein WLIM1-like (A)
PARG01080	turquoise	439.679	406.996	32.6829	374.313	36.37	28.15	25.4	30.58	14.87	34.28	9.85	10.09	8.77	59.22	67.99	54.12	32.07	28.9	29.25	7.91	7.24	6.57	K02939 large subunit ribosomal protein L9 | (RefSeq) 50S ribosomal protein L9, chloroplastic (A)	K02939 large subunit ribosomal protein L9 | (RefSeq) 50S ribosomal protein L9, chloroplastic (A)
PARG21314	turquoise	461.124	406.775	54.3481	352.427	80.34	83.39	76.76	65.39	34.79	67.82	2.28	3.94	2.75	157.44	165.26	106.71	64.97	70.6	90.36	4.17	5.96	3.9	#N/A	#N/A
PARG18549	turquoise	443.925	406.656	37.2698	369.386	4.76	4.22	4.78	5.38	1.48	2.52	0	0.18	0	8.42	9.24	8.5	2.67	2.89	2.67	0.3	0	0	#N/A	#N/A
PARG26859	turquoise	420.196	406.29	13.9054	392.385	3.13	5.89	3.96	2.69	0	1.33	0	0.08	0.01	8.69	10.39	9.52	1.45	2.15	1.72	0	0	0	K01728 pectate lyase [EC:4.2.2.2] | (RefSeq) probable pectate lyase 12 (A)	K01728 pectate lyase [EC:4.2.2.2] | (RefSeq) probable pectate lyase 12 (A)
PARG28057	turquoise	423.209	405.778	17.4304	388.348	12.7	12.36	12.4	11.17	8.7	9.85	3.72	3.59	2.88	25.74	29.67	20.51	11.74	10.96	12.5	5.68	4.95	5.47	K21396 ATP-binding cassette, subfamily G (WHITE), eye pigment precursor transporter | (RefSeq) ppabcg2; ATP-binding cassette transporter, subfamily G, member 2, group WBC protein PpABCG2 (A)	K21396 ATP-binding cassette, subfamily G (WHITE), eye pigment precursor transporter | (RefSeq) ppabcg2; ATP-binding cassette transporter, subfamily G, member 2, group WBC protein PpABCG2 (A)
PARG28245	turquoise	583.05	405.741	177.309	228.432	418.7	432.15	435.69	365.25	217.41	362.58	114.2	119.43	106.17	450.55	519.19	408.54	276.37	303.17	287.09	83.03	89.35	88.96	K02932 large subunit ribosomal protein L5e | (RefSeq) 60S ribosomal protein L5 (A)	K02932 large subunit ribosomal protein L5e | (RefSeq) 60S ribosomal protein L5 (A)
PARG11343	turquoise	443.773	405.151	38.6212	366.53	14.36	13.8	12.12	9.92	4.51	9.04	0.03	0.4	0.53	24.56	19.27	22.76	5.54	8.37	6.34	0.05	0.11	0.08	#N/A	#N/A
PARG12216	turquoise	489.223	403.933	85.2897	318.643	24.78	25.28	29.55	18.04	8.8	17.45	7.13	7.57	5.78	26.44	29.3	27.52	16.67	16.88	16.98	6.51	6.36	6.49	K02888 large subunit ribosomal protein L21 | (RefSeq) 50S ribosomal protein L21, mitochondrial (A)	K02888 large subunit ribosomal protein L21 | (RefSeq) 50S ribosomal protein L21, mitochondrial (A)
PARG02369	turquoise	583.618	403.868	179.75	224.118	83.28	74.64	87.68	61.48	42.11	68.85	13.08	14.38	13.65	99.38	99.98	80.99	64.66	71.13	67.74	17.11	18.14	19.91	#N/A	#N/A
PARG19769	turquoise	439.547	402.765	36.7814	365.984	9.84	10.92	13.62	6.49	2.64	8.58	2.28	2.17	2.17	15.4	14.92	17.42	6.08	7.17	6.23	1.51	1.83	2.49	K17681 ATPase family AAA domain-containing protein 3A/B | (RefSeq) ATPase family AAA domain-containing protein 3-B-like (A)	K17681 ATPase family AAA domain-containing protein 3A/B | (RefSeq) ATPase family AAA domain-containing protein 3-B-like (A)
PARG22251	turquoise	419.883	402.443	17.4394	385.004	0.65	0.91	0.82	0.5	0.05	0.72	0	0	0.01	1.68	1.85	2.29	0.64	0.7	0.93	0	0.02	0.03	K04733 interleukin-1 receptor-associated kinase 4 [EC:2.7.11.1] | (RefSeq) L-type lectin-domain containing receptor kinase S.6 (A)	K04733 interleukin-1 receptor-associated kinase 4 [EC:2.7.11.1] | (RefSeq) L-type lectin-domain containing receptor kinase S.6 (A)
PARG18520	turquoise	417.594	401.533	16.0605	385.473	50.38	46.56	45.9	39.27	9.92	41.62	14.06	21.58	21.52	130.95	139.75	130.54	53.63	49.84	39.04	6.47	6.48	5.03	K07904 Ras-related protein Rab-11A | (RefSeq) ras-related protein RABA3 (A)	K07904 Ras-related protein Rab-11A | (RefSeq) ras-related protein RABA3 (A)
PARG02550	turquoise	482.288	401.479	80.8087	320.67	5.06	3.77	4.16	3.03	0.93	4.12	0.07	0.13	0.52	6.15	6.19	5.62	3.87	2.87	3.08	0.3	0.11	0.52	#N/A	#N/A
PARG21606	turquoise	418.554	401.358	17.196	384.163	3.36	4.43	4.74	3.19	0.32	2.09	0.76	0.58	0.46	8.88	7.97	9.4	2.2	2.54	2.1	0.3	0.37	0.35	K00993 ethanolaminephosphotransferase [EC:2.7.8.1] | (RefSeq) choline/ethanolaminephosphotransferase 1 (A)	K00993 ethanolaminephosphotransferase [EC:2.7.8.1] | (RefSeq) choline/ethanolaminephosphotransferase 1 (A)
PARG19222	turquoise	416.197	401.139	15.058	386.081	35.03	39.12	17.82	20	0.26	15.42	0.08	0.13	0.12	52.99	71.88	66.49	15.52	23.05	20.38	0.03	0.06	0.04	#N/A	#N/A
PARG19659	turquoise	485.558	400.193	85.3648	314.828	30.59	25.48	28.22	26.5	14.13	24.19	0.69	1.2	1.14	48.33	50.65	31.53	20.4	21.66	24.54	1.53	2.7	2.57	#N/A	#N/A
PARG23637	turquoise	420.448	400.002	20.446	379.556	71.19	80.2	80.65	69.03	41.67	83.91	18.53	30.47	28.06	201.71	175.38	184.64	62.99	85.24	75.42	22.07	19.14	12.79	K15286 solute carrier family 35, member E4 | (RefSeq) plastidic phosphate translocator (A)	K15286 solute carrier family 35, member E4 | (RefSeq) plastidic phosphate translocator (A)
PARG26642	turquoise	411.734	399.64	12.0936	387.547	1.8	2.51	1.79	1.2	0.07	0.95	0	0.27	0	5.03	5.75	4.82	0.66	0.66	0.37	0	0.09	0.18	#N/A	#N/A
PARG07606	turquoise	409.83	399.624	10.2058	389.418	44.92	39.21	37.38	18.19	2.7	30.9	0.11	0.1	0.12	175.49	182.43	150.17	14	23.29	20.88	0.28	0.18	0.16	K18266 protein NDRG1 | (RefSeq) pollen-specific protein SF21-like (A)	K18266 protein NDRG1 | (RefSeq) pollen-specific protein SF21-like (A)
PARG07053	turquoise	463.531	399.216	64.3148	334.902	62.03	54.75	66.92	60.21	30.77	47.2	16.9	18.54	17.21	88.39	100.69	69.12	52.91	53.49	48.37	22.06	23.2	20.14	K11088 small nuclear ribonucleoprotein D3 | (RefSeq) small nuclear ribonucleoprotein SmD3b-like (A)	K11088 small nuclear ribonucleoprotein D3 | (RefSeq) small nuclear ribonucleoprotein SmD3b-like (A)
PARG27868	turquoise	472.651	399.192	73.4595	325.732	5.72	7.11	7.37	4.71	1.33	4.97	1.14	0.58	0.65	7.8	7.05	9.49	4.26	4.13	5.03	0.5	0.7	0.88	K05387 glutamate receptor, ionotropic, plant | (RefSeq) glutamate receptor 3.6 (A)	K05387 glutamate receptor, ionotropic, plant | (RefSeq) glutamate receptor 3.6 (A)
PARG20871	turquoise	516.677	399.184	117.493	281.692	36.15	36.11	35.77	31.49	17.38	33.61	5.99	7.29	6.31	49.77	52.54	39.76	31.95	35.39	29.57	12.92	10.83	10.47	K06689 ubiquitin-conjugating enzyme E2 D [EC:2.3.2.23] | (RefSeq) ubiquitin-conjugating enzyme E2 28 (A)	K06689 ubiquitin-conjugating enzyme E2 D [EC:2.3.2.23] | (RefSeq) ubiquitin-conjugating enzyme E2 28 (A)
PARG27734	turquoise	430.429	399.032	31.3979	367.634	7.05	7.94	7.18	5.51	3.28	7.67	1.69	2.16	1.69	10.83	11.3	14.59	5.94	7.05	6.6	2.01	2.83	2.04	#N/A	#N/A
PARG15410	turquoise	417.018	399.019	17.9985	381.021	16.7	14.48	15.1	6.55	4.08	9.28	3.71	5.06	4.27	25.02	28.48	22.66	7.5	9.81	7.95	2.96	3.15	3.49	K01213 galacturan 1,4-alpha-galacturonidase [EC:3.2.1.67] | (RefSeq) probable polygalacturonase At1g80170 (A)	K01213 galacturan 1,4-alpha-galacturonidase [EC:3.2.1.67] | (RefSeq) probable polygalacturonase At1g80170 (A)
PARG11823	turquoise	425.582	398.881	26.7001	372.181	8.36	8.09	10.43	4.24	2.41	5.52	1.18	1.53	1.24	11.92	14.07	13.49	3.78	3.81	4.48	1.25	1.57	1.02	K14793 ribosomal RNA-processing protein 9 | (RefSeq) U3 snoRNP-associated protein-like EMB2271 (A)	K14793 ribosomal RNA-processing protein 9 | (RefSeq) U3 snoRNP-associated protein-like EMB2271 (A)
PARG21419	turquoise	469.252	398.7	70.5519	328.148	581.35	561.7	596.26	591.15	434.23	528.45	294.36	357.02	330.92	744.56	859.23	695.85	488.41	540.89	455.1	289.43	304.3	309.66	K02866 large subunit ribosomal protein L10e | (RefSeq) 60S ribosomal protein L10 (A)	K02866 large subunit ribosomal protein L10e | (RefSeq) 60S ribosomal protein L10 (A)
PARG12115	turquoise	408.381	398.252	10.1286	388.123	1.79	2.37	2.29	0.97	0.22	1.48	0	0	0.07	8.92	9.63	8.31	0.82	0.67	1.35	0	0	0.08	K16573 gamma-tubulin complex component 6 | (RefSeq) uncharacterized LOC103722329 (A)	K16573 gamma-tubulin complex component 6 | (RefSeq) uncharacterized LOC103722329 (A)
PARG02670	turquoise	458.656	398.054	60.6016	337.453	39.22	36.53	34.33	22.06	16.9	26.05	12.87	13.03	12.21	38.26	38.21	44.74	22.92	24.72	27.46	11.99	11.46	11.36	K11982 E3 ubiquitin-protein ligase RNF115/126 [EC:2.3.2.27] | (RefSeq) CIP8B-2; hypothetical protein (A)	K11982 E3 ubiquitin-protein ligase RNF115/126 [EC:2.3.2.27] | (RefSeq) CIP8B-2; hypothetical protein (A)
PARG29757	turquoise	408.17	397.912	10.2576	387.655	1.21	1.49	1.18	0.57	0.27	0.82	0	0.11	0	2.86	3.19	4.02	0.82	0.65	0.65	0.03	0.02	0.03	K13691 pathogen-inducible salicylic acid glucosyltransferase [EC:2.4.1.-] | (RefSeq) UDP-glycosyltransferase 74F2 isoform X1 (A)	K13691 pathogen-inducible salicylic acid glucosyltransferase [EC:2.4.1.-] | (RefSeq) UDP-glycosyltransferase 74F2 isoform X1 (A)
PARG03476	turquoise	544.778	397.601	147.176	250.425	24.59	23.13	22.61	18.3	10.91	19.98	9.36	8.31	6.59	22.54	23.84	25.3	19.59	18.93	18.99	8.04	9.09	7.94	K09553 stress-induced-phosphoprotein 1 | (RefSeq) uncharacterized protein LOC109734851 (A)	K09553 stress-induced-phosphoprotein 1 | (RefSeq) uncharacterized protein LOC109734851 (A)
PARG12666	turquoise	407.977	397.435	10.542	386.893	4.87	3.84	4.71	2.11	2.15	2.83	0.78	0.71	0.68	14.88	16.6	15.56	1.92	3.26	3.56	0.45	0.28	0.24	#N/A	#N/A
PARG12765	turquoise	463.04	396.909	66.1306	330.779	73.7	71.23	76.51	72.49	47.1	54.31	26.35	23.82	21.87	101.45	115.28	85.71	55.37	60.83	47.48	22.71	28.95	26.13	K02880 large subunit ribosomal protein L17e | (RefSeq) 60S ribosomal protein L17-2-like (A)	K02880 large subunit ribosomal protein L17e | (RefSeq) 60S ribosomal protein L17-2-like (A)
PARG02752	turquoise	430.704	396.811	33.8934	362.917	13.91	11.68	10.69	8.61	5.63	10.25	5.92	5.41	4.65	18.06	16.67	17	7.68	9.11	8.3	4.41	3.71	3.95	K10396 kinesin family member 5 | (RefSeq) hypothetical protein (A)	K10396 kinesin family member 5 | (RefSeq) hypothetical protein (A)
PARG19667	turquoise	409.066	396.37	12.6966	383.673	2.7	4.02	5.04	3	0.33	2.56	0.82	0.67	0.44	12.86	13.17	11.61	1.93	3.32	2.22	0.32	0.51	0.35	K11643 chromodomain-helicase-DNA-binding protein 4 [EC:3.6.4.12] | (RefSeq) SNF2 super family (A)	K11643 chromodomain-helicase-DNA-binding protein 4 [EC:3.6.4.12] | (RefSeq) SNF2 super family (A)
PARG20444	turquoise	426.458	395.914	30.5439	365.37	7.91	6.07	6.56	8.72	0.71	8.01	0.08	0.56	0	14.9	18.38	13.76	5.54	5.83	5.72	0.24	0.42	0.42	#N/A	#N/A
PARG22757	turquoise	433.545	395.282	38.2631	357.019	3.91	4.28	4.55	2.97	0.03	2.3	0.11	0.08	0	6.59	6.8	8.17	3.83	4.24	3.71	0.12	0.14	0.13	K15362 fanconi anemia group J protein [EC:3.6.4.12] | (RefSeq) Fanconi anemia group J protein homolog (A)	K15362 fanconi anemia group J protein [EC:3.6.4.12] | (RefSeq) Fanconi anemia group J protein homolog (A)
PARG25180	turquoise	404.235	394.093	10.1418	383.951	3.84	4.94	3.22	1.67	0.25	2.41	0	0	0	8.36	11.47	11.35	1.12	1.45	1.48	0.04	0	0	K17964 leucine-rich PPR motif-containing protein, mitochondrial | (RefSeq) uncharacterized LOC101506267 (A)	K17964 leucine-rich PPR motif-containing protein, mitochondrial | (RefSeq) uncharacterized LOC101506267 (A)
PARG05506	turquoise	409.277	394.084	15.1939	378.89	20.11	19.45	17.01	15.46	0.13	14.51	3.78	3.03	3.56	48.65	61.36	42.06	9.3	9.48	7.08	0	0.03	0.03	K04733 interleukin-1 receptor-associated kinase 4 [EC:2.7.11.1] | (RefSeq) receptor-like protein kinase FERONIA (A)	K04733 interleukin-1 receptor-associated kinase 4 [EC:2.7.11.1] | (RefSeq) receptor-like protein kinase FERONIA (A)
PARG12381	turquoise	424.765	394	30.7652	363.235	7.49	6.63	5.44	2.55	2.35	3.69	0.04	0.14	0.4	8.8	9.22	10.85	1.93	3.49	3.65	0.13	0.05	0.05	#N/A	#N/A
PARG21081	turquoise	417.145	393.739	23.4061	370.333	3.49	4.02	4.06	3.56	0.17	2.99	0.94	1.02	1.19	7.65	8.2	8.48	4.09	4.15	3.76	0.97	1.04	0.76	#N/A	#N/A
PARG13326	turquoise	426.177	393.572	32.6042	360.968	35.27	38.14	39.56	30.65	14	34.71	3.87	4.89	2.86	76.98	82.98	46.77	29.87	30.98	27.87	5.8	6.12	6.37	K14560 U3 small nucleolar ribonucleoprotein protein IMP3 | (RefSeq) U3 small nucleolar ribonucleoprotein protein IMP3 (A)	K14560 U3 small nucleolar ribonucleoprotein protein IMP3 | (RefSeq) U3 small nucleolar ribonucleoprotein protein IMP3 (A)
PARG01742	turquoise	468.863	393.564	75.2992	318.264	9.38	10.04	11.55	7.54	2.5	6.46	2.26	2.24	1.52	11.7	11.99	11.34	6.25	5.02	6.41	1.45	1.45	1.54	K01802 peptidylprolyl isomerase [EC:5.2.1.8] | (RefSeq) photosynthetic NDH subunit of lumenal location 4, chloroplastic (A)	K01802 peptidylprolyl isomerase [EC:5.2.1.8] | (RefSeq) photosynthetic NDH subunit of lumenal location 4, chloroplastic (A)
PARG29951	turquoise	416.841	393.16	23.6809	369.479	9.6	7.85	5.54	3.22	0.66	6.73	0	0	0.02	13.74	13.42	14.74	2.46	6.34	5.02	0.04	0.06	0.04	K01772 protoporphyrin/coproporphyrin ferrochelatase [EC:4.99.1.1 4.99.1.9] | (RefSeq) transcription factor EGL1-like isoform X1 (A)	K01772 protoporphyrin/coproporphyrin ferrochelatase [EC:4.99.1.1 4.99.1.9] | (RefSeq) transcription factor EGL1-like isoform X1 (A)
PARG07503	turquoise	424.788	392.727	32.0615	360.665	6.06	6.82	6.79	4.45	1.64	4.79	0.67	1.3	1.68	10.34	9.4	8.67	2.88	3.03	3.8	1.22	1.01	1.89	K02221 YggT family protein | (RefSeq) ylmG homolog protein 2, chloroplastic (A)	K02221 YggT family protein | (RefSeq) ylmG homolog protein 2, chloroplastic (A)
PARG28595	turquoise	434.805	392.391	42.4137	349.977	17.37	14.51	14.48	12.96	8.33	14.31	6.47	3.34	3	27.7	26.77	24.1	13.55	13.02	18.11	2.81	5.32	4.01	K09838 zeaxanthin epoxidase [EC:1.14.15.21] | (RefSeq) ZEP; hypothetical protein (A)	K09838 zeaxanthin epoxidase [EC:1.14.15.21] | (RefSeq) ZEP; hypothetical protein (A)
PARG20870	turquoise	409.354	392.033	17.3214	374.712	5.11	5.84	7.63	1.79	0.3	2.63	0	0.02	0	12.83	12.41	10.73	2.17	2.75	2.8	0.07	0.09	0.05	K04733 interleukin-1 receptor-associated kinase 4 [EC:2.7.11.1] | (RefSeq) proline-rich receptor-like protein kinase PERK13 (A)	K04733 interleukin-1 receptor-associated kinase 4 [EC:2.7.11.1] | (RefSeq) proline-rich receptor-like protein kinase PERK13 (A)
PARG12496	turquoise	433.082	392.021	41.0605	350.961	13.36	14.12	14.94	12.44	8.36	11.3	9.04	8.54	8.66	18.69	20.29	18.33	11.07	11.9	9.8	6.31	7.31	6.48	K04125 gibberellin 2-oxidase [EC:1.14.11.13] | (RefSeq) gibberellin 2-beta-dioxygenase 8 isoform X1 (A)	K04125 gibberellin 2-oxidase [EC:1.14.11.13] | (RefSeq) gibberellin 2-beta-dioxygenase 8 isoform X1 (A)
PARG20619	turquoise	410.896	391.845	19.0515	372.793	1.75	2.89	3.48	1.74	0.09	1.98	0	0.16	0	6.79	6.91	6.1	1.3	2.67	2.98	0.06	0.01	0.06	K13691 pathogen-inducible salicylic acid glucosyltransferase [EC:2.4.1.-] | (RefSeq) UDP-glycosyltransferase 74E2-like (A)	K13691 pathogen-inducible salicylic acid glucosyltransferase [EC:2.4.1.-] | (RefSeq) UDP-glycosyltransferase 74E2-like (A)
PARG05220	turquoise	437.792	391.764	46.0284	345.736	1389.02	1295.87	1285.9	681.88	202.21	970.74	201.33	342.66	344.23	1475.74	1644.62	1815.09	731.34	1027.01	826.69	266.19	237.24	248.11	K20547 basic endochitinase B [EC:3.2.1.14] | (RefSeq) endochitinase CH25 (A)	K20547 basic endochitinase B [EC:3.2.1.14] | (RefSeq) endochitinase CH25 (A)
PARG02272	turquoise	419.625	391.592	28.0332	363.559	1.9	1.97	2.3	1.17	0.22	1.1	0.34	0.35	0.22	2.69	2.65	3.39	0.99	1.33	1.26	0.25	0.39	0.27	K10737 DNA helicase MCM8 [EC:3.6.4.12] | (RefSeq) probable DNA helicase MCM8 (A)	K10737 DNA helicase MCM8 [EC:3.6.4.12] | (RefSeq) probable DNA helicase MCM8 (A)
PARG07478	turquoise	403.744	391.441	12.3027	379.139	0.86	1.73	1.31	0.51	0.15	0.52	0	0	0.05	3.07	3.62	2.82	0.43	0.48	0.36	0	0	0	K00284 glutamate synthase (ferredoxin) [EC:1.4.7.1] | (RefSeq) hypothetical protein (A)	K00284 glutamate synthase (ferredoxin) [EC:1.4.7.1] | (RefSeq) hypothetical protein (A)
PARG02977	turquoise	402.23	391.388	10.8417	380.547	4.54	4.11	2.09	3.07	1.47	2.84	0.05	0.09	0.28	12.08	13.06	14.08	3.31	3.96	3.67	0.07	0.33	0.08	K04733 interleukin-1 receptor-associated kinase 4 [EC:2.7.11.1] | (RefSeq) receptor-like cytosolic serine/threonine-protein kinase RBK2 (A)	K04733 interleukin-1 receptor-associated kinase 4 [EC:2.7.11.1] | (RefSeq) receptor-like cytosolic serine/threonine-protein kinase RBK2 (A)
PARG07278	turquoise	402.893	390.631	12.2617	378.369	108.64	110.2	92.59	47.83	4.8	54.04	0.43	1.63	1.52	167.97	260.54	253.15	42.71	63.05	86.82	0.6	0.61	0.43	K23050 phenylcoumaran benzylic ether reductase [EC:1.3.1.-] | (RefSeq) isoflavone reductase-like protein (A)	K23050 phenylcoumaran benzylic ether reductase [EC:1.3.1.-] | (RefSeq) isoflavone reductase-like protein (A)
PARG02960	turquoise	405.179	390.56	14.6185	375.942	13.1	10.29	11.11	9.79	1.01	9.94	0.56	0.78	0.84	34.01	41.09	31.08	12.41	16.76	11.91	1.13	1.18	1.28	K16569 gamma-tubulin complex component 2 | (RefSeq) LOC109752256; LOW QUALITY PROTEIN: gamma-tubulin complex component 2 (A)	K16569 gamma-tubulin complex component 2 | (RefSeq) LOC109752256; LOW QUALITY PROTEIN: gamma-tubulin complex component 2 (A)
PARG00972	turquoise	498.449	390.379	108.069	282.31	21.96	19.67	17.52	16.17	7.13	24.99	0.47	0.71	0.58	30.59	29.33	30.49	14.57	19.08	18.83	0.96	0.87	0.62	no KO assigned | (RefSeq) receptor-like serine/threonine-protein kinase NCRK (A)	no KO assigned | (RefSeq) receptor-like serine/threonine-protein kinase NCRK (A)
PARG20461	turquoise	474.595	390.359	84.2364	306.122	5.65	5.84	5.56	3.34	1.83	3.3	1.02	0.83	0.9	5.66	5.89	5.41	3.02	3.49	3.04	0.78	1.12	0.98	K03100 signal peptidase I [EC:3.4.21.89] | (RefSeq) thylakoidal processing peptidase 1, chloroplastic-like (A)	K03100 signal peptidase I [EC:3.4.21.89] | (RefSeq) thylakoidal processing peptidase 1, chloroplastic-like (A)
PARG11964	turquoise	407.269	390.176	17.093	373.083	1.76	1.93	1.43	1.35	0.4	1.52	0.32	0.21	0.24	4.02	3.23	4.13	1.12	1.51	1.77	0.31	0.22	0.36	K12123 phytochrome E | (RefSeq) phytochrome E isoform X1 (A)	K12123 phytochrome E | (RefSeq) phytochrome E isoform X1 (A)
PARG05878	turquoise	435.404	390.13	45.2738	344.856	3.25	3.93	3.7	2.05	1.06	2.68	0.68	0.59	0.75	4.58	4.52	5.37	2.91	3	3.13	1.07	1.26	1.04	K12818 ATP-dependent RNA helicase DHX8/PRP22 [EC:3.6.4.13] | (RefSeq) probable pre-mRNA-splicing factor ATP-dependent RNA helicase DEAH4 (A)	K12818 ATP-dependent RNA helicase DHX8/PRP22 [EC:3.6.4.13] | (RefSeq) probable pre-mRNA-splicing factor ATP-dependent RNA helicase DEAH4 (A)
PARG08650	turquoise	431.354	390.069	41.2849	348.784	5.66	5.23	5.46	2.82	2.15	2.7	0.38	0.36	0.22	7.25	7.4	7.74	1.49	3.26	2.65	0.57	0.17	0.29	K04733 interleukin-1 receptor-associated kinase 4 [EC:2.7.11.1] | (RefSeq) serine/threonine-protein kinase-like protein At1g28390 (A)	K04733 interleukin-1 receptor-associated kinase 4 [EC:2.7.11.1] | (RefSeq) serine/threonine-protein kinase-like protein At1g28390 (A)
PARG24276	turquoise	451.92	389.701	62.2193	327.481	25.48	22.7	27.12	28.73	12.33	27.37	7.58	8.16	6.26	41.14	44.29	34.46	24.05	21.95	23.13	7.85	8.44	9.93	K02867 large subunit ribosomal protein L11 | (RefSeq) 50S ribosomal protein L11, chloroplastic (A)	K02867 large subunit ribosomal protein L11 | (RefSeq) 50S ribosomal protein L11, chloroplastic (A)
PARG12963	turquoise	474.722	389.545	85.1767	304.368	8.35	8.1	6.96	8.31	2.81	9.23	1.39	2.03	1.67	13.73	12.67	11.71	7.32	6.99	7.89	0.92	1.45	0.9	K15382 solute carrier family 50 (sugar transporter) | (RefSeq) bidirectional sugar transporter SWEET6a-like (A)	K15382 solute carrier family 50 (sugar transporter) | (RefSeq) bidirectional sugar transporter SWEET6a-like (A)
PARG05621	turquoise	401.523	389.389	12.1347	377.254	13.42	14.6	10.47	11.86	0.92	6.75	0	0	0.09	36.54	50.24	30.61	11.13	11.01	9.81	0	0.12	0.02	#N/A	#N/A
PARG18998	turquoise	490.859	389.37	101.488	287.882	64.36	66.16	68.59	63.13	25	53.14	5.88	17.61	15.55	100.44	99.71	69.26	53.78	52.08	43.64	7.36	7.66	8.73	#N/A	#N/A
PARG25072	turquoise	415.775	389.204	26.5713	362.633	17.05	18.21	22.92	17.28	8.65	13.53	4.76	4.56	4.38	42.48	44.18	27.17	15.01	14.58	14.85	2.54	3.09	3.78	#N/A	#N/A
PARG07876	turquoise	469.467	389.188	80.2783	308.91	193.84	207.29	238.84	214.64	101.16	196.18	89.65	95.31	83.67	319.44	349.21	258.34	200.04	215.35	192.77	71.84	74.23	61.23	#N/A	#N/A
PARG11041	turquoise	406.297	388.927	17.3706	371.556	29.26	26.69	34.35	28.26	6.49	21.06	12.17	11.69	12.41	79.36	83.89	81.44	23.15	24.68	19.1	2.68	1.31	1.09	K07904 Ras-related protein Rab-11A | (RefSeq) ras-related protein RABA1b (A)	K07904 Ras-related protein Rab-11A | (RefSeq) ras-related protein RABA1b (A)
PARG23971	turquoise	406.346	388.775	17.5713	371.203	14.86	15.63	17.13	9.95	7.54	8.57	3	2.83	3.07	34.46	33.86	24.16	9.79	11.65	7.64	4.21	3.81	2.62	K15119 solute carrier family 25, member 39/40 | (RefSeq) mitochondrial carrier protein MTM1-like (A)	K15119 solute carrier family 25, member 39/40 | (RefSeq) mitochondrial carrier protein MTM1-like (A)
PARG27631	turquoise	545.639	388.433	157.206	231.227	14.5	15.74	14.41	12.97	5.28	14.79	4.28	5.06	5.01	15.54	16.88	17.41	11.99	12.45	13.72	4.18	3.67	3.56	K03553 recombination protein RecA | (RefSeq) DNA repair protein recA homolog 3, mitochondrial isoform X2 (A)	K03553 recombination protein RecA | (RefSeq) DNA repair protein recA homolog 3, mitochondrial isoform X2 (A)
PARG20916	turquoise	534.427	388.187	146.24	241.947	12.18	15.35	13.06	9.38	4.6	12.2	2.19	2.31	1.79	15.19	14.54	14.31	8.59	7.77	9.12	1.11	0.81	0.54	K03884 NADH-ubiquinone oxidoreductase chain 6 [EC:7.1.1.2] | (RefSeq) uncharacterized protein LOC109243048 (A)	K03884 NADH-ubiquinone oxidoreductase chain 6 [EC:7.1.1.2] | (RefSeq) uncharacterized protein LOC109243048 (A)
PARG00128	turquoise	475.145	387.885	87.2595	300.626	12.58	15.22	18.83	11.96	3.17	9.56	1.38	1.29	1.05	17.54	17.84	19.1	10.69	11.55	9.58	1.51	1.78	1.95	K03167 DNA topoisomerase VI subunit B [EC:5.99.1.3] | (RefSeq) DNA topoisomerase 6 subunit B (A)	K03167 DNA topoisomerase VI subunit B [EC:5.99.1.3] | (RefSeq) DNA topoisomerase 6 subunit B (A)
PARG02165	turquoise	420.162	387.76	32.4021	355.357	113.87	116.04	114.03	112.1	83.54	101.88	69.32	71.73	72.54	178.01	208.49	164.95	94.59	99.53	82.74	57.19	52.84	48.03	#N/A	#N/A
PARG16689	turquoise	432.479	387.629	44.8501	342.779	15.09	15.51	11.99	6.51	1.3	9.34	0.13	0.26	0.38	14.2	16.66	22.03	7.95	8.22	9.74	0.3	0.5	0.24	K14754 intERFeron-induced GTP-binding protein Mx1 | (RefSeq) dynamin-related protein 4C-like (A)	K14754 intERFeron-induced GTP-binding protein Mx1 | (RefSeq) dynamin-related protein 4C-like (A)
PARG01956	turquoise	428.441	387.535	40.9058	346.629	94.16	103.09	81.99	49.81	36.69	79.86	13.13	15.23	14.44	114.54	112.83	156.22	44.84	62.53	70.07	16	13.45	13.73	K23280 rhamnogalacturonan I rhamnosyltransferase [EC:2.4.1.351] | (RefSeq) O-fucosyltransferase 3-like (A)	K23280 rhamnogalacturonan I rhamnosyltransferase [EC:2.4.1.351] | (RefSeq) O-fucosyltransferase 3-like (A)
PARG02036	turquoise	422.536	387.494	35.042	352.452	11.62	17.17	10.55	9.5	0.44	10.64	0.1	0.04	0.08	16.85	19.23	24.03	8.17	6.84	7.63	0.06	0.02	0.11	K09285 AP2-like factor, ANT lineage | (RefSeq) AP2-like ethylene-responsive transcription factor ANT (A)	K09285 AP2-like factor, ANT lineage | (RefSeq) AP2-like ethylene-responsive transcription factor ANT (A)
PARG20580	turquoise	432.071	386.497	45.5735	340.924	336.79	336.12	290.59	170.53	14.53	154.22	1.14	4.8	9.45	357.36	471.17	338.39	127.8	143.99	162.21	1.36	2.32	1.47	#N/A	#N/A
PARG25204	turquoise	422.471	386.172	36.2994	349.872	11.02	11.21	12.28	8.25	6.54	11.35	4.05	4.16	4.55	14.81	15.45	16.59	8.93	8.5	8.21	5.71	4.27	6.17	K05309 microsomal prostaglandin-E synthase 2 [EC:5.3.99.3] | (RefSeq) prostaglandin E synthase 2-like (A)	K05309 microsomal prostaglandin-E synthase 2 [EC:5.3.99.3] | (RefSeq) prostaglandin E synthase 2-like (A)
PARG22933	turquoise	399.615	386.052	13.5636	372.488	60.93	62.27	63.24	52.57	53.15	48.76	30.25	31.16	28	118.03	130.35	102.17	48.83	47.28	42.15	28.89	36.17	33.97	K02873 large subunit ribosomal protein L13e | (RefSeq) 60S ribosomal protein L13-1 (A)	K02873 large subunit ribosomal protein L13e | (RefSeq) 60S ribosomal protein L13-1 (A)
PARG12667	turquoise	399.57	385.864	13.706	372.158	54.85	58.43	61.79	31.9	53.61	41.48	6.79	9.1	12.83	169.51	192.2	154.82	46.36	50.59	42.67	8.21	6.66	4.95	#N/A	#N/A
PARG10683	turquoise	406.637	385.571	21.066	364.505	21.69	22.49	25.87	12.81	10.71	18.41	7.25	7.95	6.33	33.15	32.05	34.96	15.33	14.22	14.38	7.84	10.47	9.49	K14820 ribosome biogenesis protein BRX1 | (RefSeq) ribosome biogenesis protein BRX1 (A)	K14820 ribosome biogenesis protein BRX1 | (RefSeq) ribosome biogenesis protein BRX1 (A)
PARG06905	turquoise	402.077	385.493	16.5842	368.909	11.03	10.82	8.36	6.37	4.23	6.28	0	0.06	0	16.26	18.9	24.63	5.55	4.52	6.4	0.05	0.03	0.05	K08360 cytochrome b-561 [EC:1.16.5.1] | (RefSeq) probable transmembrane ascorbate ferrireductase 3 (A)	K08360 cytochrome b-561 [EC:1.16.5.1] | (RefSeq) probable transmembrane ascorbate ferrireductase 3 (A)
PARG27042	turquoise	401.904	385.191	16.7133	368.478	4.11	5.55	2.94	4.18	0.08	3.32	0.08	0	0	7.64	10.63	10.1	1.87	2.87	2.39	0.09	0.03	0	K04733 interleukin-1 receptor-associated kinase 4 [EC:2.7.11.1] | (RefSeq) putative receptor-like protein kinase At5g39000 isoform X1 (A)	K04733 interleukin-1 receptor-associated kinase 4 [EC:2.7.11.1] | (RefSeq) putative receptor-like protein kinase At5g39000 isoform X1 (A)
PARG00990	turquoise	395.763	384.625	11.1378	373.488	0.98	0.81	0.46	0.3	0.15	0.37	0	0	0.02	1.63	2.11	1.82	0.33	0.56	0.78	0	0	0	K01322 prolyl oligopeptidase [EC:3.4.21.26] | (RefSeq) prolyl endopeptidase-like (A)	K01322 prolyl oligopeptidase [EC:3.4.21.26] | (RefSeq) prolyl endopeptidase-like (A)
PARG10347	turquoise	401.487	384.528	16.9593	367.568	2.28	2.58	1.92	1.29	1.01	2.19	0.98	0.63	0.54	3.97	3.96	3.88	1.22	1.48	1.39	0.31	0.9	0.8	K00658 2-oxoglutarate dehydrogenase E2 component (dihydrolipoamide succinyltransferase) [EC:2.3.1.61] | (RefSeq) dihydrolipoyllysine-residue succinyltransferase component of 2-oxoglutarate dehydrogenase complex 2, mitochondrial-like (A)	K00658 2-oxoglutarate dehydrogenase E2 component (dihydrolipoamide succinyltransferase) [EC:2.3.1.61] | (RefSeq) dihydrolipoyllysine-residue succinyltransferase component of 2-oxoglutarate dehydrogenase complex 2, mitochondrial-like (A)
PARG23967	turquoise	505.945	384.408	121.537	262.871	5.12	5.31	3.86	4.25	1.12	4.54	0.08	0.1	0.04	5.37	6.04	6.44	2.8	4.34	4.03	0.25	0.12	0.45	K04733 interleukin-1 receptor-associated kinase 4 [EC:2.7.11.1] | (RefSeq) probable iNACtive receptor kinase At4g23740 (A)	K04733 interleukin-1 receptor-associated kinase 4 [EC:2.7.11.1] | (RefSeq) probable iNACtive receptor kinase At4g23740 (A)
PARG03526	turquoise	445.506	384.22	61.286	322.934	14.49	18.63	15.65	12.92	4.51	13.29	3.7	4.65	4.58	21.65	22.66	24.61	6.45	11.24	12.32	0.79	0.96	1.11	#N/A	#N/A
PARG26708	turquoise	407.138	384.164	22.9739	361.19	4.48	5.01	4.63	3.81	1.18	2.31	0.54	0.43	0.85	9.26	10.78	6.26	2.18	3.75	3.24	0.23	0.48	0.61	K15287 solute carrier family 35, member F1/2 | (RefSeq) solute carrier family 35 member F1-like (A)	K15287 solute carrier family 35, member F1/2 | (RefSeq) solute carrier family 35 member F1-like (A)
PARG00173	turquoise	409.047	384.102	24.945	359.157	116.25	115.95	113.96	116.52	94.29	94.54	41.04	41.83	37.84	215.77	255.31	173.54	91.42	100.32	80.59	43.43	44.48	44.07	K02910 large subunit ribosomal protein L31e | (RefSeq) 60S ribosomal protein L31-like (A)	K02910 large subunit ribosomal protein L31e | (RefSeq) 60S ribosomal protein L31-like (A)
PARG00162	turquoise	402.783	383.735	19.0484	364.687	2.25	2.28	3.21	2.22	0.2	1.75	0.49	0.35	0.29	5.13	5.58	5.97	2.12	1.15	1.28	0.15	0.23	0.06	#N/A	#N/A
PARG10935	turquoise	403.147	383.503	19.6442	363.859	2.96	2.93	3.32	3.15	2.62	3.89	0.7	0.5	0.64	8.71	8.88	8.03	2.81	3.82	3.22	0.87	0.78	0.78	K00800 3-phosphoshikimate 1-carboxyvinyltransferase [EC:2.5.1.19] | (RefSeq) 3-phosphoshikimate 1-carboxyvinyltransferase 2-like (A)	K00800 3-phosphoshikimate 1-carboxyvinyltransferase [EC:2.5.1.19] | (RefSeq) 3-phosphoshikimate 1-carboxyvinyltransferase 2-like (A)
PARG07919	turquoise	394.364	383.333	11.0311	372.302	2.45	2.33	2.24	2.13	0.67	2.1	0.89	0.55	0.76	8.92	8.12	6.96	2.19	2.13	2.58	0.33	0.55	0.77	K01759 lactoylglutathione lyase [EC:4.4.1.5] | (RefSeq) probable lactoylglutathione lyase, chloroplastic (A)	K01759 lactoylglutathione lyase [EC:4.4.1.5] | (RefSeq) probable lactoylglutathione lyase, chloroplastic (A)
PARG28079	turquoise	405.153	383.047	22.1057	360.942	3.34	2.91	3.89	2.79	0.71	2.45	0	0	0	9.33	8.81	5.42	2.75	2.62	2.79	0.1	0	0	K19891 glucan endo-1,3-beta-glucosidase 1/2/3 [EC:3.2.1.39] | (RefSeq) hypothetical protein (A)	K19891 glucan endo-1,3-beta-glucosidase 1/2/3 [EC:3.2.1.39] | (RefSeq) hypothetical protein (A)
PARG19094	turquoise	405.254	382.686	22.5677	360.119	12.94	21.36	16.39	5.86	7.9	8.98	0.72	0.62	0.65	30.82	30.35	27.87	8.42	8.16	7.36	0.47	0.39	0.29	K10257 acyl-lipid omega-3 desaturase [EC:1.14.19.25 1.14.19.35 1.14.19.36] | (RefSeq) omega-3 fatty acid desaturase, chloroplastic (A)	K10257 acyl-lipid omega-3 desaturase [EC:1.14.19.25 1.14.19.35 1.14.19.36] | (RefSeq) omega-3 fatty acid desaturase, chloroplastic (A)
PARG03652	turquoise	547.376	382.429	164.947	217.482	23.14	26	26.09	14.75	10.55	17.89	0.4	0.41	0.8	26.86	24.96	25.08	15.32	18.9	18.08	1.81	3.96	3.48	K13229 2,4-dihydroxy-1,4-benzoxazin-3-one-glucoside dioxygenase [EC:1.14.11.59] | (RefSeq) DIBOA-glucoside dioxygenase BX6 (A)	K13229 2,4-dihydroxy-1,4-benzoxazin-3-one-glucoside dioxygenase [EC:1.14.11.59] | (RefSeq) DIBOA-glucoside dioxygenase BX6 (A)
PARG07638	turquoise	396.891	382.34	14.5513	367.789	2.11	2.41	2.1	2.16	0.79	1.76	1.42	1.03	1.14	5.68	5.69	5.02	2.18	2.34	2.06	0.48	1.01	0.69	K01188 beta-glucosidase [EC:3.2.1.21] | (RefSeq) hypothetical protein (A)	K01188 beta-glucosidase [EC:3.2.1.21] | (RefSeq) hypothetical protein (A)
PARG07902	turquoise	439.324	382.184	57.1394	325.045	10.92	11.69	12.22	8.91	5.34	8.28	2.92	3.05	3.07	17.91	16.48	11.97	8.43	8.82	7.06	2.89	2.5	3.53	#N/A	#N/A
PARG18501	turquoise	430.839	382.051	48.7878	333.263	8.76	9.42	7.74	5.01	2.23	6.31	0.99	1.35	0.7	8.67	9.74	13.72	5.12	5.59	5.31	0.63	0.92	0.64	K01087 trehalose 6-phosphate phosphatase [EC:3.1.3.12] | (RefSeq) trehalose-phosphate phosphatase A-like (A)	K01087 trehalose 6-phosphate phosphatase [EC:3.1.3.12] | (RefSeq) trehalose-phosphate phosphatase A-like (A)
PARG08377	turquoise	405.41	382.034	23.3767	358.657	77.63	64.17	57.03	62.22	10.78	82.5	0	0.14	0.26	168.37	170.37	156.24	46.59	45.57	94.91	0.06	0.03	0	K03542 photosystem II 22kDa protein | (RefSeq) photosystem II 22 kDa protein, chloroplastic (A)	K03542 photosystem II 22kDa protein | (RefSeq) photosystem II 22 kDa protein, chloroplastic (A)
PARG02830	turquoise	428.968	380.987	47.9811	333.006	4.9	6	5.96	3.83	0.67	5.42	1.54	1.37	1.3	7.15	7.73	8.64	4.21	4.69	4.92	0.9	1.53	1.75	K10901 bloom syndrome protein [EC:3.6.4.12] | (RefSeq) ATP-dependent DNA helicase Q-like 1 (A)	K10901 bloom syndrome protein [EC:3.6.4.12] | (RefSeq) ATP-dependent DNA helicase Q-like 1 (A)
PARG07615	turquoise	413.746	380.41	33.3356	347.074	5.68	5	5.33	4.04	3.64	5.08	0.47	0.68	1	9.06	11.39	9.5	1.98	2.88	4.18	0.33	0.43	0.56	K17506 protein phosphatase 1L [EC:3.1.3.16] | (RefSeq) probable protein phosphatase 2C 74 (A)	K17506 protein phosphatase 1L [EC:3.1.3.16] | (RefSeq) probable protein phosphatase 2C 74 (A)
PARG18008	turquoise	393.106	379.627	13.4784	366.149	4.86	4.58	3.3	2.23	0.41	3.34	0.27	0	0	6.51	9.95	10.67	2.31	2.82	3.26	0.16	0	0.14	K04733 interleukin-1 receptor-associated kinase 4 [EC:2.7.11.1] | (RefSeq) putative receptor-like protein kinase At4g00960 (A)	K04733 interleukin-1 receptor-associated kinase 4 [EC:2.7.11.1] | (RefSeq) putative receptor-like protein kinase At4g00960 (A)
PARG11978	turquoise	393.11	379.438	13.6716	365.767	1.87	2.61	3.08	2.52	0.2	1.18	0.08	0.19	0.1	6.58	7.4	7.29	2.34	1.73	0.94	0.08	0.22	0.05	K10746 exonuclease 1 [EC:3.1.-.-] | (RefSeq) exonuclease 1 (A)	K10746 exonuclease 1 [EC:3.1.-.-] | (RefSeq) exonuclease 1 (A)
PARG19883	turquoise	446.24	379.41	66.8297	312.58	1.44	1.64	1.3	0.81	0.48	1.6	0.05	0.11	0.11	1.93	2.2	2.04	1.22	0.95	1.08	0.29	0.23	0.13	K00816 kynurenine---oxoglutarate transaminase / cysteine-S-conjugate beta-lyase / glutamine---phenylpyruvate transaminase [EC:2.6.1.7 4.4.1.13 2.6.1.64] | (RefSeq) kynurenine aminotransferase (A)	K00816 kynurenine---oxoglutarate transaminase / cysteine-S-conjugate beta-lyase / glutamine---phenylpyruvate transaminase [EC:2.6.1.7 4.4.1.13 2.6.1.64] | (RefSeq) kynurenine aminotransferase (A)
PARG16213	turquoise	461.594	379.165	82.4288	296.736	60.11	75.05	75.47	70.58	58.49	71.39	23.11	24.04	23.81	107.13	123.39	100.87	63.33	65.87	61.59	24.11	24.78	22.56	K02934 large subunit ribosomal protein L6e | (RefSeq) 60S ribosomal protein L6-like (A)	K02934 large subunit ribosomal protein L6e | (RefSeq) 60S ribosomal protein L6-like (A)
PARG28109	turquoise	395.009	378.539	16.4708	362.068	3.06	3.59	3.56	2.44	0.26	2.61	0.5	0.96	0.53	5.65	6.48	8.03	3.23	2.23	2.84	0.48	0.81	0.47	K11138 telomere-associated protein RIF1 | (RefSeq) uncharacterized protein LOC18771875 isoform X1 (A)	K11138 telomere-associated protein RIF1 | (RefSeq) uncharacterized protein LOC18771875 isoform X1 (A)
PARG27277	turquoise	458.342	378.493	79.8489	298.644	27.19	27.36	30.58	28.75	19.81	21.42	14.57	12.72	12.17	38.56	42.61	35.42	22.64	22.46	24.05	9.04	12.66	8.89	K02935 large subunit ribosomal protein L7/L12 | (RefSeq) uncharacterized protein LOC18769420 (A)	K02935 large subunit ribosomal protein L7/L12 | (RefSeq) uncharacterized protein LOC18769420 (A)
PARG05444	turquoise	537.217	378.381	158.836	219.545	301.01	331.06	332.44	272.13	116.47	275.88	66.37	78.09	72.66	332.35	356.34	271.19	228.96	230.22	224.97	66.62	70.78	80.38	K13186 RNA-binding protein 3 | (RefSeq) glycine-rich RNA-binding protein 2, mitochondrial-like (A)	K13186 RNA-binding protein 3 | (RefSeq) glycine-rich RNA-binding protein 2, mitochondrial-like (A)
PARG03700	turquoise	420.884	378.258	42.626	335.632	2.08	2.49	2.5	1.46	0.34	2.01	0.58	0.39	0.37	3.04	2.95	3.02	1.4	1.5	1.37	0.64	0.55	0.78	#N/A	#N/A
PARG23239	turquoise	407.139	377.903	29.2359	348.668	33.94	25.82	24.22	24.06	20.8	23.32	4.3	4.65	3.62	60.19	67.21	42.42	22.7	23.93	23.12	4.01	4.78	3.49	#N/A	#N/A
PARG06682	turquoise	490.441	377.544	112.898	264.646	60.35	62.06	67.34	71.98	10.28	60.89	2.45	7.48	7	92.89	103.42	76.03	56.47	56.76	45.85	1.8	2.78	1.35	#N/A	#N/A
PARG04026	turquoise	402.907	377.438	25.4683	351.97	84.35	90.06	71.54	46.58	5.24	83.21	10.94	14.83	9.62	135.83	129.77	182.25	64.86	64.04	76.83	6.36	6.16	5.12	K15333 tRNA guanosine-2'-O-methyltransferase [EC:2.1.1.34] | (RefSeq) uncharacterized protein LOC104224633 (A)	K15333 tRNA guanosine-2'-O-methyltransferase [EC:2.1.1.34] | (RefSeq) uncharacterized protein LOC104224633 (A)
PARG15040	turquoise	447.921	376.997	70.9239	306.073	9.29	12.72	15.39	8.66	1.15	12.53	0.57	0.62	0.7	17.04	18.66	16.07	7.59	7.9	7.13	0.35	0.32	0.16	K19891 glucan endo-1,3-beta-glucosidase 1/2/3 [EC:3.2.1.39] | (RefSeq) glucan endo-1,3-beta-glucosidase 3-like (A)	K19891 glucan endo-1,3-beta-glucosidase 1/2/3 [EC:3.2.1.39] | (RefSeq) glucan endo-1,3-beta-glucosidase 3-like (A)
PARG24393	turquoise	434.652	376.899	57.7533	319.146	19.17	23.68	19.18	16.51	3.02	24.84	1.73	2.65	2.35	31.93	29.97	38.27	18.16	16.7	15.96	1.01	1.54	0.34	K01114 phospholipase C [EC:3.1.4.3] | (RefSeq) non-specific phospholipase C6 (A)	K01114 phospholipase C [EC:3.1.4.3] | (RefSeq) non-specific phospholipase C6 (A)
PARG21337	turquoise	391.286	376.841	14.4447	362.397	13.58	15.6	14.77	6.58	8.42	8.24	3.71	3.95	3.02	28.02	28.25	29.21	5.68	6.13	7.95	2.69	1.98	3.24	K14491 two-component response regulator ARR-B family | (RefSeq) two-component response regulator ARR12-like (A)	K14491 two-component response regulator ARR-B family | (RefSeq) two-component response regulator ARR12-like (A)
PARG25286	turquoise	401.475	376.672	24.803	351.868	122.8	118.63	122.08	114.02	107.88	110.23	57.71	56.19	55.64	209.8	234.96	165.2	112.26	113.38	105.18	60.65	65.08	68.7	K10727 chromatin licensing and DNA replication factor 1 | (RefSeq) CDT1-like protein b (A)	K10727 chromatin licensing and DNA replication factor 1 | (RefSeq) CDT1-like protein b (A)
PARG10079	turquoise	401.781	376.652	25.1295	351.522	3.42	2.28	2.16	1.58	0.52	2.06	0.46	0.36	0.19	5.29	4.84	4.02	2.14	1.62	1.7	0.14	0.29	0.11	K08101 phytochromobilin:ferredoxin oxidoreductase [EC:1.3.7.4] | (RefSeq) phytochromobilin:ferredoxin oxidoreductase, chloroplastic (A)	K08101 phytochromobilin:ferredoxin oxidoreductase [EC:1.3.7.4] | (RefSeq) phytochromobilin:ferredoxin oxidoreductase, chloroplastic (A)
PARG02172	turquoise	404.62	376.472	28.1476	348.325	5.15	7	6.25	2.03	0.4	3.28	0.69	0.24	0.35	8.39	9.24	8.03	1.9	2.99	3.82	0.49	0.4	0.54	K18801 glucuronoxylan 4-O-methyltransferase [EC:2.1.1.112] | (RefSeq) hypothetical protein (A)	K18801 glucuronoxylan 4-O-methyltransferase [EC:2.1.1.112] | (RefSeq) hypothetical protein (A)
PARG03461	turquoise	463.88	376.15	87.7295	288.421	3.89	4.77	3.46	3.2	0.36	4.33	0.13	0.1	0.19	5.12	4.96	5.36	2	2.54	3	0.02	0.08	0.03	K20279 synaptojanin [EC:3.1.3.36] | (RefSeq) type IV inositol polyphosphate 5-phosphatase 6-like (A)	K20279 synaptojanin [EC:3.1.3.36] | (RefSeq) type IV inositol polyphosphate 5-phosphatase 6-like (A)
PARG11545	turquoise	501.456	376.131	125.324	250.807	37.12	38.12	37.36	32.65	12.89	27.7	1.09	1.52	1.6	51.99	59.48	37.23	35.09	29.46	34.46	1.57	1.5	0.77	K08906 cytochrome c6 | (RefSeq) cytochrome c6, chloroplastic isoform X1 (A)	K08906 cytochrome c6 | (RefSeq) cytochrome c6, chloroplastic isoform X1 (A)
PARG01265	turquoise	415.139	375.74	39.3997	336.34	4.97	6.14	6.19	2.34	0.19	4.68	0	0	0.03	7.98	6.8	8.67	2.22	2.4	2.78	0	0.08	0	K00780 beta-galactoside alpha-2,3-sialyltransferase (sialyltransferase 4A) [EC:2.4.99.4] | (RefSeq) beta-1,6-galactosyltransferase GALT29A-like (A)	K00780 beta-galactoside alpha-2,3-sialyltransferase (sialyltransferase 4A) [EC:2.4.99.4] | (RefSeq) beta-1,6-galactosyltransferase GALT29A-like (A)
PARG26066	turquoise	480.816	375.615	105.202	270.413	19.89	21.4	18.57	13.97	2.71	14.57	3	2.8	2.39	21.03	20.81	24.26	17.37	14.58	14.19	1.09	2.28	1.36	K15277 solute carrier family 35 (adenosine 3'-phospho 5'-phosphosulfate transporter), member B3 | (RefSeq) UDP-galactose/UDP-glucose transporter 4-like isoform X1 (A)	K15277 solute carrier family 35 (adenosine 3'-phospho 5'-phosphosulfate transporter), member B3 | (RefSeq) UDP-galactose/UDP-glucose transporter 4-like isoform X1 (A)
PARG19042	turquoise	419.181	375.381	43.8002	331.581	127.48	126.3	135.27	106.27	41.59	90.05	50.61	59.32	53.38	158.76	178.83	149.24	99.01	86.55	80.36	51.28	47.89	46.99	K09377 cysteine and glycine-rich protein | (RefSeq) LIM domain-containing protein WLIM2b-like (A)	K09377 cysteine and glycine-rich protein | (RefSeq) LIM domain-containing protein WLIM2b-like (A)
PARG23516	turquoise	419.743	375.361	44.382	330.979	38.62	39.05	37.83	27.96	10.47	38.79	2.68	4.42	3.25	52.91	55.12	80.89	26.66	32.34	34.83	0.62	1.12	0.75	K12175 COP9 signalosome complex subunit 1 | (RefSeq) probable methyltransferase PMT15 (A)	K12175 COP9 signalosome complex subunit 1 | (RefSeq) probable methyltransferase PMT15 (A)
PARG12536	turquoise	387.621	374.929	12.6916	362.238	15.76	20.07	15.61	9.17	2.7	14.06	4.65	5.44	4.28	36.19	34.82	47.24	12.04	13.87	14.36	3.16	1.54	1.96	K04733 interleukin-1 receptor-associated kinase 4 [EC:2.7.11.1] | (RefSeq) protein STRUBBELIG-RECEPTOR FAMILY 8-like isoform X1 (A)	K04733 interleukin-1 receptor-associated kinase 4 [EC:2.7.11.1] | (RefSeq) protein STRUBBELIG-RECEPTOR FAMILY 8-like isoform X1 (A)
PARG26372	turquoise	411.629	374.719	36.91	337.809	17	17.34	19.54	17.33	10.92	13.9	7.27	6.19	6.26	25.78	28.41	24.17	17.86	15.95	13.07	8.33	9.35	9.62	K08857 NIMA (never in mitosis gene a)-related kinase 1/4/5 [EC:2.7.11.1] | (RefSeq) serine/threonine-protein kinase Nek6-like (A)	K08857 NIMA (never in mitosis gene a)-related kinase 1/4/5 [EC:2.7.11.1] | (RefSeq) serine/threonine-protein kinase Nek6-like (A)
PARG09459	turquoise	421.493	374.577	46.9157	327.662	45.49	54.02	57.11	43.71	23.32	29.26	5.86	5.46	5.78	87.61	84.24	65.12	23.5	23.3	26.69	3.03	4.44	3.58	#N/A	#N/A
PARG12641	turquoise	514.921	374.355	140.566	233.789	17.23	17.75	16.34	12.57	7.38	12.36	3.3	3.07	2.72	17.37	20.31	14.45	9.27	10.99	10.66	1.94	1.94	2.48	K19307 25S rRNA (uracil2634-N3)-methyltransferase [EC:2.1.1.313] | (RefSeq) uncharacterized protein At4g26485-like (A)	K19307 25S rRNA (uracil2634-N3)-methyltransferase [EC:2.1.1.313] | (RefSeq) uncharacterized protein At4g26485-like (A)
PARG09370	turquoise	388.515	373.985	14.53	359.455	1.44	1.54	1.38	1.68	0.87	1.73	0.37	0.34	0.31	4.03	4.25	4.29	1.52	1.89	1.9	0.69	0.66	0.51	K23048 RING finger protein unkempt | (RefSeq) zinc finger CCCH domain-containing protein 56-like (A)	K23048 RING finger protein unkempt | (RefSeq) zinc finger CCCH domain-containing protein 56-like (A)
PARG00886	turquoise	445.808	373.659	72.1495	301.509	24.86	20.67	18.73	12.25	12.47	15.21	3.35	3.84	3.95	27.63	30.03	31.05	11.95	18.98	16.11	2.8	2.38	1.38	K20363 protein transport protein YIP1 | (RefSeq) uncharacterized protein LOC111296848 isoform X1 (A)	K20363 protein transport protein YIP1 | (RefSeq) uncharacterized protein LOC111296848 isoform X1 (A)
PARG01031	turquoise	383.315	373.521	9.79419	363.727	1.4	1.28	0.7	0.34	0.37	0.7	0.03	0.07	0	3.08	3.32	2.5	0.4	0.9	1.07	0.03	0.07	0.15	#N/A	#N/A
PARG13044	turquoise	400.071	373.107	26.9637	346.143	1.73	1.77	1.87	0.8	0.42	0.78	0.23	0.11	0.07	2.33	2.63	2.18	0.73	0.93	1.1	0.37	0.36	0.34	K04733 interleukin-1 receptor-associated kinase 4 [EC:2.7.11.1] | (RefSeq) G-type lectin S-receptor-like serine/threonine-protein kinase At1g67520 (A)	K04733 interleukin-1 receptor-associated kinase 4 [EC:2.7.11.1] | (RefSeq) G-type lectin S-receptor-like serine/threonine-protein kinase At1g67520 (A)
PARG21458	turquoise	427.373	372.439	54.9335	317.506	31.69	40.56	29.07	31.72	1.75	21.45	0.55	1.01	1.11	46.79	57.17	37.88	19.26	20.33	21.89	1.38	2.15	0.92	K22763 deubiquitinase DESI2 [EC:3.4.19.12] | (RefSeq) deSI-like protein At4g17486 (A)	K22763 deubiquitinase DESI2 [EC:3.4.19.12] | (RefSeq) deSI-like protein At4g17486 (A)
PARG27842	turquoise	408.081	371.8	36.281	335.519	42.76	49.05	52.41	51.34	14.04	64.51	5.49	6.56	7.13	102.44	110.22	77.9	35.93	42.77	40.68	7.57	7.73	8.68	K15507 21S rRNA (GM2251-2'-O)-methyltransferase [EC:2.1.1.-] | (RefSeq) uncharacterized protein LOC103340816 (A)	K15507 21S rRNA (GM2251-2'-O)-methyltransferase [EC:2.1.1.-] | (RefSeq) uncharacterized protein LOC103340816 (A)
PARG06092	turquoise	536.521	371.723	164.798	206.925	58.01	59.42	51.44	38.75	20.74	55.14	7.93	9.68	8.97	57.37	53.22	61.58	37.75	45.2	49.37	8.92	10.99	9.52	K04733 interleukin-1 receptor-associated kinase 4 [EC:2.7.11.1] | (RefSeq) protein NSP-INTERACTING KINASE 3-like (A)	K04733 interleukin-1 receptor-associated kinase 4 [EC:2.7.11.1] | (RefSeq) protein NSP-INTERACTING KINASE 3-like (A)
PARG07982	turquoise	381.305	371.683	9.62201	362.061	4.62	5.47	3.81	1.52	0.1	4.49	0.02	0	0	11.99	12.75	15.99	2.19	2.03	2.26	0.02	0.05	0.08	K20887 xyloglucan glycosyltransferase 4 [EC:2.4.1.-] | (RefSeq) xyloglucan glycosyltransferase 4 (A)	K20887 xyloglucan glycosyltransferase 4 [EC:2.4.1.-] | (RefSeq) xyloglucan glycosyltransferase 4 (A)
PARG22897	turquoise	387.981	371.333	16.6484	354.685	40.6	41.01	38.4	35.16	19.35	41.97	19.53	20.78	19.94	77.54	77.28	92.16	45.03	40.51	38.8	14.93	19.45	13.11	K04733 interleukin-1 receptor-associated kinase 4 [EC:2.7.11.1] | (RefSeq) LOW QUALITY PROTEIN: LRR receptor-like serine/threonine-protein kinase FEI 1 (A)	K04733 interleukin-1 receptor-associated kinase 4 [EC:2.7.11.1] | (RefSeq) LOW QUALITY PROTEIN: LRR receptor-like serine/threonine-protein kinase FEI 1 (A)
PARG23824	turquoise	514.518	371.131	143.387	227.744	22.14	25.85	22.78	19.94	5.96	17.82	3.78	5	3.76	22.61	23.36	25.9	15.6	20.31	19.4	3.63	5.02	3.45	#N/A	#N/A
PARG21427	turquoise	383.241	371.119	12.1219	358.997	8.05	6.66	6.6	5.94	3.13	6.1	3.25	2.23	1.58	14.17	14.06	12.63	6.62	6.67	5.49	3.24	3.98	4.38	K22857 EEF1A lysine methyltransferase 4 [EC:2.1.1.-] | (RefSeq) methyltransferase-like protein 13 (A)	K22857 EEF1A lysine methyltransferase 4 [EC:2.1.1.-] | (RefSeq) methyltransferase-like protein 13 (A)
PARG10714	turquoise	382.533	370.916	11.6171	359.299	2.41	2.34	3.74	0.9	0	1.96	0	0.13	0	7.55	7.64	7.61	1.7	1.2	0.76	0	0.34	0	#N/A	#N/A
PARG08958	turquoise	474.658	370.896	103.762	267.134	24.31	23.83	23.05	19.23	10.43	22.59	4.93	5.18	5.25	25.8	27.04	29.73	11.82	13.67	14.27	3.85	3.35	3.32	K02897 large subunit ribosomal protein L25 | (RefSeq) uncharacterized protein LOC18790388 (A)	K02897 large subunit ribosomal protein L25 | (RefSeq) uncharacterized protein LOC18790388 (A)
PARG03978	turquoise	385.431	370.877	14.5537	356.324	204.28	231.35	229.62	241.88	186.71	206.58	117.56	108.35	109.49	416.99	466.06	358.34	213.68	197.41	201.18	130.17	149.93	152.54	K02937 large subunit ribosomal protein L7e | (RefSeq) 60S ribosomal protein L7-2-like (A)	K02937 large subunit ribosomal protein L7e | (RefSeq) 60S ribosomal protein L7-2-like (A)
PARG19186	turquoise	467.048	370.846	96.2025	274.643	87.18	91.02	75.03	59.81	23.48	77	21.51	26.21	24.98	84.63	88.04	95.58	65.03	66.38	65	23.97	28.15	23.96	K03549 KUP system potassium uptake protein | (RefSeq) potassium transporter 2 (A)	K03549 KUP system potassium uptake protein | (RefSeq) potassium transporter 2 (A)
PARG13089	turquoise	474.624	370.626	103.998	266.628	1050.65	1320.38	1332.41	1291.89	723.36	1020.42	320.59	396.86	384.71	1821.25	1925.41	1353.87	1068.9	1151.84	1126.82	398.52	381.81	334.97	K02997 small subunit ribosomal protein S9e | (RefSeq) 40S ribosomal protein S9-2 (A)	K02997 small subunit ribosomal protein S9e | (RefSeq) 40S ribosomal protein S9-2 (A)
PARG11948	turquoise	386.651	370.169	16.4817	353.688	211.96	185.96	133.75	109.78	27.4	213.6	0	0.21	0.98	477.85	496.04	420.34	101.34	127.68	256.24	0.45	0.54	0.1	K08912 light-harvesting complex II chlorophyll a/b binding protein 1 | (RefSeq) chlorophyll a-b binding protein of LHCII type 1 (A)	K08912 light-harvesting complex II chlorophyll a/b binding protein 1 | (RefSeq) chlorophyll a-b binding protein of LHCII type 1 (A)
PARG01015	turquoise	431.065	369.936	61.1284	308.808	312.47	280.84	273.25	149	69.41	153.43	38.83	34.82	34.4	351.3	310.82	351.1	153.55	183.44	218.94	58	26.3	11.05	K07213 copper chaperone | (RefSeq) copper transport protein ATX1-like isoform X1 (A)	K07213 copper chaperone | (RefSeq) copper transport protein ATX1-like isoform X1 (A)
PARG04721	turquoise	430.72	369.743	60.9768	308.767	199.77	229.7	235.04	218.29	142.3	175.04	84.8	111.52	108.54	269.1	329.03	279.56	199.99	221.21	194.15	114.31	110.53	115.33	K02938 large subunit ribosomal protein L8e | (RefSeq) 60S ribosomal protein L8-3 isoform X1 (A)	K02938 large subunit ribosomal protein L8e | (RefSeq) 60S ribosomal protein L8-3 isoform X1 (A)
PARG29462	turquoise	433.495	369.464	64.0312	305.432	13.24	14.89	14.21	14.65	3.73	12.35	2.75	2.77	2.52	19.55	20.59	24.52	15.28	12.1	12.13	2.64	2.83	2.19	K04733 interleukin-1 receptor-associated kinase 4 [EC:2.7.11.1] | (RefSeq) probable L-type lectin-domain containing receptor kinase S.7 (A)	K04733 interleukin-1 receptor-associated kinase 4 [EC:2.7.11.1] | (RefSeq) probable L-type lectin-domain containing receptor kinase S.7 (A)
PARG26535	turquoise	381.653	369.257	12.3963	356.861	4.43	3.07	2.91	1.32	0.45	1.47	0	0.21	0.05	5.31	6.7	7.09	1.61	1.32	2.19	0.04	0.3	0.26	K11426 SET and MYND domain-containing protein | (RefSeq) hypothetical protein (A)	K11426 SET and MYND domain-containing protein | (RefSeq) hypothetical protein (A)
PARG07912	turquoise	397.964	369.144	28.8202	340.324	9.09	7.99	9.79	6.37	2.83	5.37	1.79	1.82	1.66	13.12	14.38	14.01	9.31	7.18	5.85	2.75	2.17	2.73	K12590 exosome complex component RRP46 | (RefSeq) exosome complex exonuclease RRP46 homolog (A)	K12590 exosome complex component RRP46 | (RefSeq) exosome complex exonuclease RRP46 homolog (A)
PARG18122	turquoise	489.992	368.926	121.066	247.86	23.15	23.57	28.77	19.03	8.32	19.79	1.74	2.56	2.24	36.79	33.65	29.94	19.74	28.02	23	2.04	2.54	1.71	K15893 hydroxypyruvate reductase 1 | (RefSeq) glycerate dehydrogenase HPR, peroxisomal-like (A)	K15893 hydroxypyruvate reductase 1 | (RefSeq) glycerate dehydrogenase HPR, peroxisomal-like (A)
PARG21552	turquoise	408.533	368.596	39.9369	328.659	4.42	3.63	4.6	3.91	3.02	3.17	2.34	1.85	1.68	6.45	6.88	5.67	3.32	3.84	3.21	1.3	2.11	1.63	K02433 aspartyl-tRNA(Asn)/glutamyl-tRNA(Gln) amidotransferase subunit A [EC:6.3.5.6 6.3.5.7] | (RefSeq) Glutamyl-tRNA(Gln) amidotransferase subunit A (A)	K02433 aspartyl-tRNA(Asn)/glutamyl-tRNA(Gln) amidotransferase subunit A [EC:6.3.5.6 6.3.5.7] | (RefSeq) Glutamyl-tRNA(Gln) amidotransferase subunit A (A)
PARG13515	turquoise	383.419	368.56	14.8588	353.702	40.44	59.8	34.94	45.57	2.02	49.25	0.08	0.3	1.07	131.52	145.2	115.58	46.53	21.54	14.61	0.13	0.54	0	#N/A	#N/A
PARG12781	turquoise	529.582	368.508	161.073	207.435	22.97	21.7	22.56	22.58	13.05	26.86	6.73	6.91	6.91	31.18	32.33	28.05	20.41	22.94	22.16	6.8	5.49	5.84	K00939 adenylate kinase [EC:2.7.4.3] | (RefSeq) probable adenylate kinase 7, mitochondrial (A)	K00939 adenylate kinase [EC:2.7.4.3] | (RefSeq) probable adenylate kinase 7, mitochondrial (A)
PARG04484	turquoise	404.253	368.313	35.9407	332.372	152.8	136.55	113.06	124.81	63.24	159.06	26.9	30.69	27.23	287.9	292.64	257.62	111.99	167.6	181.03	26.74	24.11	21.99	#N/A	#N/A
PARG25454	turquoise	459.182	368.257	90.9254	277.332	31.66	29.32	32.94	21.49	12.95	27.66	7.61	7.33	6.84	31.19	33.62	34.73	19.08	24.29	22.8	10.48	11.73	12.67	K14824 ribosome biogenesis protein ERB1 | (RefSeq) ribosome biogenesis protein BOP1 homolog (A)	K14824 ribosome biogenesis protein ERB1 | (RefSeq) ribosome biogenesis protein BOP1 homolog (A)
PARG10295	turquoise	393.052	368.246	24.8065	343.439	39.84	35.77	32.17	27.25	16.06	32.58	21.88	19.16	20.47	50.39	49.71	57.28	31.92	29.23	30.2	16.06	17.42	14.52	K12483 EH domain-containing protein 1 | (RefSeq) EH domain-containing protein 1 (A)	K12483 EH domain-containing protein 1 | (RefSeq) EH domain-containing protein 1 (A)
PARG25132	turquoise	382.921	368.097	14.8235	353.274	16.11	16.11	12.66	10.88	3.15	11.83	3.03	3.14	4.76	28.62	32.49	20.83	11.85	11.38	9.2	4.2	5.57	5.5	K17413 small subunit ribosomal protein S35 | (RefSeq) uncharacterized protein LOC111780645 (A)	K17413 small subunit ribosomal protein S35 | (RefSeq) uncharacterized protein LOC111780645 (A)
PARG24421	turquoise	378.848	367.947	10.9015	357.045	4.42	4.76	2.3	2.63	0.7	2.39	0.45	0.27	0.25	6.74	8.87	9.67	1.49	2.32	1.93	0.15	0.4	0.08	K08246 cycloeucalenol cycloisomerase [EC:5.5.1.9] | (RefSeq) cycloeucalenol cycloisomerase (A)	K08246 cycloeucalenol cycloisomerase [EC:5.5.1.9] | (RefSeq) cycloeucalenol cycloisomerase (A)
PARG07172	turquoise	378.706	367.9	10.8055	357.095	66.12	73.82	65.41	30.35	2.88	38.32	7.46	7.58	7.24	131.54	129.62	176.91	48.4	56.95	49.44	13.18	12.27	14.02	K01179 endoglucanase [EC:3.2.1.4] | (RefSeq) endoglucanase 2-like (A)	K01179 endoglucanase [EC:3.2.1.4] | (RefSeq) endoglucanase 2-like (A)
PARG21175	turquoise	392.471	367.743	24.7279	343.015	26.48	27.68	25.16	14.16	0.35	12.94	0.09	0.21	0.49	42.45	43.6	56.92	23.12	25.67	25.06	0.25	0.19	0.48	K18801 glucuronoxylan 4-O-methyltransferase [EC:2.1.1.112] | (RefSeq) hypothetical protein (A)	K18801 glucuronoxylan 4-O-methyltransferase [EC:2.1.1.112] | (RefSeq) hypothetical protein (A)
PARG29156	turquoise	381.707	367.543	14.1636	353.38	4.57	3.67	3.47	1.29	0.42	1.41	0.02	0.07	0.23	5.52	6.66	8.2	1.97	1.93	2.31	0	0	0	K19355 mannan endo-1,4-beta-mannosidase [EC:3.2.1.78] | (RefSeq) mannan endo-1,4-beta-mannosidase 6 (A)	K19355 mannan endo-1,4-beta-mannosidase [EC:3.2.1.78] | (RefSeq) mannan endo-1,4-beta-mannosidase 6 (A)
PARG27107	turquoise	378.033	367.474	10.5596	356.914	10.18	16.58	10.56	8.5	0.12	6.31	0.29	0.59	0.44	27.03	32.96	39.64	8.9	11.66	12.11	0.99	0.45	0.31	K19791 iron transport multicopper oxidase | (RefSeq) L-ascorbate oxidase homolog (A)	K19791 iron transport multicopper oxidase | (RefSeq) L-ascorbate oxidase homolog (A)
PARG05777	turquoise	378.197	366.58	11.6169	354.964	12.81	14.87	15.52	10.89	6.44	10.52	0.23	1.02	0.44	46.42	39.69	33.82	10.33	14.72	15.02	3.63	3.81	4.5	#N/A	#N/A
PARG15218	turquoise	527.687	366.472	161.215	205.256	11.56	11.55	9.92	8	2.65	10.56	0.15	0.48	0.44	9.76	10.72	13.18	7.04	8.49	9.27	0.21	0.32	0.25	K04730 interleukin-1 receptor-associated kinase 1 [EC:2.7.11.1] | (RefSeq) LOW QUALITY PROTEIN: putative receptor-like protein kinase At1g80870 (A)	K04730 interleukin-1 receptor-associated kinase 1 [EC:2.7.11.1] | (RefSeq) LOW QUALITY PROTEIN: putative receptor-like protein kinase At1g80870 (A)
PARG07409	turquoise	410.576	366.348	44.2284	322.119	95.01	104.77	89.92	40.89	7.89	59.07	17.37	8.59	11.63	115.7	116.81	112.51	43.13	37.97	40.37	2.85	3.6	1.77	K03695 ATP-dependent Clp protease ATP-binding subunit ClpB | (RefSeq) uncharacterized protein LOC106363681 (A)	K03695 ATP-dependent Clp protease ATP-binding subunit ClpB | (RefSeq) uncharacterized protein LOC106363681 (A)
PARG23338	turquoise	454.356	366.182	88.1738	278.008	68.25	59.45	68.9	44.59	25.13	50	0.19	0.46	0.31	85.46	91.53	63	25.52	35.28	26.24	0.22	0.29	0.29	#N/A	#N/A
PARG14087	turquoise	501.227	366.171	135.056	231.116	17.45	17.39	19.84	14.12	9.84	16.73	6.11	5.67	4.73	21.05	20.95	21.07	12.93	18.44	16.38	4.62	6.71	7.32	K10615 E3 ubiquitin-protein ligase HERC4 [EC:2.3.2.26] | (RefSeq) probable E3 ubiquitin-protein ligase HERC4 isoform X1 (A)	K10615 E3 ubiquitin-protein ligase HERC4 [EC:2.3.2.26] | (RefSeq) probable E3 ubiquitin-protein ligase HERC4 isoform X1 (A)
PARG18801	turquoise	394.775	366.148	28.6267	337.522	9.35	10.23	13.05	9.87	0.68	5.29	2.55	1.94	1.62	22.49	21.17	17.48	8.03	7.78	5.35	0.87	0.67	0.66	K04733 interleukin-1 receptor-associated kinase 4 [EC:2.7.11.1] | (RefSeq) hypothetical protein (A)	K04733 interleukin-1 receptor-associated kinase 4 [EC:2.7.11.1] | (RefSeq) hypothetical protein (A)
PARG26925	turquoise	467.828	365.75	102.078	263.672	48.33	61.83	65.57	44.39	31.9	46.4	6.56	11.38	10.83	73.85	84.29	58.22	35.04	46.32	41.89	14.44	13.52	12.1	#N/A	#N/A
PARG10508	turquoise	390.594	365.675	24.9192	340.756	2.31	2.86	2.12	1.18	0.42	1.35	0.01	0.08	0.09	2.95	3.06	4.08	0.7	0.79	1.49	0.04	0.12	0.08	K10405 kinesin family member C1 | (RefSeq) kinesin-like protein KIN-14N isoform X1 (A)	K10405 kinesin family member C1 | (RefSeq) kinesin-like protein KIN-14N isoform X1 (A)
PARG14033	turquoise	383.712	365.37	18.3416	347.029	881.25	960.41	1017.02	974.51	804.65	835.53	506.37	590.81	555.03	1743.5	1953.56	1373.42	916.9	832.31	786.89	495.09	526.33	565.81	K02901 large subunit ribosomal protein L27e | (RefSeq) 60S ribosomal protein L27 (A)	K02901 large subunit ribosomal protein L27e | (RefSeq) 60S ribosomal protein L27 (A)
PARG02343	turquoise	466.082	365.052	101.029	264.023	4.53	3.9	3.31	3.18	0.47	3.55	0.08	0.07	0.2	4.64	4.26	5.7	2.45	3.56	3.3	0.04	0.03	0.06	#N/A	#N/A
PARG22083	turquoise	392.4	364.994	27.4054	337.589	22.18	20.92	17.69	19.92	4.91	18	5.38	6.96	5.89	37.55	38.46	47.24	22.51	20.49	20.52	1.96	3.4	1.71	K13418 somatic embryogenesis receptor kinase 1 [EC:2.7.10.1 2.7.11.1] | (RefSeq) somatic embryogenesis receptor kinase 2 (A)	K13418 somatic embryogenesis receptor kinase 1 [EC:2.7.10.1 2.7.11.1] | (RefSeq) somatic embryogenesis receptor kinase 2 (A)
PARG05693	turquoise	406.252	364.659	41.5927	323.066	31.67	27.84	24.65	29.23	11.56	29.35	9.55	10.25	10.92	46.34	42.17	45.9	29.1	27.16	25.32	7.73	11.58	12.64	K03453 bile acid:Na+ symporter, BASS family | (RefSeq) probable sodium/metabolite cotransporter BASS1, chloroplastic (A)	K03453 bile acid:Na+ symporter, BASS family | (RefSeq) probable sodium/metabolite cotransporter BASS1, chloroplastic (A)
PARG02920	turquoise	372.824	364.28	8.54392	355.736	0.8	1.06	0.53	0.13	0.04	0.24	0	0	0.03	2.64	2.92	2.52	0.18	0.18	0.22	0	0	0	K18636 microtubule-binding protein TANGLED1 | (RefSeq) probable microtubule-binding protein TANGLED (A)	K18636 microtubule-binding protein TANGLED1 | (RefSeq) probable microtubule-binding protein TANGLED (A)
PARG27864	turquoise	374.079	364.23	9.84943	354.38	5.28	4.79	5.14	1.65	0.1	5.28	0.02	0.02	0	22.22	20.51	20.02	0.99	4.25	3.12	0	0	0	K09286 EREBP-like factor | (RefSeq) ethylene-responsive transcription factor TINY (A)	K09286 EREBP-like factor | (RefSeq) ethylene-responsive transcription factor TINY (A)
PARG00717	turquoise	378.491	364.173	14.3184	349.854	9.75	13.7	9.5	11.45	0.87	7.07	2.44	1.97	2.92	29.8	33.77	21.34	7.53	8.77	6.56	1.43	2.71	1.23	#N/A	#N/A
PARG24190	turquoise	379.964	364.154	15.8104	348.343	5.68	4.35	4.82	3.98	1.74	4.22	1.73	1.55	1.65	8.39	8.65	7.5	3.46	4.32	4.08	2.56	2.73	2.72	#N/A	#N/A
PARG02410	turquoise	374.618	364.028	10.5899	353.439	1.72	1.52	1.57	1.05	0.21	1.04	0.19	0.55	0.28	3.76	4.34	4.33	0.8	0.6	0.47	0.41	0.32	0.2	K04683 transcription factor Dp-1 | (RefSeq) transcription factor-like protein DPB (A)	K04683 transcription factor Dp-1 | (RefSeq) transcription factor-like protein DPB (A)
PARG20589	turquoise	491.496	364.01	127.486	236.524	33.71	33.56	37	29.74	15.56	35.89	3.85	8.99	5.45	58.33	51.13	45.21	34.13	34.02	36.39	4.41	3.03	1.2	#N/A	#N/A
PARG18544	turquoise	382.185	363.855	18.3302	345.525	0.59	0.6	0.29	0.35	0.03	0.28	0	0	0	0.84	1.13	0.75	0.24	0.23	0.32	0	0	0	K00103 L-gulonolactone oxidase [EC:1.1.3.8] | (RefSeq) probable L-gulonolactone oxidase 6 (A)	K00103 L-gulonolactone oxidase [EC:1.1.3.8] | (RefSeq) probable L-gulonolactone oxidase 6 (A)
PARG21579	turquoise	377.446	363.837	13.6093	350.227	5.42	7.54	5.96	6.51	0.06	3.27	0	0.07	0.02	13.22	13.46	17.7	4.11	3.55	3.36	0.05	0	0.03	K12309 beta-galactosidase [EC:3.2.1.23] | (RefSeq) BGAL2; beta-galactosidase 2 (A)	K12309 beta-galactosidase [EC:3.2.1.23] | (RefSeq) BGAL2; beta-galactosidase 2 (A)
PARG02254	turquoise	390.244	363.831	26.4129	337.418	73.17	79.78	84.32	111.54	16.64	86.36	20.78	21.6	20.27	189.6	208.53	170.58	82.1	83.97	59.53	16.18	16.68	14.38	#N/A	#N/A
PARG00716	turquoise	380.329	363.748	16.5807	347.167	31.98	39.36	45.74	38.57	10.49	32.16	16.83	19.27	17.42	69.83	77.96	83.84	32.94	30.91	28.24	15.49	14.55	13.79	K10355 actin, other eukaryote | (RefSeq) actin-like (A)	K10355 actin, other eukaryote | (RefSeq) actin-like (A)
PARG06215	turquoise	505.989	363.485	142.504	220.982	30.8	34.79	31.59	24.7	6.47	29.51	3.9	5.21	4.63	30.75	32.86	39.54	25.49	29.22	27.8	4.21	4.64	3.25	K04733 interleukin-1 receptor-associated kinase 4 [EC:2.7.11.1] | (RefSeq) iNACtive LRR receptor-like serine/threonine-protein kinase BIR2 (A)	K04733 interleukin-1 receptor-associated kinase 4 [EC:2.7.11.1] | (RefSeq) iNACtive LRR receptor-like serine/threonine-protein kinase BIR2 (A)
PARG03028	turquoise	472.725	362.8	109.925	252.874	7.88	6.3	8.22	6.2	1.84	5.96	1.63	1.13	1.03	8	8.83	7.73	6.15	5.33	5.65	1.39	1.26	1.97	#N/A	#N/A
PARG08293	turquoise	412.855	362.794	50.0618	312.732	26.53	23.15	19.23	17.55	6.01	13.86	1.94	4.66	3.68	31.04	29.72	28.77	11.05	10.34	10.51	1.28	1.36	1.21	K04733 interleukin-1 receptor-associated kinase 4 [EC:2.7.11.1] | (RefSeq) probable receptor-like protein kinase At1g80640 (A)	K04733 interleukin-1 receptor-associated kinase 4 [EC:2.7.11.1] | (RefSeq) probable receptor-like protein kinase At1g80640 (A)
PARG02159	turquoise	432.491	361.594	70.8967	290.698	43.99	61.2	53.91	55.55	18.19	51.9	8.88	12.83	10.24	83.21	95.66	59.95	42.04	48.25	45.36	10.95	10.91	9.93	K14505 cyclin D3, plant | (RefSeq) cyclin-D3-2-like (A)	K14505 cyclin D3, plant | (RefSeq) cyclin-D3-2-like (A)
PARG28239	turquoise	392.594	361.483	31.1109	330.372	8.55	13.3	9.71	4.57	0.22	7.14	0.14	0.19	0.07	13.08	12.67	18.92	5.59	6.79	7.17	0	0.03	0.04	K02184 formin 2 | (RefSeq) formin-like protein 1 (A)	K02184 formin 2 | (RefSeq) formin-like protein 1 (A)
PARG19177	turquoise	381.219	361.409	19.8105	341.598	2.33	3.75	3.2	2.43	0.38	2.98	0.13	0.14	0.19	4.83	5.83	7.76	1.84	1.97	2.06	0.02	0.04	0	K04733 interleukin-1 receptor-associated kinase 4 [EC:2.7.11.1] | (RefSeq) probable LRR receptor-like serine/threonine-protein kinase IRK (A)	K04733 interleukin-1 receptor-associated kinase 4 [EC:2.7.11.1] | (RefSeq) probable LRR receptor-like serine/threonine-protein kinase IRK (A)
PARG24245	turquoise	432.458	361.114	71.3444	289.77	13.87	12.4	12.13	12.62	10.1	11.5	1.99	1.95	2.62	24.69	24.03	20.41	7.92	13.51	12.51	1.49	0.91	0.92	K04733 interleukin-1 receptor-associated kinase 4 [EC:2.7.11.1] | (RefSeq) uncharacterized protein LOC110757785 (A)	K04733 interleukin-1 receptor-associated kinase 4 [EC:2.7.11.1] | (RefSeq) uncharacterized protein LOC110757785 (A)
PARG09557	turquoise	497.491	361.019	136.472	224.547	1.25	1.47	1.31	1.06	0.76	0.91	0.05	0.17	0.09	1.53	1.74	1.73	0.67	0.89	1.21	0.1	0.06	0.02	#N/A	#N/A
PARG21620	turquoise	538.698	360.629	178.069	182.56	16.97	14.62	17.25	13.01	9.95	15.54	6.92	5.57	5.87	16.4	17.79	18.56	13.85	13.45	13.38	5.38	6.25	5.47	K02259 cytochrome c oxidase assembly protein subunit 15 | (RefSeq) cytochrome c oxidase assembly protein COX15-like (A)	K02259 cytochrome c oxidase assembly protein subunit 15 | (RefSeq) cytochrome c oxidase assembly protein COX15-like (A)
PARG30095	turquoise	473.597	360.504	113.092	247.412	42.55	43.48	38.18	35.32	11.9	41.28	9.74	10.94	10.93	43.76	45.07	55.32	36.8	33.68	32.84	8.42	9.52	8.26	K08585 calpain, invertebrate [EC:3.4.22.-] | (RefSeq) calpain-type cysteine protease DEK1-like (A)	K08585 calpain, invertebrate [EC:3.4.22.-] | (RefSeq) calpain-type cysteine protease DEK1-like (A)
PARG29447	turquoise	372.806	359.63	13.1755	346.455	1.65	1.83	1.47	1.03	0.25	1.23	0.13	0.06	0.08	2.99	3.13	4.6	1.19	1.61	1.38	0	0.17	0.19	#N/A	#N/A
PARG20058	turquoise	441.38	359.585	81.795	277.79	3.68	4.31	3.63	2.34	0.96	2.79	0.4	0.56	0.67	4.1	3.74	4.2	2.07	3.12	2.72	0.75	0.8	1.03	K18327 RNA exonuclease 4 [EC:3.1.-.-] | (RefSeq) RNA exonuclease 4 (A)	K18327 RNA exonuclease 4 [EC:3.1.-.-] | (RefSeq) RNA exonuclease 4 (A)
PARG16420	turquoise	394.403	359.565	34.8381	324.727	3.32	3.18	3.96	1.91	0.2	2.78	0.4	0.56	0.4	4.63	4.6	4.72	1.97	2.12	1.82	0.84	0.93	0.79	K22733 magnesium transporter | (RefSeq) hypothetical protein (A)	K22733 magnesium transporter | (RefSeq) hypothetical protein (A)
PARG07727	turquoise	376.012	359.442	16.5698	342.872	4.54	5.82	8.03	4.32	0.99	2.38	0.2	0.08	0.17	11.16	15.07	11.99	2.62	2.83	1.65	0.07	0.16	0.17	K06627 cyclin-A | (RefSeq) putative cyclin-A3-1 (A)	K06627 cyclin-A | (RefSeq) putative cyclin-A3-1 (A)
PARG17740	turquoise	387.174	359.085	28.0891	330.996	4.75	4.31	6.04	2.95	1.58	4.05	1	1.6	0.98	6.91	7.4	7.13	3.77	3.71	3.52	2.04	1.85	1.89	K06943 nucleolar GTP-binding protein | (RefSeq) nucleolar GTP-binding protein 1 (A)	K06943 nucleolar GTP-binding protein | (RefSeq) nucleolar GTP-binding protein 1 (A)
PARG03701	turquoise	426.705	358.972	67.7334	291.239	354.3	384.39	385.39	365.67	220.75	296.15	90.36	95.48	93.53	602.37	640.93	380.7	262.31	339.31	296.21	79.12	108	94.16	K02875 large subunit ribosomal protein L14e | (RefSeq) 60S ribosomal protein L14-2-like (A)	K02875 large subunit ribosomal protein L14e | (RefSeq) 60S ribosomal protein L14-2-like (A)
PARG15735	turquoise	398.247	358.933	39.3139	319.619	41.36	36.34	30.17	10.5	1.59	30.6	0.55	0.43	0.47	45.67	45.17	52.55	13.43	22.7	24.69	0.78	0.8	0.81	K04733 interleukin-1 receptor-associated kinase 4 [EC:2.7.11.1] | (RefSeq) iNACtive protein kinase SELMODRAFT_444075-like isoform X1 (A)	K04733 interleukin-1 receptor-associated kinase 4 [EC:2.7.11.1] | (RefSeq) iNACtive protein kinase SELMODRAFT_444075-like isoform X1 (A)
PARG09816	turquoise	367.55	358.838	8.71227	350.126	3.27	4.03	2.67	0.97	0.23	3.21	0.13	0.3	0.21	12.25	13.93	12.35	0.67	1.31	1.18	0.34	0.37	0.57	K02433 aspartyl-tRNA(Asn)/glutamyl-tRNA(Gln) amidotransferase subunit A [EC:6.3.5.6 6.3.5.7] | (RefSeq) glutamyl-tRNA(Gln) amidotransferase subunit A, chloroplastic/mitochondrial (A)	K02433 aspartyl-tRNA(Asn)/glutamyl-tRNA(Gln) amidotransferase subunit A [EC:6.3.5.6 6.3.5.7] | (RefSeq) glutamyl-tRNA(Gln) amidotransferase subunit A, chloroplastic/mitochondrial (A)
PARG21106	turquoise	366.859	358.816	8.04298	350.773	21.38	36.78	19.11	8.08	2.09	14.43	0	0.05	0.09	64.83	94.63	81.06	4.11	12.4	18.27	0.04	0	0	#N/A	#N/A
PARG20247	turquoise	396.466	358.76	37.7059	321.054	1.94	2.33	1.85	1.55	0.57	1.85	0.1	0.15	0.13	3.68	4.06	4.08	2.39	2.72	1.66	0.21	0.1	0.26	K11778 ditrans,polycis-polyprenyl diphosphate synthase [EC:2.5.1.87] | (RefSeq) dehydrodolichyl diphosphate synthase 6 (A)	K11778 ditrans,polycis-polyprenyl diphosphate synthase [EC:2.5.1.87] | (RefSeq) dehydrodolichyl diphosphate synthase 6 (A)
PARG12782	turquoise	410.317	358.512	51.8051	306.707	25.67	27.69	24.55	13.08	2.05	27.4	2.16	2.03	2.07	34.92	31.99	45.43	18.83	22.53	20.54	0.84	0.93	0.78	#N/A	#N/A
PARG04112	turquoise	378.268	358.415	19.8527	338.562	64.19	59.34	54.02	66.13	47.15	57.73	21.63	23.39	22.53	121.79	140.05	95.24	64.83	55.95	51.31	25.14	30.45	26.89	K11098 small nuclear ribonucleoprotein F | (RefSeq) probable small nuclear ribonucleoprotein F isoform X1 (A)	K11098 small nuclear ribonucleoprotein F | (RefSeq) probable small nuclear ribonucleoprotein F isoform X1 (A)
PARG22013	turquoise	369.161	358.126	11.0348	347.091	21.25	18.86	18.19	15.93	10.92	19.89	7.98	10.66	9.23	43.24	39.15	41.14	15.72	20.86	22.44	10.89	12.14	11.18	K01738 cysteine synthase A [EC:2.5.1.47] | (RefSeq) uncharacterized protein LOC110655709 (A)	K01738 cysteine synthase A [EC:2.5.1.47] | (RefSeq) uncharacterized protein LOC110655709 (A)
PARG28000	turquoise	442.536	357.915	84.6206	273.295	38.93	38.89	40.08	32.28	12.07	35.13	12.21	11.86	10.49	38.12	47.02	41.33	25.52	31.27	29.41	14.5	14.83	15.61	K11434 type I protein arginine methyltransferase [EC:2.1.1.319] | (RefSeq) protein arginine N-methyltransferase PRMT10 (A)	K11434 type I protein arginine methyltransferase [EC:2.1.1.319] | (RefSeq) protein arginine N-methyltransferase PRMT10 (A)
PARG25100	turquoise	395.793	357.882	37.9117	319.97	11.4	9.25	10.71	7.58	7.81	8.08	3.89	4.2	2.77	15.77	16.05	13.59	8.78	9.71	9.12	4.38	4.72	5.24	K18729 protein angel | (RefSeq) carbon catabolite repressor protein 4 homolog 5 isoform X1 (A)	K18729 protein angel | (RefSeq) carbon catabolite repressor protein 4 homolog 5 isoform X1 (A)
PARG25635	turquoise	431.778	357.494	74.2837	283.211	5.17	6.28	6.12	3.85	2.22	4.53	1.21	1.21	1.1	6.64	7.39	5.37	4.04	4.25	3.61	1.7	1.94	1.84	K07565 60S ribosome subunit biogenesis protein NIP7 | (RefSeq) 60S ribosome subunit biogenesis protein NIP7 homolog (A)	K07565 60S ribosome subunit biogenesis protein NIP7 | (RefSeq) 60S ribosome subunit biogenesis protein NIP7 homolog (A)
PARG02315	turquoise	370.115	357.392	12.7233	344.669	0.72	1.7	1.25	0.83	0.03	0.44	0	0	0	2.95	3.38	2.73	0.37	0.37	0.24	0	0	0	#N/A	#N/A
PARG12763	turquoise	416.752	357.266	59.4853	297.781	5.8	5.14	6.98	6.87	0.59	4.22	0.09	0.2	0.09	9.64	9.77	9.2	5.6	5	3.41	0.13	0.29	0.55	K22766 fidgetin-like protein 1 [EC:3.6.4.-] | (RefSeq) fidgetin-like protein 1 (A)	K22766 fidgetin-like protein 1 [EC:3.6.4.-] | (RefSeq) fidgetin-like protein 1 (A)
PARG27885	turquoise	407.11	357.236	49.8741	307.362	7.89	9.06	8.67	6.72	3.66	7	2.73	2.6	2.05	9.52	10.96	9.96	5.92	6.45	6.15	3.13	3.79	4.9	K15190 7SK snRNA methylphosphate capping enzyme [EC:2.1.1.-] | (RefSeq) probable RNA methyltransferase At5g51130 (A)	K15190 7SK snRNA methylphosphate capping enzyme [EC:2.1.1.-] | (RefSeq) probable RNA methyltransferase At5g51130 (A)
PARG06353	turquoise	364.837	357.194	7.64361	349.55	1.3	1.38	0.39	0.58	0	0.51	0.06	0	0.03	4.08	4.55	4.51	0.39	0.71	0.87	0.02	0.11	0.13	K00108 choline dehydrogenase [EC:1.1.99.1] | (RefSeq) protein HOTHEAD-like (A)	K00108 choline dehydrogenase [EC:1.1.99.1] | (RefSeq) protein HOTHEAD-like (A)
PARG26790	turquoise	365.211	356.573	8.63764	347.936	0.89	0.81	0.83	0.43	0.06	0.21	0	0.05	0	3.46	3.97	3.74	0.74	0.98	0.34	0	0	0	#N/A	#N/A
PARG00777	turquoise	381.139	356.478	24.6614	331.817	22.33	21.69	16.11	7.57	0.29	12.14	0	0	0	30.11	27.15	29.27	4.24	6.98	6.67	0	0	0	#N/A	#N/A
PARG21167	turquoise	367.353	356.415	10.938	345.477	5.41	6.49	5.8	5.59	0.4	2.58	0.03	0.09	0.09	21.37	25.45	22.53	9.62	6.76	5.43	0.04	0.03	0.11	K14505 cyclin D3, plant | (RefSeq) cyclin-D3-1 (A)	K14505 cyclin D3, plant | (RefSeq) cyclin-D3-1 (A)
PARG21631	turquoise	376.948	356.024	20.9247	335.099	8.7	9.61	6.32	2.27	0.28	4.39	0	0	0.05	9.72	12.43	12.63	2.25	2.66	4.75	0.05	0.14	0.13	K01179 endoglucanase [EC:3.2.1.4] | (RefSeq) endoglucanase 24-like (A)	K01179 endoglucanase [EC:3.2.1.4] | (RefSeq) endoglucanase 24-like (A)
PARG26398	turquoise	490.122	355.93	134.191	221.739	2.89	3.49	2.96	2.4	1.16	2.72	0.34	0.38	0.29	3.68	2.91	3.77	1.78	1.75	2.22	0.17	0.1	0.12	K04733 interleukin-1 receptor-associated kinase 4 [EC:2.7.11.1] | (RefSeq) G-type lectin S-receptor-like serine/threonine-protein kinase SD3-1 (A)	K04733 interleukin-1 receptor-associated kinase 4 [EC:2.7.11.1] | (RefSeq) G-type lectin S-receptor-like serine/threonine-protein kinase SD3-1 (A)
PARG23166	turquoise	378.097	355.864	22.2336	333.63	149.77	120.5	121.33	74.25	6.29	103.44	0.06	0.34	0	251.33	286.44	165.98	38.65	57.58	101	0	0.18	0	K02437 glycine cleavage system H protein | (RefSeq) glycine cleavage system H protein, mitochondrial (A)	K02437 glycine cleavage system H protein | (RefSeq) glycine cleavage system H protein, mitochondrial (A)
PARG00249	turquoise	392.746	355.835	36.9113	318.924	6.77	8.23	4.72	4.3	0.21	3.5	0.01	0.03	0.01	7.48	8.18	10.37	2.76	4.13	4.46	0	0	0	K10406 kinesin family member C2/C3 | (RefSeq) kinesin KP1 (A)	K10406 kinesin family member C2/C3 | (RefSeq) kinesin KP1 (A)
PARG24967	turquoise	366.199	355.791	10.4086	345.382	24.48	19.34	19.83	23.42	8.72	19.82	4.12	5.61	4.57	71.89	75.4	50.6	24.92	21.32	25.35	5.52	9.65	8.55	#N/A	#N/A
PARG20976	turquoise	463.163	355.727	107.435	248.292	29.4	28.55	30.73	25.68	13.97	26.08	5.36	5.31	3.32	34.4	38.37	27.45	18.84	17.15	18.77	5.57	7.79	8.18	#N/A	#N/A
PARG20468	turquoise	376.45	355.663	20.7869	334.876	10.46	9.73	10.26	3.81	0.86	5.15	0.04	0.02	0.02	13.52	13.19	17.83	2.4	3.21	3.74	0	0.04	0	K03063 26S proteasome regulatory subunit T3 | (RefSeq) 26S protease regulatory subunit 6B homolog (A)	K03063 26S proteasome regulatory subunit T3 | (RefSeq) 26S protease regulatory subunit 6B homolog (A)
PARG11224	turquoise	363.692	355.544	8.1483	347.396	7.39	12.49	6.35	2.84	0.77	4.44	0.33	0.41	0.21	22.95	24.49	29.75	2.79	2.89	3.63	0.05	0.06	0	K08238 xyloglucan 6-xylosyltransferase [EC:2.4.2.39] | (RefSeq) probable xyloglucan 6-xylosyltransferase 5 (A)	K08238 xyloglucan 6-xylosyltransferase [EC:2.4.2.39] | (RefSeq) probable xyloglucan 6-xylosyltransferase 5 (A)
PARG19641	turquoise	368.008	355.529	12.4789	343.05	13.9	13.17	12.1	8.81	2.44	9.32	6.66	4.42	3.81	30.13	30.58	21.83	9.58	7.44	7.78	2.61	4.96	3.51	#N/A	#N/A
PARG03765	turquoise	450.262	355.307	94.9557	260.351	32.51	32.86	41.15	32.03	9.95	27.33	3.86	4.22	4	47.22	49.69	32.55	17.44	25.18	20.08	2.65	2.69	3.51	K17769 mitochondrial import receptor subunit TOM22 | (RefSeq) mitochondrial import receptor subunit TOM9-2-like (A)	K17769 mitochondrial import receptor subunit TOM22 | (RefSeq) mitochondrial import receptor subunit TOM9-2-like (A)
PARG04404	turquoise	504.992	355.19	149.803	205.387	14.27	12.26	12.3	9.36	3.01	10.16	1.12	1.26	0.94	11.53	11.47	13.04	9.78	8.5	9.85	0.99	1.4	1.33	K05747 Wiskott-Aldrich syndrome protein | (RefSeq) uncharacterized protein At4g04980-like (A)	K05747 Wiskott-Aldrich syndrome protein | (RefSeq) uncharacterized protein At4g04980-like (A)
PARG12490	turquoise	367.51	355.003	12.5071	342.496	6.86	7.4	6.53	5.48	0.55	11.26	0.17	1.11	1.69	21.08	26.85	22.13	5.85	5.54	4.47	0.31	0.37	0.16	K08235 xyloglucan:xyloglucosyl transferase [EC:2.4.1.207] | (RefSeq) probable xyloglucan endotransglucosylase/hydrolase protein 8 (A)	K08235 xyloglucan:xyloglucosyl transferase [EC:2.4.1.207] | (RefSeq) probable xyloglucan endotransglucosylase/hydrolase protein 8 (A)
PARG10672	turquoise	438.875	354.821	84.054	270.767	16.25	15.85	17	8.76	4.06	10.35	3.83	2.71	3.14	15.73	16.94	14.67	7.88	9.46	9.88	1.97	2.32	1.93	K05350 beta-glucosidase [EC:3.2.1.21] | (RefSeq) beta-glucosidase 18-like isoform X1 (A)	K05350 beta-glucosidase [EC:3.2.1.21] | (RefSeq) beta-glucosidase 18-like isoform X1 (A)
PARG23132	turquoise	375.615	354.574	21.0413	333.533	29.23	29.11	26.77	14	11.38	17.8	10.08	9.33	9.95	32.33	34.95	42.07	19.9	21.68	20.03	10.09	10.4	10.82	K23047 E3 ubiquitin-protein ligase UNKL [EC:2.3.2.27] | (RefSeq) zinc finger CCCH domain-containing protein 30-like (A)	K23047 E3 ubiquitin-protein ligase UNKL [EC:2.3.2.27] | (RefSeq) zinc finger CCCH domain-containing protein 30-like (A)
PARG10875	turquoise	362.656	354.5	8.15546	346.345	43.08	41.31	27.18	6.63	0.59	19.73	0.04	0.31	0.16	163.29	184.07	175.69	7.08	16.44	14.76	0.3	0.35	0.35	K01875 seryl-tRNA synthetase [EC:6.1.1.11] | (RefSeq) serine--tRNA ligase, cytoplasmic-like (A)	K01875 seryl-tRNA synthetase [EC:6.1.1.11] | (RefSeq) serine--tRNA ligase, cytoplasmic-like (A)
PARG12542	turquoise	463.823	354.48	109.343	245.137	11.31	10.46	10.96	6.9	4.07	9.62	2.73	3.57	3.18	9.78	10.33	12.14	8.17	8.37	8.44	3.05	3.43	3.03	K14012 UBX domain-containing protein 1 | (RefSeq) ATPase family gene 2 protein (A)	K14012 UBX domain-containing protein 1 | (RefSeq) ATPase family gene 2 protein (A)
PARG15291	turquoise	362.985	354.434	8.55086	345.883	0.39	0.38	0.41	0.14	0.12	0.27	0	0	0	2.15	1.98	1.8	0.22	0.18	0.35	0.01	0.04	0.03	K01193 beta-fructofuranosidase [EC:3.2.1.26] | (RefSeq) LOC109747879; beta-fructofuranosidase, insoluble isoenzyme 3-like (A)	K01193 beta-fructofuranosidase [EC:3.2.1.26] | (RefSeq) LOC109747879; beta-fructofuranosidase, insoluble isoenzyme 3-like (A)
PARG07957	turquoise	368.289	354.167	14.1216	340.046	1.62	3.24	2.28	0.78	0	1.96	0	0	0	4.1	4.37	5.86	1.08	1.15	1.65	0	0	0	K03029 26S proteasome regulatory subunit N10 | (RefSeq) 26S proteasome non-ATPase regulatory subunit 4 homolog (A)	K03029 26S proteasome regulatory subunit N10 | (RefSeq) 26S proteasome non-ATPase regulatory subunit 4 homolog (A)
PARG05485	turquoise	380.164	354.075	26.0882	327.987	22.1	25.79	23.91	18.1	7.82	13.23	4.69	5.54	4.94	35.96	36.36	29.44	20.86	14.87	13.86	6.84	8.15	9.21	#N/A	#N/A
PARG29409	turquoise	402.711	353.805	48.9062	304.899	14.28	14.99	14.74	7.7	8.04	12.94	2.34	2.49	1.96	16.47	18.39	22.86	9.35	10.43	11.19	3.9	4.18	4.24	K14844 pumilio homology domain family member 6 | (RefSeq) pumilio homolog 24 (A)	K14844 pumilio homology domain family member 6 | (RefSeq) pumilio homolog 24 (A)
PARG05577	turquoise	405.547	353.625	51.9223	301.703	20.31	18.32	18.04	15.55	16.24	19.65	4.93	5.86	4.78	32.04	28.82	31.1	15.01	15.26	16.11	5.83	6.34	7.15	K19477 cGMP-dependent protein kinase 2 [EC:2.7.11.12] | (RefSeq) protein phosphatase 2C and cyclic nucleotide-binding/kinase domain-containing protein isoform X1 (A)	K19477 cGMP-dependent protein kinase 2 [EC:2.7.11.12] | (RefSeq) protein phosphatase 2C and cyclic nucleotide-binding/kinase domain-containing protein isoform X1 (A)
PARG25221	turquoise	371.892	353.253	18.6395	334.613	21.23	32.27	25.95	16.02	1.4	18.12	1.32	2.62	2.71	40.25	39.53	59.74	20.55	18.76	15.03	0.92	1.23	1.11	no KO assigned | (RefSeq) probable iNACtive receptor kinase At1g48480 (A)	no KO assigned | (RefSeq) probable iNACtive receptor kinase At1g48480 (A)
PARG11896	turquoise	390.193	353.103	37.0893	316.014	130.45	143.24	145.91	106.63	61.38	102.72	66.75	80.12	75.81	207.45	209.88	169.42	112.56	129.25	100.86	55.48	60.1	47.17	#N/A	#N/A
PARG26687	turquoise	364.061	352.958	11.1029	341.855	4.9	5.1	6.26	1.31	0.41	2.73	0	0	0.02	13.85	13.76	14.17	0.3	1.11	1.32	0	0	0.04	#N/A	#N/A
PARG29246	turquoise	361.302	352.923	8.37928	344.544	2.14	2.69	2.39	2.23	1.53	2.11	1.51	1.32	1.33	5.33	6.21	4.81	2.41	2.26	2.88	1.62	1.73	1.69	K17710 pentatricopeptide repeat domain-containing protein 1 | (RefSeq) hypothetical protein (A)	K17710 pentatricopeptide repeat domain-containing protein 1 | (RefSeq) hypothetical protein (A)
PARG24952	turquoise	402.857	352.669	50.188	302.481	331.59	403.27	318.96	161.74	4.45	239.29	0.03	0.68	0.42	330.59	381.3	404.94	113.33	138.27	135.56	0.37	0.43	0	K22832 1,3-beta-glucanosyltransferase GAS1 [EC:2.4.1.-] | (RefSeq) PLASMODESMATA CALLOSE-BINDING PROTEIN 3 (A)	K22832 1,3-beta-glucanosyltransferase GAS1 [EC:2.4.1.-] | (RefSeq) PLASMODESMATA CALLOSE-BINDING PROTEIN 3 (A)
PARG20110	turquoise	392.128	352.51	39.6183	312.891	244.59	261.24	263.83	284.23	173.46	220.81	131.52	130.47	120.02	392.3	467	307.43	237.04	255.93	233.47	112.72	125.06	133.36	K02974 small subunit ribosomal protein S24e | (RefSeq) 40S ribosomal protein S24-1-like (A)	K02974 small subunit ribosomal protein S24e | (RefSeq) 40S ribosomal protein S24-1-like (A)
PARG22020	turquoise	383.78	352.478	31.3023	321.176	4.2	4.69	5.02	6.05	2.8	4.95	1.78	2.05	1.94	8.97	9.99	7.6	4.99	5.09	4.65	2.29	2.44	2.03	K04713 sphinganine C4-monooxygenase [EC:1.14.18.5] | (RefSeq) sphinganine C4-monooxygenase 1-like (A)	K04713 sphinganine C4-monooxygenase [EC:1.14.18.5] | (RefSeq) sphinganine C4-monooxygenase 1-like (A)
PARG25790	turquoise	434.105	352.297	81.8085	270.488	16.34	15.41	14.9	8.54	0.89	11.82	2.34	2	1.67	17.19	16	19.1	12.09	13.23	11.01	1.46	1.27	1.54	#N/A	#N/A
PARG02238	turquoise	359.781	352.081	7.70033	344.38	4.62	5.58	4.44	1.22	0.17	1.61	0.06	0	0	11.25	17.17	14.5	1.39	1.86	3.89	0.13	0	0	K19519 transforming growth factor-beta-induced protein | (RefSeq) fasciclin-like arabinogalactan protein 12 (A)	K19519 transforming growth factor-beta-induced protein | (RefSeq) fasciclin-like arabinogalactan protein 12 (A)
PARG05323	turquoise	396.187	351.95	44.2371	307.713	274.04	265.37	284.57	302.95	177.12	241.72	108.43	142.56	127.95	407.64	467.64	354.4	203.02	238.72	176.07	109.89	127.97	108.02	K02995 small subunit ribosomal protein S8e | (RefSeq) 40S ribosomal protein S8 (A)	K02995 small subunit ribosomal protein S8e | (RefSeq) 40S ribosomal protein S8 (A)
PARG21263	turquoise	408.628	351.793	56.8345	294.959	10.47	11.28	10.45	7.11	0.79	6.37	0.08	0.1	0.12	13.88	13.96	9.91	4.66	4.55	3.45	0.04	0.14	0.05	#N/A	#N/A
PARG20573	turquoise	447.465	351.786	95.6791	256.107	8.35	7.89	9.17	7.44	2.73	8.71	2.2	2.48	2.3	11.39	11.58	9.44	7.75	8.48	7.44	3.24	3.06	2.92	#N/A	#N/A
PARG16576	turquoise	395.959	351.449	44.5099	306.94	34.99	31.7	31.66	24.87	15.91	30.31	11.83	11.05	6.48	42.21	42.23	37.83	22.94	20.02	20.36	12.94	12.86	14.82	K14561 U3 small nucleolar ribonucleoprotein protein IMP4 | (RefSeq) U3 small nucleolar ribonucleoprotein protein IMP4 (A)	K14561 U3 small nucleolar ribonucleoprotein protein IMP4 | (RefSeq) U3 small nucleolar ribonucleoprotein protein IMP4 (A)
PARG18623	turquoise	360.393	351.292	9.10162	342.19	17.97	21.24	17.77	6.04	2.78	9.28	0.89	1.09	1.42	40.95	40.14	54.58	5.7	9.07	6.08	0.63	0.84	0.46	K01728 pectate lyase [EC:4.2.2.2] | (RefSeq) probable pectate lyase 5 (A)	K01728 pectate lyase [EC:4.2.2.2] | (RefSeq) probable pectate lyase 5 (A)
PARG29568	turquoise	358.272	350.936	7.33662	343.599	2.22	2.35	1.12	0.84	0.16	1.1	0	0	0	6.07	8.63	8.38	1.19	1.38	1.86	0.02	0	0	K16573 gamma-tubulin complex component 6 | (RefSeq) uncharacterized LOC103722329 (A)	K16573 gamma-tubulin complex component 6 | (RefSeq) uncharacterized LOC103722329 (A)
PARG12682	turquoise	396.803	350.493	46.3097	304.183	5.84	5.71	6.84	5.68	2.7	4.66	0.27	0.28	0.19	10.75	11.19	7.88	2	3.12	2.29	0.21	0.22	0.18	K01689 enolase [EC:4.2.1.11] | (RefSeq) enolase 1, chloroplastic isoform X1 (A)	K01689 enolase [EC:4.2.1.11] | (RefSeq) enolase 1, chloroplastic isoform X1 (A)
PARG19744	turquoise	462.266	350.466	111.8	238.666	985.82	938.64	926.92	984.89	654.45	856.45	412.63	454.85	405.91	1218.62	1329.54	1037.42	793.79	1025.53	797.94	408.68	451.53	443.94	K02873 large subunit ribosomal protein L13e | (RefSeq) 60S ribosomal protein L13-3-like (A)	K02873 large subunit ribosomal protein L13e | (RefSeq) 60S ribosomal protein L13-3-like (A)
PARG02123	turquoise	362.578	349.997	12.5811	337.416	4.73	4.73	6.12	2.67	0.14	3.82	0	0	0	13.31	17.18	9.15	3.1	3.95	5.21	0.02	0.15	0	#N/A	#N/A
PARG16189	turquoise	481.852	349.928	131.924	218.004	708.39	796.51	825.55	683.21	443.36	577.95	227.55	235.67	232.75	880.59	963.6	668.33	501.03	572.5	554.84	218.14	225.58	239.06	K02977 small subunit ribosomal protein S27Ae | (RefSeq) ubiquitin-40S ribosomal protein S27a-like (A)	K02977 small subunit ribosomal protein S27Ae | (RefSeq) ubiquitin-40S ribosomal protein S27a-like (A)
PARG20381	turquoise	361.844	349.906	11.9377	337.968	2.85	2.98	2.24	2.09	0.89	2.32	1.25	1.04	0.59	5.26	4.39	5.64	1.65	1.75	2.24	0.89	1.04	1.01	K20161 DENN domain-containing protein 2 | (RefSeq) uncharacterized protein LOC111798885 (A)	K20161 DENN domain-containing protein 2 | (RefSeq) uncharacterized protein LOC111798885 (A)
PARG26921	turquoise	360.681	349.527	11.1536	338.374	3.05	4.64	6.16	4.37	0	2.53	0.18	0.07	0	18.86	20.14	16.42	1.61	1	1.29	0	0.09	0.04	#N/A	#N/A
PARG17051	turquoise	505.101	349.413	155.688	193.725	7.4	6.85	6.69	6.64	4.02	6.15	3.89	3.12	3.34	7.78	8.6	8.04	6.63	6.59	6.26	2.9	2.88	2.26	K10743 ribonuclease H2 subunit A [EC:3.1.26.4] | (RefSeq) ribonuclease H2 subunit A (A)	K10743 ribonuclease H2 subunit A [EC:3.1.26.4] | (RefSeq) ribonuclease H2 subunit A (A)
PARG09182	turquoise	358.271	349.398	8.87374	340.524	10.53	11.04	8.16	8.03	4.98	8.25	1.38	1.65	4.06	40.24	41.01	46.4	5.99	8.13	8.38	1.17	1.58	1.53	K02925 large subunit ribosomal protein L3e | (RefSeq) 60S ribosomal protein L3-2 (A)	K02925 large subunit ribosomal protein L3e | (RefSeq) 60S ribosomal protein L3-2 (A)
PARG01865	turquoise	357.992	349.329	8.66237	340.667	0.9	1.63	0.66	0.67	0.61	1.26	0	0	0	6.69	7.06	5.23	1.09	1.05	1.69	0	0	0	#N/A	#N/A
PARG06916	turquoise	363.405	349.235	14.17	335.065	3.1	4.45	2.86	2	0.26	1.75	0.22	0.5	0.52	4.92	7.95	6.18	1.55	1.56	1.71	0.07	0.18	0.12	#N/A	#N/A
PARG03639	turquoise	477.685	349.005	128.68	220.326	55.74	62.8	67.27	77.25	33.86	59.48	10.97	12.39	12.7	89.83	100.98	80.08	54.49	56.26	46.91	13.33	10.65	6.73	#N/A	#N/A
PARG07523	turquoise	357.668	348.707	8.96062	339.747	2.48	3.28	2.76	3.13	0.39	1.99	0.06	0.09	0.01	7.69	11.82	10.59	2.19	1.93	1.96	0.1	0.4	0.09	K18787 thermospermine synthase [EC:2.5.1.79] | (RefSeq) thermospermine synthase ACAULIS5 (A)	K18787 thermospermine synthase [EC:2.5.1.79] | (RefSeq) thermospermine synthase ACAULIS5 (A)
PARG13076	turquoise	432.611	348.503	84.1084	264.394	6.99	7.36	7.06	5.39	3.59	5.62	2.8	2.94	2.34	6.44	7.9	8.1	5.34	5.65	5.33	1.7	2.99	3.3	K21594 translation factor GUF1, mitochondrial [EC:3.6.5.-] | (RefSeq) translation factor GUF1 homolog, mitochondrial (A)	K21594 translation factor GUF1, mitochondrial [EC:3.6.5.-] | (RefSeq) translation factor GUF1 homolog, mitochondrial (A)
PARG13687	turquoise	402.327	348.372	53.9554	294.417	15.3	13.18	15.96	10.68	7.81	12.49	7.26	7.98	7.91	19.76	19.11	18.17	11.14	9.89	12.22	5.59	5.66	4.86	K11294 nucleolin | (RefSeq) nucleolin 2-like isoform X1 (A)	K11294 nucleolin | (RefSeq) nucleolin 2-like isoform X1 (A)
PARG02255	turquoise	356.456	348.305	8.15108	340.154	0.98	1.11	0.82	0.51	0	0.64	0	0.03	0	2.64	4.1	3.19	0.21	0.74	1.07	0	0	0	K20869 putative beta-1,4-xylosyltransferase IRX9 [EC:2.4.2.-] | (RefSeq) probable beta-1,4-xylosyltransferase IRX9 (A)	K20869 putative beta-1,4-xylosyltransferase IRX9 [EC:2.4.2.-] | (RefSeq) probable beta-1,4-xylosyltransferase IRX9 (A)
PARG22366	turquoise	372.399	348.293	24.1057	324.188	1.86	1.4	1.57	1.01	0.69	1.51	0.37	0.48	0.31	2.99	2.75	2.61	1.34	1.74	1.62	0.38	0.45	0.8	K04733 interleukin-1 receptor-associated kinase 4 [EC:2.7.11.1] | (RefSeq) cysteine-rich receptor-like protein kinase 15 (A)	K04733 interleukin-1 receptor-associated kinase 4 [EC:2.7.11.1] | (RefSeq) cysteine-rich receptor-like protein kinase 15 (A)
PARG12983	turquoise	447.553	347.929	99.624	248.305	46.14	48.48	38.81	30.71	10.34	26.37	2.06	3.14	2.03	51.2	50.31	39.99	22.1	36.76	31.3	4.27	5.15	4.01	K17500 integrin-linked kinase-associated serine/threonine phosphatase 2C [EC:3.1.3.16] | (RefSeq) WAT1-related protein At3g18200 isoform X1 (A)	K17500 integrin-linked kinase-associated serine/threonine phosphatase 2C [EC:3.1.3.16] | (RefSeq) WAT1-related protein At3g18200 isoform X1 (A)
PARG00757	turquoise	383.142	347.798	35.3442	312.454	3.49	3.21	2.21	1.87	0.24	2.41	0.47	0.68	0.4	4.58	4.47	3.84	1.98	1.94	1.35	0.19	0.43	0.21	#N/A	#N/A
PARG11911	turquoise	355.865	347.66	8.20504	339.455	17.1	27.92	16.86	13.24	0.41	16.65	0	0.05	0.05	55.58	69.74	81.43	7.3	10.26	7.93	0.04	0	0	K03097 casein kinase II subunit alpha [EC:2.7.11.1] | (RefSeq) casein kinase II subunit alpha-like isoform X3 (A)	K03097 casein kinase II subunit alpha [EC:2.7.11.1] | (RefSeq) casein kinase II subunit alpha-like isoform X3 (A)
PARG22553	turquoise	354.735	347.458	7.27662	340.182	165.28	223.26	140.83	33.14	19.11	59.85	0	0	0.06	648.24	833.1	516.12	84.64	77.48	147.52	0.34	0.12	0.12	K01426 amidase [EC:3.5.1.4] | (RefSeq) LOW QUALITY PROTEIN: uncharacterized protein LOC105643773 (A)	K01426 amidase [EC:3.5.1.4] | (RefSeq) LOW QUALITY PROTEIN: uncharacterized protein LOC105643773 (A)
PARG04888	turquoise	359.249	347.454	11.7949	335.659	10.54	11.26	10.82	3.92	2.03	7.87	3.03	2.43	2.52	19.58	17.31	22.65	5.59	8.39	7.21	2.25	3.22	3.72	K14638 solute carrier family 15 (peptide/histidine transporter), member 3/4 | (RefSeq) protein NRT1/ PTR FAMILY 4.5-like (A)	K14638 solute carrier family 15 (peptide/histidine transporter), member 3/4 | (RefSeq) protein NRT1/ PTR FAMILY 4.5-like (A)
PARG06722	turquoise	368.476	347.231	21.2448	325.986	86.89	152.6	106.32	153.59	0.29	85.29	0	0.85	0.26	241.82	341.73	239.45	74.91	89.57	88.95	0.06	0.06	0	#N/A	#N/A
PARG24633	turquoise	487.773	347.142	140.631	206.51	15.01	16.57	17.78	11.87	6.25	16.15	2.5	2.16	2.24	16.4	15.61	19.13	10.58	13.95	11.96	3.54	3.89	3.74	K14559 U3 small nucleolar RNA-associated protein MPP10 | (RefSeq) U3 small nucleolar ribonucleoprotein protein MPP10-like (A)	K14559 U3 small nucleolar RNA-associated protein MPP10 | (RefSeq) U3 small nucleolar ribonucleoprotein protein MPP10-like (A)
PARG09050	turquoise	369.082	347.033	22.0485	324.985	15.49	14.1	11.64	13.84	11.93	12.27	8.5	6.79	7.82	28.63	31.39	27	13.45	14.91	16	4.32	4.95	4.47	#N/A	#N/A
PARG23208	turquoise	397.021	346.85	50.1706	296.68	9.63	8.44	8.53	6.1	4.6	7.54	1.26	2.5	2.27	9.79	10.63	14.11	6.11	5.38	6.1	2.06	2.41	1.5	K20456 oxysterol-binding protein 1 | (RefSeq) oxysterol-binding protein-related protein 2A isoform X7 (A)	K20456 oxysterol-binding protein 1 | (RefSeq) oxysterol-binding protein-related protein 2A isoform X7 (A)
PARG05770	turquoise	379.501	346.544	32.957	313.587	1.48	1.88	1.47	1.05	0.34	0.64	0	0	0	2.15	2.62	2.8	0.67	1.65	1.27	0.02	0	0	K16732 protein regulator of cytokinesis 1 | (RefSeq) 65-kDa microtubule-associated protein 8 (A)	K16732 protein regulator of cytokinesis 1 | (RefSeq) 65-kDa microtubule-associated protein 8 (A)
PARG07244	turquoise	456.077	346.381	109.696	236.684	5.68	6.07	5.81	3.07	2.21	3.82	0.04	0.06	0.06	5.68	5.72	5.32	2.76	2.51	2.55	0.09	0.16	0.19	K16670 homeobox protein Meis2 | (RefSeq) homeobox protein BEL1 homolog (A)	K16670 homeobox protein Meis2 | (RefSeq) homeobox protein BEL1 homolog (A)
PARG22789	turquoise	367.489	346.365	21.1248	325.24	10.28	10.32	9.12	8.5	7.09	8.58	2.59	1.42	2.22	18.62	18.91	14.16	6.74	8.26	8.46	3.62	4.29	5.84	K01802 peptidylprolyl isomerase [EC:5.2.1.8] | (RefSeq) peptidyl-prolyl cis-trans isomerase FKBP18, chloroplastic isoform X1 (A)	K01802 peptidylprolyl isomerase [EC:5.2.1.8] | (RefSeq) peptidyl-prolyl cis-trans isomerase FKBP18, chloroplastic isoform X1 (A)
PARG29544	turquoise	377.155	346.117	31.0387	315.078	13.6	11.84	13.78	12.56	10.47	11.47	7.74	4.04	5.04	23.88	21.99	18.98	10.34	12.66	12.04	5.88	6.08	6.32	K15731 carboxy-terminal domain RNA polymerase II polypeptide A small phosphatase [EC:3.1.3.16] | (RefSeq) carboxy-terminal domain RNA polymerase II polypeptide A small phosphatase 1-like (A)	K15731 carboxy-terminal domain RNA polymerase II polypeptide A small phosphatase [EC:3.1.3.16] | (RefSeq) carboxy-terminal domain RNA polymerase II polypeptide A small phosphatase 1-like (A)
PARG05667	turquoise	374.303	346.027	28.2765	317.75	10.75	11.61	14.06	4.75	4.5	6.41	0.46	0.14	0.85	19.62	22.8	17.88	5.48	12.31	8.65	1.44	0.61	0.8	#N/A	#N/A
PARG01595	turquoise	367.15	345.996	21.1534	324.843	1.12	0.81	0.96	0.7	0.12	0.7	0.18	0.16	0.17	1.26	1.46	1.75	0.64	0.78	0.64	0.27	0.31	0.24	K20241 WD repeat-containing protein 44 | (RefSeq) WD repeat-containing protein 44-like (A)	K20241 WD repeat-containing protein 44 | (RefSeq) WD repeat-containing protein 44-like (A)
PARG06109	turquoise	386.912	345.735	41.1771	304.558	6.81	6.74	6.12	3.77	0.42	3.84	0	0	0	7.88	11.94	9.26	3.8	5.04	7.03	0	0.06	0.06	K18819 inositol 3-alpha-galactosyltransferase [EC:2.4.1.123] | (RefSeq) galactinol synthase 1 (A)	K18819 inositol 3-alpha-galactosyltransferase [EC:2.4.1.123] | (RefSeq) galactinol synthase 1 (A)
PARG06730	turquoise	392.649	345.608	47.0405	298.568	10.85	12.43	11.84	7.49	4.31	9.54	3.78	4.73	4.09	14.65	13.48	16.95	5.74	8.05	6.76	2.96	1.94	2.06	K18693 diacylglycerol diphosphate phosphatase / phosphatidate phosphatase [EC:3.1.3.81 3.1.3.4] | (RefSeq) lipid phosphate phosphatase 2-like (A)	K18693 diacylglycerol diphosphate phosphatase / phosphatidate phosphatase [EC:3.1.3.81 3.1.3.4] | (RefSeq) lipid phosphate phosphatase 2-like (A)
PARG22600	turquoise	355.532	345.551	9.98083	335.57	6.24	6.5	6.1	9.15	0.44	6.33	0.08	0.15	0	39.09	41.92	27.24	7.82	7.11	7.09	0	0.13	0.02	K22013 magnesium dechelatase [EC:4.99.1.10] | (RefSeq) protein STAY-GREEN LIKE, chloroplastic (A)	K22013 magnesium dechelatase [EC:4.99.1.10] | (RefSeq) protein STAY-GREEN LIKE, chloroplastic (A)
PARG28092	turquoise	388.279	345.493	42.7867	302.706	8.85	10.07	9.21	9.77	6.36	12.25	2.87	2.93	3.09	16.27	17.46	16.4	9.94	10.65	9.74	3.98	4.31	4.85	#N/A	#N/A
PARG24246	turquoise	438.722	345.438	93.2838	252.154	5.65	5.34	6.81	4.1	1.8	3.35	1.06	1.14	1.38	6.24	6.01	6.16	3.43	4.26	3.41	0.83	0.98	0.67	K13675 UDP-glucose:O-linked fucose beta-1,3-glucosyltransferase [EC:2.4.1.-] | (RefSeq) uncharacterized LOC103415141 (A)	K13675 UDP-glucose:O-linked fucose beta-1,3-glucosyltransferase [EC:2.4.1.-] | (RefSeq) uncharacterized LOC103415141 (A)
PARG07924	turquoise	538.592	345.301	193.291	152.009	13.05	13.55	12.24	7.99	5.51	12.63	0.48	0.39	0.73	12.67	11.9	12.87	7.18	8.99	8.25	0.48	0.61	0.4	K20869 putative beta-1,4-xylosyltransferase IRX9 [EC:2.4.2.-] | (RefSeq) probable beta-1,4-xylosyltransferase IRX9H (A)	K20869 putative beta-1,4-xylosyltransferase IRX9 [EC:2.4.2.-] | (RefSeq) probable beta-1,4-xylosyltransferase IRX9H (A)
PARG07336	turquoise	353.423	344.74	8.68277	336.057	2.95	2.76	2.97	0.62	1.06	1.96	0.2	0.13	0.5	8.69	11.23	10.6	0.58	1.06	1.21	0	0.09	0	K20893 probable galacturonosyltransferase-like 1 [EC:2.4.1.-] | (RefSeq) probable galacturonosyltransferase-like 1 (A)	K20893 probable galacturonosyltransferase-like 1 [EC:2.4.1.-] | (RefSeq) probable galacturonosyltransferase-like 1 (A)
PARG18760	turquoise	457.508	344.672	112.836	231.836	29.79	27.58	31.45	27.42	17.88	29.08	10.25	9.62	10.7	35.18	39.42	29.89	18.89	19.94	22.74	11.06	10.03	9.62	K17966 transmembrane protein 70, mitochondrial | (RefSeq) uncharacterized protein LOC103332397 (A)	K17966 transmembrane protein 70, mitochondrial | (RefSeq) uncharacterized protein LOC103332397 (A)
PARG15549	turquoise	365.422	344.636	20.7861	323.85	9.56	7.62	5.49	5.52	4.6	5.54	1.32	1.41	1.96	12.04	15.89	13.34	4.8	6.5	8.08	1.96	2.28	1.21	K14638 solute carrier family 15 (peptide/histidine transporter), member 3/4 | (RefSeq) protein NRT1/ PTR FAMILY 1.2 (A)	K14638 solute carrier family 15 (peptide/histidine transporter), member 3/4 | (RefSeq) protein NRT1/ PTR FAMILY 1.2 (A)
PARG07302	turquoise	522.61	344.489	178.122	166.367	63.29	59.1	53.99	47.72	32.41	46.86	13.7	11.48	11.62	62.92	67.96	54.4	32.29	39.34	38.22	4.66	6.77	7.82	K14399 polyribonucleotide 5'-hydroxyl-kinase [EC:2.7.1.78] | (RefSeq) Clp1-domain-containing protein (A)	K14399 polyribonucleotide 5'-hydroxyl-kinase [EC:2.7.1.78] | (RefSeq) Clp1-domain-containing protein (A)
PARG11455	turquoise	353.127	344.417	8.71002	335.707	2.2	2.07	1.05	1.04	0	2.28	0	0	0	7.92	7.97	8.87	0.76	1.31	0.86	0	0.03	0	#N/A	#N/A
PARG27603	turquoise	402.243	344.23	58.0124	286.218	16.45	11.66	9.85	11.74	2.25	15.59	0.04	0.12	0.21	21.26	23.44	20.61	10.31	9.69	15.06	0.18	0.24	0.15	K08908 light-harvesting complex I chlorophyll a/b binding protein 2 | (RefSeq) photosystem I chlorophyll a/b-binding protein 6, chloroplastic (A)	K08908 light-harvesting complex I chlorophyll a/b binding protein 2 | (RefSeq) photosystem I chlorophyll a/b-binding protein 6, chloroplastic (A)
PARG05699	turquoise	354.508	343.849	10.6589	333.19	3.43	2.67	3.04	1.27	1.21	1.02	0	0	0	9.39	8.12	7.78	0.39	1	1.6	0	0	0	#N/A	#N/A
PARG06090	turquoise	353.396	343.788	9.60773	334.18	8.9	8.52	8.48	6.18	1.21	7.64	2.53	4.99	3.2	25.06	24.78	25.04	7.08	7.49	8.25	5.92	3.69	3.48	K16573 gamma-tubulin complex component 6 | (RefSeq) uncharacterized LOC103722329 (A)	K16573 gamma-tubulin complex component 6 | (RefSeq) uncharacterized LOC103722329 (A)
PARG00340	turquoise	398.399	343.701	54.6981	289.003	7.84	7.56	7.25	6.65	0.23	8.69	0.59	1.07	0.93	10.2	10.32	12.36	4.38	4.58	4.61	0.16	0.3	0.36	K04733 interleukin-1 receptor-associated kinase 4 [EC:2.7.11.1] | (RefSeq) probable iNACtive receptor kinase At5g58300 isoform X1 (A)	K04733 interleukin-1 receptor-associated kinase 4 [EC:2.7.11.1] | (RefSeq) probable iNACtive receptor kinase At5g58300 isoform X1 (A)
PARG13358	turquoise	357.424	343.61	13.8139	329.797	0.59	0.92	0.95	0.79	0	0.52	0.07	0	0	1.99	2.84	1.73	0.23	0.4	0.47	0	0	0	#N/A	#N/A
PARG20049	turquoise	497.303	343.348	153.955	189.393	48.97	54.33	49.14	36.17	19.11	50.69	8.38	9.78	7.85	44.52	46.62	58.99	35.45	38.67	39.26	7.07	7.51	8.91	K02358 elongation factor Tu | (RefSeq) elongation factor Tu, mitochondrial (A)	K02358 elongation factor Tu | (RefSeq) elongation factor Tu, mitochondrial (A)
PARG12116	turquoise	418.811	343.265	75.5463	267.719	5.39	5.99	5.01	4.74	2.55	3.59	0.78	1.14	0.88	5.59	7.81	6.67	2.94	3.05	2.88	0.44	0.75	0.48	#N/A	#N/A
PARG08031	turquoise	473.885	343.265	130.62	212.644	11.81	8.69	9.32	7.9	2.19	11.12	0	0.08	0	12.44	13.16	10.44	6.32	7.27	9.27	0.2	0.21	0.03	K11252 histone H2B | (RefSeq) POPTRDRAFT_725124; hypothetical protein (A)	K11252 histone H2B | (RefSeq) POPTRDRAFT_725124; hypothetical protein (A)
PARG15623	turquoise	361.533	343.104	18.429	324.675	6.12	6.65	5.15	4.77	0.75	3.34	0	0	0	15.39	14.35	12.54	2.71	6.98	8.03	0	0.04	0	K09286 EREBP-like factor | (RefSeq) ethylene-responsive transcription factor TINY (A)	K09286 EREBP-like factor | (RefSeq) ethylene-responsive transcription factor TINY (A)
PARG03514	turquoise	370.226	342.891	27.3348	315.556	0.42	0.39	0.3	0.17	0.01	0.25	0	0	0	0.57	0.58	0.56	0.07	0.18	0.36	0	0	0	#N/A	#N/A
PARG29450	turquoise	372.459	342.773	29.686	313.086	8.34	8.33	6.73	7.37	5.86	5.53	1.14	0.45	0.59	14.72	18.57	16.17	5.81	9.8	8.92	0.82	1.13	1.28	K14500 BR-signaling kinase [EC:2.7.11.1] | (RefSeq) probable serine/threonine-protein kinase At5g41260 (A)	K14500 BR-signaling kinase [EC:2.7.11.1] | (RefSeq) probable serine/threonine-protein kinase At5g41260 (A)
PARG18624	turquoise	355.797	342.629	13.1682	329.461	6.24	9.34	8.49	7.5	1.14	4.71	0.69	1.81	1.91	23.62	21.78	16.02	4.34	4.64	4.65	2.47	1.86	1.05	#N/A	#N/A
PARG00878	turquoise	378.301	342.612	35.6883	306.924	187	188.85	194.61	186.76	149.89	129.56	54.88	46.92	42.6	351.49	391.41	240.26	150.86	146.83	130.36	38.35	53.58	50.44	K02971 small subunit ribosomal protein S21e | (RefSeq) 40S ribosomal protein S21-2-like (A)	K02971 small subunit ribosomal protein S21e | (RefSeq) 40S ribosomal protein S21-2-like (A)
PARG13692	turquoise	354.325	342.467	11.8581	330.609	1.98	4.01	3	1.41	0.43	2.16	0.64	0.68	0.53	8.18	8.38	7.16	1.37	2.49	0.55	0.47	0.04	0.14	#N/A	#N/A
PARG11881	turquoise	449.517	342.441	107.077	235.364	33.21	28.8	28.74	29.77	23.18	26.51	12.07	10.86	10.97	39.96	41.86	45.57	27.74	32.14	28.18	10.85	9.91	10.1	K08150 MFS transporter, SP family, solute carrier family 2 (myo-inositol transporter), member 13 | (RefSeq) probable inositol transporter 2 (A)	K08150 MFS transporter, SP family, solute carrier family 2 (myo-inositol transporter), member 13 | (RefSeq) probable inositol transporter 2 (A)
PARG03836	turquoise	519.938	342.407	177.531	164.875	16.48	15.19	16.55	11.87	3.28	12.42	0.77	0.61	0.45	15.4	14.76	12.22	8.53	11.96	12.6	0.09	0.5	0.17	K18010 7-hydroxymethyl chlorophyll a reductase [EC:1.17.7.2] | (RefSeq) 7-hydroxymethyl chlorophyll a reductase, chloroplastic-like (A)	K18010 7-hydroxymethyl chlorophyll a reductase [EC:1.17.7.2] | (RefSeq) 7-hydroxymethyl chlorophyll a reductase, chloroplastic-like (A)
PARG00013	turquoise	373.539	342.268	31.2707	310.997	4.49	5.97	5.34	2.75	1.22	4.15	1.37	1.25	1.5	5.9	6.22	8.04	3.56	3.81	4.1	1.09	1.15	1.9	K13427 nitric-oxide synthase, plant [EC:1.14.13.39] | (RefSeq) putative nitric oxide synthase (A)	K13427 nitric-oxide synthase, plant [EC:1.14.13.39] | (RefSeq) putative nitric oxide synthase (A)
PARG19311	turquoise	442.046	341.912	100.135	241.777	6.17	7.38	6.59	3.95	3.29	5.33	0.58	1.27	1.11	7.35	7.58	6.81	3.69	3.01	3.72	0.77	0.58	0.93	K10268 F-box and leucine-rich repeat protein 2/20 | (RefSeq) F-box protein At5g51380-like (A)	K10268 F-box and leucine-rich repeat protein 2/20 | (RefSeq) F-box protein At5g51380-like (A)
PARG02040	turquoise	372.951	341.456	31.4949	309.962	1.85	1.76	2.47	1.91	1.08	2.25	0.03	0.09	0.03	5.72	5.48	4.42	2.66	2.85	2.58	0.03	0.07	0.02	K22382 WD repeat-containing protein 26 | (RefSeq) WD repeat-containing protein 26 homolog (A)	K22382 WD repeat-containing protein 26 | (RefSeq) WD repeat-containing protein 26 homolog (A)
PARG01856	turquoise	551.244	341.224	210.019	131.205	22.69	23.1	25.26	18	7.16	17.16	0.26	1.06	0.22	24.52	24.91	20.42	19.05	23.12	18.16	0.25	0.76	0.07	K22369 epoxide hydrolase 4 [EC:3.3.-.-] | (RefSeq) uncharacterized protein LOC104235966 (A)	K22369 epoxide hydrolase 4 [EC:3.3.-.-] | (RefSeq) uncharacterized protein LOC104235966 (A)
PARG28034	turquoise	432.972	341.001	91.9714	249.029	132.2	144.13	165.52	139.5	62.2	139.15	32.32	35.53	43.31	212.55	221.3	136.36	102.54	123.73	116.35	33.24	32.73	37.66	K12845 U4/U6 small nuclear ribonucleoprotein SNU13 | (RefSeq) NHP2-like protein 1 (A)	K12845 U4/U6 small nuclear ribonucleoprotein SNU13 | (RefSeq) NHP2-like protein 1 (A)
PARG20544	turquoise	357.959	340.914	17.0447	323.869	9.17	11.36	8.45	4.25	1.22	5.32	0.13	0.33	0.32	13.12	11.89	18.73	3.22	3.27	4.78	0.08	0.2	0.21	K19891 glucan endo-1,3-beta-glucosidase 1/2/3 [EC:3.2.1.39] | (RefSeq) hypothetical protein (A)	K19891 glucan endo-1,3-beta-glucosidase 1/2/3 [EC:3.2.1.39] | (RefSeq) hypothetical protein (A)
PARG24980	turquoise	372.046	340.912	31.1345	309.777	116.28	118.38	109.56	67.61	28.49	107.02	32.2	39.52	38.38	155.66	143.07	208.39	81.48	80.78	77.59	20.35	18.68	13.23	K17964 leucine-rich PPR motif-containing protein, mitochondrial | (RefSeq) pentatricopeptide repeat-containing protein At3g18110, chloroplastic-like (A)	K17964 leucine-rich PPR motif-containing protein, mitochondrial | (RefSeq) pentatricopeptide repeat-containing protein At3g18110, chloroplastic-like (A)
PARG13422	turquoise	417.472	340.694	76.7772	263.917	392.54	424.04	433.26	490.52	214.06	399.46	96.71	97.29	94.9	716.99	767.01	464.94	350.07	432.08	366.21	81.82	96.3	91.97	K02865 large subunit ribosomal protein L10Ae | (RefSeq) 60S ribosomal protein L10a-1 (A)	K02865 large subunit ribosomal protein L10Ae | (RefSeq) 60S ribosomal protein L10a-1 (A)
PARG03434	turquoise	358.543	340.474	18.0692	322.405	6.02	4.98	4.8	5.35	4.03	6.34	0.13	0.51	0.13	12.08	16.81	12.38	3.43	2.75	3.43	0.11	0.24	0.39	#N/A	#N/A
PARG04500	turquoise	369.55	340.437	29.1136	311.323	35.06	35.84	36.51	39.75	27.01	38.91	17.44	17.24	18.4	61.37	72.86	50	30.42	39.69	37.99	18.83	20.76	17.87	K01102 pyruvate dehydrogenase phosphatase [EC:3.1.3.43] | (RefSeq) probable protein phosphatase 2C 42 (A)	K01102 pyruvate dehydrogenase phosphatase [EC:3.1.3.43] | (RefSeq) probable protein phosphatase 2C 42 (A)
PARG11890	turquoise	408.409	340.298	68.111	272.187	7.77	8.84	7.66	9.23	5.94	7.37	2.42	3.38	3.54	13.85	14.43	13.15	9.45	8.58	9.21	2.2	2.32	2.48	#N/A	#N/A
PARG20430	turquoise	385.016	340.048	44.968	295.08	13	15.85	10.06	9.18	2.38	11.29	0.69	0.85	0.59	14.06	15.68	22.78	6.55	9.39	8.49	0.07	0.21	0.32	K04733 interleukin-1 receptor-associated kinase 4 [EC:2.7.11.1] | (RefSeq) probable iNACtive receptor kinase At5g58300 (A)	K04733 interleukin-1 receptor-associated kinase 4 [EC:2.7.11.1] | (RefSeq) probable iNACtive receptor kinase At5g58300 (A)
PARG18553	turquoise	350.866	339.771	11.0952	328.676	7	6.91	5.4	5.58	1.24	8.79	0.92	1	0.91	16.2	16.83	19.31	5.98	3.12	5.23	1.76	1.59	1.49	K13679 granule-bound starch synthase [EC:2.4.1.242] | (RefSeq) granule-bound starch synthase 1, chloroplastic/amyloplastic (A)	K13679 granule-bound starch synthase [EC:2.4.1.242] | (RefSeq) granule-bound starch synthase 1, chloroplastic/amyloplastic (A)
PARG26429	turquoise	409.919	339.654	70.2651	269.389	4.36	6.63	3.95	3.93	2.8	4.19	0	0.03	0.03	8.03	8.28	7.87	2.24	4.88	4.84	0	0.08	0	K07408 cytochrome P450 family 1 subfamily A polypeptide 1 [EC:1.14.14.1] | (RefSeq) cytochrome P450 93A3-like (A)	K07408 cytochrome P450 family 1 subfamily A polypeptide 1 [EC:1.14.14.1] | (RefSeq) cytochrome P450 93A3-like (A)
PARG27213	turquoise	397.015	339.633	57.3829	282.25	5.32	5.56	5.36	3.03	2.21	5.28	0.53	0.87	0.56	6.37	5.74	8.74	3.6	4.08	3.88	0.66	1.21	0.94	K14544 U3 small nucleolar RNA-associated protein 22 | (RefSeq) nucleolar protein 6 (A)	K14544 U3 small nucleolar RNA-associated protein 22 | (RefSeq) nucleolar protein 6 (A)
PARG27813	turquoise	534.413	339.534	194.88	144.654	34.99	46.47	37.76	36.21	20.53	37.72	6.64	7.96	8.61	40.19	50.05	42.64	27.67	28.79	32.3	6.4	5.75	4.37	K20728 vegetative storage protein 2 | (RefSeq) vegetative storage protein 2-like (A)	K20728 vegetative storage protein 2 | (RefSeq) vegetative storage protein 2-like (A)
PARG09234	turquoise	386.205	339.469	46.7366	292.732	5.09	5.56	5.5	3.93	1.99	5.17	1.27	1.09	1.4	5.73	7.11	7.94	2.64	3.37	2.65	1.09	1.25	0.87	K14841 ribosome biogenesis protein NSA1 | (RefSeq) WD repeat-containing protein DDB_G0290555 isoform X1 (A)	K14841 ribosome biogenesis protein NSA1 | (RefSeq) WD repeat-containing protein DDB_G0290555 isoform X1 (A)
PARG07913	turquoise	370.108	339.151	30.9569	308.195	3.58	3.92	3.56	1.42	0.27	2.47	0.03	0.66	0.46	5.77	5.69	5.07	3.15	3.42	2.72	0.46	0.54	0.86	K09286 EREBP-like factor | (RefSeq) dehydration-responsive element-binding protein 3 (A)	K09286 EREBP-like factor | (RefSeq) dehydration-responsive element-binding protein 3 (A)
PARG23022	turquoise	477.595	339.022	138.572	200.45	12.86	9.74	9.56	8.52	6.05	9.91	1.57	2.34	1.89	12.94	14.19	10.85	6.59	7.67	7.19	1.14	1.59	1.24	K01076 abhydrolase domain-containing protein 17 [EC:3.1.2.22] | (RefSeq) protein ABHD17B (A)	K01076 abhydrolase domain-containing protein 17 [EC:3.1.2.22] | (RefSeq) protein ABHD17B (A)
PARG29957	turquoise	369.934	339.001	30.9331	308.068	31.22	27.97	28.74	16.08	13.17	12.96	1.51	3.8	4.15	40.41	50.81	35.18	14.34	9.47	13.66	2.34	1.43	0.95	#N/A	#N/A
PARG07901	turquoise	353.766	338.414	15.3516	323.063	1.32	1.83	1.12	0.52	0	0.47	0.03	0.17	0	2.25	2.29	2.33	0.51	0.65	0.3	0.03	0	0.03	K17895 GATA-binding protein 3 | (RefSeq) GATA transcription factor 9 (A)	K17895 GATA-binding protein 3 | (RefSeq) GATA transcription factor 9 (A)
PARG27586	turquoise	350.843	338.392	12.4513	325.941	14.01	9.87	7.79	10.64	1.35	18.74	0.5	0.31	0.3	35.77	41.82	32	9.52	8.42	13.68	0.31	0.58	0.83	K03564 peroxiredoxin Q/BCP [EC:1.11.1.15] | (RefSeq) peroxiredoxin Q, chloroplastic (A)	K03564 peroxiredoxin Q/BCP [EC:1.11.1.15] | (RefSeq) peroxiredoxin Q, chloroplastic (A)
PARG27133	turquoise	353.283	338.301	14.9815	323.32	77.97	93.8	105.52	51.88	20.57	55.05	0.38	1.33	1.55	234.62	247.71	140.18	23.31	29.31	34.25	0.17	0.43	0	K20412 peptidase inhibitor 16 | (RefSeq) STS14 protein (A)	K20412 peptidase inhibitor 16 | (RefSeq) STS14 protein (A)
PARG06516	turquoise	406.849	338.023	68.8253	269.198	67.7	75.16	76.91	58.64	3.34	42.06	6.88	9.68	7.65	89.64	98.25	74.81	58.31	47.67	32.81	3.77	6.47	3.8	#N/A	#N/A
PARG26988	turquoise	347.326	337.915	9.41096	328.504	143.11	125.98	122.6	98.33	87.15	71.89	35.2	24.03	29.21	486.64	542.94	329.51	92.14	77.23	72.14	16.99	22.23	20.45	#N/A	#N/A
PARG15249	turquoise	375.054	337.901	37.1531	300.748	266.2	308.33	311.69	262.1	220.51	242.24	125.7	117.93	113.32	443.6	494.63	321.46	220.26	202.22	211.23	114.22	131.89	131.3	K02951 small subunit ribosomal protein S12e | (RefSeq) 40S ribosomal protein S12 (A)	K02951 small subunit ribosomal protein S12e | (RefSeq) 40S ribosomal protein S12 (A)
PARG10751	turquoise	397.055	337.88	59.1743	278.706	2.16	2.15	2.3	1.23	0.42	2.07	0.08	0.07	0.09	2.27	2.36	3.69	1.24	1.54	1.73	0.05	0.04	0.06	K13415 protein brassinosteroid insensitive 1 [EC:2.7.10.1 2.7.11.1] | (RefSeq) protein BRASSINOSTEROID INSENSITIVE 1 (A)	K13415 protein brassinosteroid insensitive 1 [EC:2.7.10.1 2.7.11.1] | (RefSeq) protein BRASSINOSTEROID INSENSITIVE 1 (A)
PARG20898	turquoise	350.599	337.532	13.0667	324.465	5.78	2.86	4.46	2.55	0.78	1.01	0	0	0.06	8.71	11.22	8.51	3.3	3.42	2.67	0.16	0.08	0.08	K01870 isoleucyl-tRNA synthetase [EC:6.1.1.5] | (RefSeq) isoleucine--tRNA ligase, chloroplastic/mitochondrial-like (A)	K01870 isoleucyl-tRNA synthetase [EC:6.1.1.5] | (RefSeq) isoleucine--tRNA ligase, chloroplastic/mitochondrial-like (A)
PARG16746	turquoise	378.829	337.152	41.6767	295.475	7.78	7.55	6.92	3.78	2.66	6.07	1.01	1.2	1.31	7.9	7.88	11.55	5.39	5	5.59	1.19	1.54	2.08	K11436 type I protein arginine methyltransferase [EC:2.1.1.319] | (RefSeq) probable protein arginine N-methyltransferase 3 (A)	K11436 type I protein arginine methyltransferase [EC:2.1.1.319] | (RefSeq) probable protein arginine N-methyltransferase 3 (A)
PARG12883	turquoise	358.726	337.107	21.6181	315.489	214.64	232.58	233.85	215.89	211.83	174.19	107.31	116.1	110.63	388.82	465.44	322.55	193.29	211.01	180.04	103.09	104.04	115.98	K02900 large subunit ribosomal protein L27Ae | (RefSeq) 60S ribosomal protein L27a-3-like (A)	K02900 large subunit ribosomal protein L27Ae | (RefSeq) 60S ribosomal protein L27a-3-like (A)
PARG29956	turquoise	349.901	336.584	13.317	323.267	8.56	8.37	7.72	5.31	3.55	6.23	3.11	2.47	3.23	12.4	10.99	13.57	4.51	6.16	6.62	4.31	4.33	3.73	K03979 GTPase [EC:3.6.5.-] | (RefSeq) hypothetical protein (A)	K03979 GTPase [EC:3.6.5.-] | (RefSeq) hypothetical protein (A)
PARG06172	turquoise	346.223	336.578	9.64501	326.933	4.15	4.57	2.8	2.2	0.15	4.1	0	0	0	9.31	14.72	9.4	3.49	1.98	3.36	0.03	0	0	#N/A	#N/A
PARG21934	turquoise	346.864	336.549	10.315	326.234	20.7	22.35	20.65	12.87	1.01	16.3	0.05	0.18	0	81.36	84.99	54.91	3.54	4.59	3.24	0	0	0	#N/A	#N/A
PARG04935	turquoise	466.783	336.368	130.415	205.953	16.18	15.55	13.06	11.45	8.29	17.47	4.47	4.05	3.34	18.77	18.27	20	11.23	12.61	11.41	2.37	2.83	1.88	K14638 solute carrier family 15 (peptide/histidine transporter), member 3/4 | (RefSeq) hypothetical protein (A)	K14638 solute carrier family 15 (peptide/histidine transporter), member 3/4 | (RefSeq) hypothetical protein (A)
PARG07397	turquoise	346.03	336.354	9.67559	326.678	11.91	10.63	10.34	8.94	10.15	10.77	6.15	6.36	5.79	29.68	27.35	29.09	9.59	9.44	11.94	6.13	7.07	4.81	K10406 kinesin family member C2/C3 | (RefSeq) kinesin heavy chain, putative (A)	K10406 kinesin family member C2/C3 | (RefSeq) kinesin heavy chain, putative (A)
PARG06946	turquoise	354.581	336.319	18.2619	318.057	626.47	824.63	934.34	346.87	2.02	435.85	0.17	4.89	5.54	1301.74	1701.03	1169.68	113.27	192.19	269.37	0.35	0.37	0.65	#N/A	#N/A
PARG04835	turquoise	363.885	335.665	28.2199	307.445	34.94	38.52	46.69	36.49	18.07	30.01	9.92	10.94	10.65	70.95	79.08	48.29	40.48	34.81	30.56	13.44	16.55	13.39	K01402 matrix metalloproteinase-8 (neutrophil collagenase) [EC:3.4.24.34] | (RefSeq) metalloendoproteinase 3-MMP (A)	K01402 matrix metalloproteinase-8 (neutrophil collagenase) [EC:3.4.24.34] | (RefSeq) metalloendoproteinase 3-MMP (A)
PARG18440	turquoise	362.988	335.462	27.5259	307.936	1.33	2.16	1.2	0.95	0.25	0.91	0	0	0	1.86	2.74	2.23	0.83	0.69	1.04	0	0.18	0	#N/A	#N/A
PARG18963	turquoise	417.787	335.392	82.3947	252.997	8.84	8.54	8.25	5.86	2.57	6.42	1.56	0.8	1.43	10.03	9.5	7.59	5.1	6.88	4.89	1.72	1.78	2.72	K14857 AdoMet-dependent rRNA methyltransferase SPB1 [EC:2.1.1.-] | (RefSeq) predicted protein (A)	K14857 AdoMet-dependent rRNA methyltransferase SPB1 [EC:2.1.1.-] | (RefSeq) predicted protein (A)
PARG19880	turquoise	343.549	335.012	8.53622	326.476	10.68	8.78	8.55	2.39	0.63	9.7	0.45	0.18	0.06	44.52	41.05	41.47	1.61	4.15	4.39	0.09	0.47	1.02	K09571 FK506-binding protein 4/5 [EC:5.2.1.8] | (RefSeq) peptidyl-prolyl cis-trans isomerase FKBP62 (A)	K09571 FK506-binding protein 4/5 [EC:5.2.1.8] | (RefSeq) peptidyl-prolyl cis-trans isomerase FKBP62 (A)
PARG23945	turquoise	348.222	334.87	13.3519	321.518	2.9	2.81	2.65	3.03	0.42	1.76	0	0.08	0	7.85	10.42	6.02	3.08	3.24	3.61	0	0	0.55	#N/A	#N/A
PARG07658	turquoise	411.181	334.815	76.3668	258.448	4.74	5.04	4.51	4.92	3.33	4.97	1.01	2.12	1.57	8.18	8.39	7.53	5.7	5.7	5.63	1.53	1.42	1.45	K04733 interleukin-1 receptor-associated kinase 4 [EC:2.7.11.1] | (RefSeq) LOC109787390; U-box domain-containing protein 12-like (A)	K04733 interleukin-1 receptor-associated kinase 4 [EC:2.7.11.1] | (RefSeq) LOC109787390; U-box domain-containing protein 12-like (A)
PARG19996	turquoise	407.178	334.803	72.3744	262.429	2.74	4.16	2.9	3.16	0.11	3.35	0.01	0.01	0.03	5.27	4.8	4.81	2.14	2.53	3.68	0.05	0.05	0.03	K20642 Rho GTPase-activating protein 22/24/25 | (RefSeq) rho GTPase-activating protein 2 (A)	K20642 Rho GTPase-activating protein 22/24/25 | (RefSeq) rho GTPase-activating protein 2 (A)
PARG02716	turquoise	453.952	334.661	119.291	215.37	9.16	8.14	8.01	4.97	1.03	7.29	0.15	0.1	0.17	8.4	8.48	8.07	4.75	5.84	8.05	0.09	0.58	0.46	K09422 transcription factor MYB, plant | (RefSeq) transcription factor MYB86 (A)	K09422 transcription factor MYB, plant | (RefSeq) transcription factor MYB86 (A)
PARG02483	turquoise	406.137	334.557	71.5798	262.977	71.98	73.88	70.27	36.96	25.72	52.1	19.08	17.13	20.87	64.38	66.14	70.38	37.75	41.02	44.67	14.21	17.96	17.2	K08867 WNK lysine deficient protein kinase [EC:2.7.11.1] | (RefSeq) hypothetical protein (A)	K08867 WNK lysine deficient protein kinase [EC:2.7.11.1] | (RefSeq) hypothetical protein (A)
PARG12877	turquoise	389.461	334.29	55.1711	279.118	2.08	2.09	2.22	1.64	1.38	1.64	0.79	0.46	0.51	2.78	3.09	2.33	1.41	1.57	1.85	0.86	1.12	0.79	#N/A	#N/A
PARG11868	turquoise	402.716	334.076	68.6404	265.436	22.75	24.47	23.89	11.83	4.66	20.85	1.04	0.99	1.13	22.6	25.22	26.62	7.4	9.48	10.32	0.31	0.36	0.11	K18626 trichohyalin | (RefSeq) auxilin-like protein 1 (A)	K18626 trichohyalin | (RefSeq) auxilin-like protein 1 (A)
PARG26640	turquoise	370.942	334.011	36.9304	297.081	17.44	20.51	20.51	14.48	12.38	13.81	3.72	6.76	8.67	27.67	31.13	29.99	10.46	9.84	10.64	5.79	3.23	2.48	K21407 adipocyte plasma membrane-associated protein | (RefSeq) protein STRICTOSIDINE SYNTHASE-LIKE 13-like (A)	K21407 adipocyte plasma membrane-associated protein | (RefSeq) protein STRICTOSIDINE SYNTHASE-LIKE 13-like (A)
PARG27419	turquoise	351.044	333.964	17.0799	316.884	5.92	8.52	5.43	2.43	0.22	2.44	0.07	0.15	0.04	9.82	8.52	11.01	2.21	2.54	2.42	0	0.13	0.11	K19476 vacuolar protein sorting-associated protein IST1 | (RefSeq) uncharacterized protein LOC103340355 (A)	K19476 vacuolar protein sorting-associated protein IST1 | (RefSeq) uncharacterized protein LOC103340355 (A)
PARG07869	turquoise	342.828	333.826	9.00201	324.824	10.67	10.27	8.17	8.14	5.81	7.12	6.3	5.52	6.55	16.08	18.22	14.41	8.99	8.01	7.32	4.98	6.87	5.83	#N/A	#N/A
PARG13116	turquoise	342.23	333.636	8.59371	325.042	497.41	673.4	368.65	53.98	0.14	185.08	0	0	0	1178.12	1351.22	1336.43	60.1	86.97	55.74	0	0.06	0	K20628 expansin | (RefSeq) expansin-A15 (A)	K20628 expansin | (RefSeq) expansin-A15 (A)
PARG02466	turquoise	397.574	333.379	64.1953	269.183	9.3	9.84	9.37	6.48	1.83	7.15	0.09	0.05	0.05	7.68	10.58	12.65	3.7	3.65	5.11	0.04	0	0	K04733 interleukin-1 receptor-associated kinase 4 [EC:2.7.11.1] | (RefSeq) LEAF RUST 10 DISEASE-RESISTANCE LOCUS RECEPTOR-LIKE PROTEIN KINASE-like 2.4 (A)	K04733 interleukin-1 receptor-associated kinase 4 [EC:2.7.11.1] | (RefSeq) LEAF RUST 10 DISEASE-RESISTANCE LOCUS RECEPTOR-LIKE PROTEIN KINASE-like 2.4 (A)
PARG16695	turquoise	348.946	333.208	15.7383	317.469	0.97	1.28	1.12	1.82	0.4	1.31	0	0.2	0.09	3.13	4.16	3.65	0.76	0.89	1.37	0.06	0	0	K07766 diphosphoinositol-polyphosphate diphosphatase [EC:3.6.1.52] | (RefSeq) nudix hydrolase 16, mitochondrial (A)	K07766 diphosphoinositol-polyphosphate diphosphatase [EC:3.6.1.52] | (RefSeq) nudix hydrolase 16, mitochondrial (A)
PARG18526	turquoise	373.565	333.206	40.3588	292.848	4.2	5.43	5.01	2.89	2.42	5.68	0.08	0.03	0.2	8.34	10.16	6.33	2.33	3.17	2.91	0.16	0.19	0.22	#N/A	#N/A
PARG00022	turquoise	341.018	333.043	7.97466	325.068	1.46	1.59	1.78	1.05	0.15	1.21	0.25	0.26	0.16	8.84	10.68	7.17	0.88	0.91	1.35	0.31	0.33	0.29	K03798 cell division protease FtsH [EC:3.4.24.-] | (RefSeq) ATP-dependent zinc metalloprotease FTSH 6, chloroplastic-like (A)	K03798 cell division protease FtsH [EC:3.4.24.-] | (RefSeq) ATP-dependent zinc metalloprotease FTSH 6, chloroplastic-like (A)
PARG19404	turquoise	353.19	332.939	20.2508	312.688	2.9	3.36	3.9	4.25	1.53	4.68	0.1	0.54	0.44	8.93	11.5	9.39	3.91	3.01	5.42	0.04	0.5	0.08	K22097 3-O-acetylpapaveroxine carboxylesterase [EC:3.1.1.105] | (RefSeq) carboxylesterase 1-like (A)	K22097 3-O-acetylpapaveroxine carboxylesterase [EC:3.1.1.105] | (RefSeq) carboxylesterase 1-like (A)
PARG29275	turquoise	401.908	332.893	69.015	263.878	4.34	3.61	3.27	2.28	0.65	2.68	0.16	0.45	0.35	4.22	4.1	3.47	1.25	2.02	2.27	0.25	0.21	0.35	K20456 oxysterol-binding protein 1 | (RefSeq) hypothetical protein (A)	K20456 oxysterol-binding protein 1 | (RefSeq) hypothetical protein (A)
PARG16143	turquoise	414.752	332.84	81.9122	250.928	8.59	8	8.83	5.42	5.85	7.24	2.07	3.24	3.47	11.79	11.37	11.58	6.05	8.48	8.18	2.12	2.35	2.37	K12835 ATP-dependent RNA helicase DDX42 [EC:3.6.4.13] | (RefSeq) DEAD-box ATP-dependent RNA helicase 24 isoform X1 (A)	K12835 ATP-dependent RNA helicase DDX42 [EC:3.6.4.13] | (RefSeq) DEAD-box ATP-dependent RNA helicase 24 isoform X1 (A)
PARG22823	turquoise	342.013	332.807	9.2069	323.6	1.19	1.94	1.13	0.51	0	0.45	0	0	0	2.7	2.5	3.25	0.78	0.79	0.72	0.12	0.32	0.1	K02178 checkpoint serine/threonine-protein kinase [EC:2.7.11.1] | (RefSeq) mitotic spindle checkpoint protein BUBR1 (A)	K02178 checkpoint serine/threonine-protein kinase [EC:2.7.11.1] | (RefSeq) mitotic spindle checkpoint protein BUBR1 (A)
PARG14514	turquoise	340.846	332.677	8.16967	324.507	1.9	2.05	1.91	0.8	0.14	0.65	0.17	0.31	0.62	5.44	6.48	4.67	1.93	0.68	1.23	0.25	0.62	0.28	#N/A	#N/A
PARG08339	turquoise	478.774	332.525	146.249	186.277	40.55	44.3	50.07	41.01	15.98	34.09	9.47	9.97	9.52	47.36	50.49	43.83	37.96	43.84	40.26	13.59	14.55	12.92	K10755 replication factor C subunit 2/4 | (RefSeq) replication factor C subunit 2 (A)	K10755 replication factor C subunit 2/4 | (RefSeq) replication factor C subunit 2 (A)
PARG01088	turquoise	376.963	332.262	44.7003	287.562	7.48	5.55	5.59	4.38	3.4	3.2	0	0.06	0.17	7.94	10.05	8.73	3.24	2.64	2.59	0	0.11	0.11	K04077 chaperonin GroEL | (RefSeq) chaperonin CPN60-like 2, mitochondrial (A)	K04077 chaperonin GroEL | (RefSeq) chaperonin CPN60-like 2, mitochondrial (A)
PARG06716	turquoise	351.808	332.231	19.5771	312.654	1.92	1.88	2.41	1.73	0.63	1.9	0.18	0.19	0.27	4.22	6.09	3.18	1.84	1.28	1.37	0.11	0.09	0.12	K04733 interleukin-1 receptor-associated kinase 4 [EC:2.7.11.1] | (RefSeq) rust resistance kinase Lr10-like (A)	K04733 interleukin-1 receptor-associated kinase 4 [EC:2.7.11.1] | (RefSeq) rust resistance kinase Lr10-like (A)
PARG10517	turquoise	367.828	332.163	35.6651	296.498	2.6	2.76	2.27	1.92	1.17	1.17	0.4	0.29	0.65	3.59	3.55	3.49	1.11	1.13	1.99	0.13	0.21	0.52	K04733 interleukin-1 receptor-associated kinase 4 [EC:2.7.11.1] | (RefSeq) calcium/calmodulin-regulated receptor-like kinase 1 (A)	K04733 interleukin-1 receptor-associated kinase 4 [EC:2.7.11.1] | (RefSeq) calcium/calmodulin-regulated receptor-like kinase 1 (A)
PARG11454	turquoise	341.054	331.77	9.28368	322.487	7.58	6.75	7.46	5.39	5.41	4.36	4.45	4.12	4.59	14.22	15.5	14.37	5.8	4.95	5.05	3.93	4.61	3.41	K01082 3'(2'), 5'-bisphosphate nucleotidase [EC:3.1.3.7] | (RefSeq) Inositol monophosphatase, conserved site (A)	K01082 3'(2'), 5'-bisphosphate nucleotidase [EC:3.1.3.7] | (RefSeq) Inositol monophosphatase, conserved site (A)
PARG03730	turquoise	347.059	331.637	15.4214	316.216	111.39	103.38	107.75	98.49	107.41	89.69	52.9	51.62	53.61	215.21	224.55	165.01	100.27	91.03	88.59	48.78	61.9	62.32	K02875 large subunit ribosomal protein L14e | (RefSeq) 60S ribosomal protein L14-1-like (A)	K02875 large subunit ribosomal protein L14e | (RefSeq) 60S ribosomal protein L14-1-like (A)
PARG24197	turquoise	368.419	331.525	36.8942	294.631	24.83	24.57	31.6	29.26	0.86	28.34	0	0	0	53.37	62.44	36.25	10.51	18.94	20.88	0	0	0	K21776 protein lin-54 | (RefSeq) Lin-54-like protein (A)	K21776 protein lin-54 | (RefSeq) Lin-54-like protein (A)
PARG06519	turquoise	368.634	331.504	37.1302	294.373	2.08	1.59	1.66	0.57	0.26	1	0.03	0	0	1.88	2.39	2.5	0.6	1.04	1.45	0	0	0	K18134 protein O-GlcNAC transferase [EC:2.4.1.255] | (RefSeq) protein O-linked-mannose beta-1,4-N-acetylglucosaminyltransferase 2 (A)	K18134 protein O-GlcNAC transferase [EC:2.4.1.255] | (RefSeq) protein O-linked-mannose beta-1,4-N-acetylglucosaminyltransferase 2 (A)
PARG06956	turquoise	349.968	331.471	18.4966	312.975	14.56	12.59	12.16	10.16	8.75	11.51	10.47	8.6	8.58	20.97	21.53	21.23	12.5	11.58	11.71	7.07	6.14	6.1	K22455 estrogen receptor-binding fragment-associated gene 9 protein | (RefSeq) uncharacterized protein At3g61260 (A)	K22455 estrogen receptor-binding fragment-associated gene 9 protein | (RefSeq) uncharacterized protein At3g61260 (A)
PARG19072	turquoise	408.266	331.432	76.8339	254.598	57.64	51.82	44.05	39.87	5.3	46.16	0.87	1.87	2.51	65.91	66.88	60.67	27.63	23.24	52.2	0.45	0.06	0.09	K08915 light-harvesting complex II chlorophyll a/b binding protein 4 | (RefSeq) chlorophyll a-b binding protein CP29.3, chloroplastic (A)	K08915 light-harvesting complex II chlorophyll a/b binding protein 4 | (RefSeq) chlorophyll a-b binding protein CP29.3, chloroplastic (A)
PARG19395	turquoise	401.647	331.344	70.3034	261.041	24.16	25.28	19.81	17.91	1.42	28.76	0.46	0.82	0.59	27.83	30.09	36.64	14.98	19.35	17.28	0.88	1.89	0.76	K15333 tRNA guanosine-2'-O-methyltransferase [EC:2.1.1.34] | (RefSeq) uncharacterized protein LOC104224633 (A)	K15333 tRNA guanosine-2'-O-methyltransferase [EC:2.1.1.34] | (RefSeq) uncharacterized protein LOC104224633 (A)
PARG04416	turquoise	375.226	331.324	43.9027	287.421	17.76	19.48	19.72	14.28	9.16	16.31	11.42	10.79	10.3	21.82	22.66	26.81	15.46	16.24	14.06	8.97	7.75	7.31	K14305 nuclear pore complex protein Nup43 | (RefSeq) nuclear pore complex protein NUP43 (A)	K14305 nuclear pore complex protein Nup43 | (RefSeq) nuclear pore complex protein NUP43 (A)
PARG02504	turquoise	436.638	330.824	105.814	225.009	25.05	25.02	30.21	15.28	4.78	18.55	2.16	1.76	1.72	20.79	24	24.68	15.9	18.51	16.14	3.2	3.22	3	K15414 complement component 1 Q subcomponent-binding protein, mitochondrial | (RefSeq) uncharacterized protein At2g39795, mitochondrial-like (A)	K15414 complement component 1 Q subcomponent-binding protein, mitochondrial | (RefSeq) uncharacterized protein At2g39795, mitochondrial-like (A)
PARG08770	turquoise	340.116	330.517	9.59906	320.918	13.6	13.51	11.45	7.62	3.11	12.99	0.35	0.95	0.59	29.3	29.53	44.79	9.41	9.4	9.51	0.17	0.2	0.11	K15503 serine/threonine-protein phosphatase 6 regulatory ankyrin repeat subunit B | (RefSeq) ankyrin repeat-containing protein At5g02620 (A)	K15503 serine/threonine-protein phosphatase 6 regulatory ankyrin repeat subunit B | (RefSeq) ankyrin repeat-containing protein At5g02620 (A)
PARG29151	turquoise	369.987	330.203	39.7845	290.418	3.48	4.28	2.97	1.38	0.36	1.82	0.03	0.14	0.09	3.49	3.79	4.89	1.65	2.18	2.54	0.19	0.14	0.14	K04733 interleukin-1 receptor-associated kinase 4 [EC:2.7.11.1] | (RefSeq) probable iNACtive receptor kinase At5g58300 isoform X1 (A)	K04733 interleukin-1 receptor-associated kinase 4 [EC:2.7.11.1] | (RefSeq) probable iNACtive receptor kinase At5g58300 isoform X1 (A)
PARG16151	turquoise	337.055	329.994	7.06124	322.933	1.05	1.28	0.71	0.31	0.03	0.31	0	0	0	5.13	6.8	5.58	0.32	0.82	1.34	0	0	0	K01381 saccharopepsin [EC:3.4.23.25] | (RefSeq) aspartic proteinase nepenthesin-1 (A)	K01381 saccharopepsin [EC:3.4.23.25] | (RefSeq) aspartic proteinase nepenthesin-1 (A)
PARG25649	turquoise	339.62	329.937	9.68287	320.254	19.76	17.28	17.46	16.82	15.61	17.59	12.11	10.48	10.65	35.57	38.05	27.07	17.77	19.38	16.45	11.37	13.72	12.53	K04460 serine/threonine-protein phosphatase 5 [EC:3.1.3.16] | (RefSeq) zinc finger BED domain-containing protein RICESLEEPER 2-like isoform X1 (A)	K04460 serine/threonine-protein phosphatase 5 [EC:3.1.3.16] | (RefSeq) zinc finger BED domain-containing protein RICESLEEPER 2-like isoform X1 (A)
PARG06683	turquoise	338.528	329.855	8.67252	321.183	123.45	103.77	115.27	18.2	11.12	31.83	0	0.22	0	452.47	464.11	350.13	15.18	14.64	18.03	0.06	0.19	0.06	K01602 ribulose-bisphosphate carboxylase small chain [EC:4.1.1.39] | (RefSeq) ribulose bisphosphate carboxylase small chain F1, chloroplastic (A)	K01602 ribulose-bisphosphate carboxylase small chain [EC:4.1.1.39] | (RefSeq) ribulose bisphosphate carboxylase small chain F1, chloroplastic (A)
PARG13590	turquoise	468.114	329.779	138.335	191.444	275.5	239.99	257.06	196.44	134.12	195.65	11.01	16.45	17.31	326.11	349.23	219.06	143.73	148.22	216.94	11.79	17.86	9.98	K02636 cytochrome b6-f complex iron-sulfur subunit [EC:1.10.9.1] | (RefSeq) cytochrome b6-f complex iron-sulfur subunit, chloroplastic (A)	K02636 cytochrome b6-f complex iron-sulfur subunit [EC:1.10.9.1] | (RefSeq) cytochrome b6-f complex iron-sulfur subunit, chloroplastic (A)
PARG11449	turquoise	425.417	329.743	95.6738	234.069	5.58	6.3	6.72	3.45	3.12	5.86	1.16	1.09	0.81	7.57	7.15	6.71	3.54	5.01	3.79	1.04	1.6	1.52	K03595 GTPase | (RefSeq) GTP-binding protein ERG (A)	K03595 GTPase | (RefSeq) GTP-binding protein ERG (A)
PARG01923	turquoise	355.756	329.724	26.0319	303.692	18.11	17.81	18.23	13.22	8.51	15.22	8.69	7.74	7.43	26.53	23.63	24.33	14.28	17.13	17.7	6.62	10.53	11.23	K11855 ubiquitin carboxyl-terminal hydrolase 36/42 [EC:3.4.19.12] | (RefSeq) ubiquitin carboxyl-terminal hydrolase 17 (A)	K11855 ubiquitin carboxyl-terminal hydrolase 36/42 [EC:3.4.19.12] | (RefSeq) ubiquitin carboxyl-terminal hydrolase 17 (A)
PARG12944	turquoise	360.933	329.681	31.2515	298.43	100.32	71.57	61.31	81.47	15.78	88.48	0.51	1.22	2.45	178.29	194.89	134.61	55.25	81.83	110.32	1.03	1.42	1.13	K01673 carbonic anhydrase [EC:4.2.1.1] | (RefSeq) carbonic anhydrase 2-like isoform X1 (A)	K01673 carbonic anhydrase [EC:4.2.1.1] | (RefSeq) carbonic anhydrase 2-like isoform X1 (A)
PARG24574	turquoise	387.778	329.454	58.3238	271.13	2.49	2.08	2.84	1.41	0.73	1.7	0.03	0.15	0.28	2.74	3.12	2.7	1.17	0.73	1.5	0.03	0.18	0.24	K09422 transcription factor MYB, plant | (RefSeq) transcription factor MYB86 (A)	K09422 transcription factor MYB, plant | (RefSeq) transcription factor MYB86 (A)
PARG07293	turquoise	434.458	329.324	105.134	224.191	9.63	9.95	7.23	6.65	6.23	9.29	1.33	1.37	1.25	12.42	12.03	14.69	7.28	8.96	8.72	1.17	1.51	1.34	K01081 5'-nucleotidase [EC:3.1.3.5] | (RefSeq) 5' nucleotidase family protein (A)	K01081 5'-nucleotidase [EC:3.1.3.5] | (RefSeq) 5' nucleotidase family protein (A)
PARG02736	turquoise	365.871	329.241	36.6303	292.61	53.51	56.7	46.33	63.68	37.59	59.63	15.67	23.73	20.4	93.53	113.32	93.55	60.09	61.16	66.51	16.84	23.64	23.45	K00789 S-adenosylmethionine synthetase [EC:2.5.1.6] | (RefSeq) S-adenosylmethionine synthase 2-like (A)	K00789 S-adenosylmethionine synthetase [EC:2.5.1.6] | (RefSeq) S-adenosylmethionine synthase 2-like (A)
PARG22437	turquoise	472.38	329.162	143.218	185.945	41.03	38.09	39.13	41.67	17.43	34.84	13.02	14.34	14.06	44.88	45.36	40.52	31.76	39.05	31.65	15.68	16.39	13.26	K14525 ribonucleases P/MRP protein subunit RPP25 [EC:3.1.26.5] | (Kazusa) Lj1g3v1233770.1; - (A)	K14525 ribonucleases P/MRP protein subunit RPP25 [EC:3.1.26.5] | (Kazusa) Lj1g3v1233770.1; - (A)
PARG13198	turquoise	338.612	329.043	9.56896	319.474	0.27	0.34	0.34	0.41	0	0.04	0	0	0	1.74	1.81	1.28	0.3	0.29	0.15	0	0.01	0	K01110 phosphatidylinositol-3,4,5-trisphosphate 3-phosphatase and dual-specificity protein phosphatase PTEN [EC:3.1.3.16 3.1.3.48 3.1.3.67] | (RefSeq) phosphatidylinositol 3,4,5-trisphosphate 3-phosphatase and protein-tyrosine-phosphatase PTEN1 (A)	K01110 phosphatidylinositol-3,4,5-trisphosphate 3-phosphatase and dual-specificity protein phosphatase PTEN [EC:3.1.3.16 3.1.3.48 3.1.3.67] | (RefSeq) phosphatidylinositol 3,4,5-trisphosphate 3-phosphatase and protein-tyrosine-phosphatase PTEN1 (A)
PARG15516	turquoise	341.717	329.041	12.6755	316.366	1.58	1.57	0.93	0.58	0.02	0.69	0	0.09	0	2.35	3	2.08	0.43	0.18	0.51	0	0	0.04	K11273 chromosome transmission fidelity protein 1 [EC:3.6.4.13] | (RefSeq) LOW QUALITY PROTEIN: probable ATP-dependent DNA helicase DDX11 (A)	K11273 chromosome transmission fidelity protein 1 [EC:3.6.4.13] | (RefSeq) LOW QUALITY PROTEIN: probable ATP-dependent DNA helicase DDX11 (A)
PARG12786	turquoise	455.984	328.867	127.117	201.749	23.47	22.25	26.59	20.22	7.31	19.17	2.68	3.78	1.92	23.66	23.66	21.12	11.67	17.17	14.06	3.98	4.39	4.58	K02838 ribosome recycling factor | (RefSeq) LOW QUALITY PROTEIN: ribosome-recycling factor (A)	K02838 ribosome recycling factor | (RefSeq) LOW QUALITY PROTEIN: ribosome-recycling factor (A)
PARG02173	turquoise	378.184	328.816	49.3685	279.447	22.22	25.41	20.85	15.62	1.63	19.09	0.74	0.87	1.24	30.29	30.1	44	17.83	24.64	24.54	0.32	0.6	0.17	K04733 interleukin-1 receptor-associated kinase 4 [EC:2.7.11.1] | (RefSeq) probable leucine-rich repeat receptor-like protein kinase At1g68400 (A)	K04733 interleukin-1 receptor-associated kinase 4 [EC:2.7.11.1] | (RefSeq) probable leucine-rich repeat receptor-like protein kinase At1g68400 (A)
PARG27737	turquoise	368.571	328.811	39.7597	289.051	33.16	25.4	31.06	20.2	15.75	22.32	6.12	6.36	6.83	48.1	51.8	31.01	14.23	23.59	20.81	4.9	5.45	5.84	K18266 protein NDRG1 | (RefSeq) protein NDL1-like (A)	K18266 protein NDRG1 | (RefSeq) protein NDL1-like (A)
PARG04811	turquoise	335.535	328.568	6.96711	321.601	0.37	0.47	0.41	0.12	0.09	0.24	0	0	0	1.1	1.61	1.66	0.13	0.16	0.37	0	0	0	K14494 DELLA protein | (RefSeq) DELLA protein GAIP-B-like (A)	K14494 DELLA protein | (RefSeq) DELLA protein GAIP-B-like (A)
PARG27081	turquoise	504.638	328.539	176.099	152.439	98.09	107.12	111.83	89.04	39.08	87.11	19.01	19.61	18.65	99.53	106.31	82	75.11	83.8	65.79	19.85	18.77	21.82	K02897 large subunit ribosomal protein L25 | (RefSeq) 50S ribosomal protein L25 (A)	K02897 large subunit ribosomal protein L25 | (RefSeq) 50S ribosomal protein L25 (A)
PARG28541	turquoise	347.812	328.434	19.3779	309.056	54.78	47.25	39.79	24.26	2.72	33.8	0.14	0.12	0.08	102.62	99.85	57.57	20.89	24.91	41.05	0.07	0	0	K08864 tousled-like kinase [EC:2.7.11.1] | (RefSeq) serine/threonine-protein kinase TOUSLED-like isoform X1 (A)	K08864 tousled-like kinase [EC:2.7.11.1] | (RefSeq) serine/threonine-protein kinase TOUSLED-like isoform X1 (A)
PARG03690	turquoise	347.907	328.375	19.5317	308.844	60.61	63.93	72.82	35.36	12.94	53.02	15.16	22.9	23.49	97.95	90.11	122.45	43.35	37.26	33.62	12.68	14.91	10.13	K15449 tRNA wybutosine-synthesizing protein 1 [EC:4.1.3.44] | (RefSeq) uncharacterized protein LOC104090695 (A)	K15449 tRNA wybutosine-synthesizing protein 1 [EC:4.1.3.44] | (RefSeq) uncharacterized protein LOC104090695 (A)
PARG12106	turquoise	478.449	328.302	150.147	178.154	32.81	28.95	31.71	30.96	9.47	29.78	1.28	2.36	1.53	40.08	39.9	26.23	17.35	25.94	23.81	1.92	2.27	2.01	K02914 large subunit ribosomal protein L34 | (RefSeq) 50S ribosomal protein L34, chloroplastic (A)	K02914 large subunit ribosomal protein L34 | (RefSeq) 50S ribosomal protein L34, chloroplastic (A)
PARG00708	turquoise	367.623	328.259	39.3648	288.894	1730.04	1512.63	1736.36	1227.63	665.82	968.93	598.51	618.01	658.5	2227.8	2409.88	1633.43	1172.1	1236.7	1094.42	480.45	610.03	479.83	K17795 mitochondrial import inner membrane translocase subunit TIM17 | (RefSeq) hypothetical protein (A)	K17795 mitochondrial import inner membrane translocase subunit TIM17 | (RefSeq) hypothetical protein (A)
PARG11707	turquoise	348.413	327.938	20.4755	307.462	9.14	11.42	8.63	3.98	2.27	7.04	1.84	2.9	2.05	14.07	12.28	17.27	8.02	7.19	7.68	2.16	2.19	2.03	K22395 cinnamyl-alcohol dehydrogenase [EC:1.1.1.195] | (RefSeq) tetrahydrocannabinolic acid synthase-like (A)	K22395 cinnamyl-alcohol dehydrogenase [EC:1.1.1.195] | (RefSeq) tetrahydrocannabinolic acid synthase-like (A)
PARG17094	turquoise	453.55	327.871	125.679	202.192	621.69	776.62	765.28	767.07	445.01	655.48	280.13	347.55	319.4	906.98	969.65	720.08	599.95	685.42	639.51	286.32	296.34	319.32	K02962 small subunit ribosomal protein S17e | (RefSeq) 40S ribosomal protein S17 (A)	K02962 small subunit ribosomal protein S17e | (RefSeq) 40S ribosomal protein S17 (A)
PARG03454	turquoise	488.163	327.651	160.512	167.139	14.77	11.77	11.17	8.34	4.77	11.93	0.19	0.25	0.44	16.03	14.63	12.9	8.7	12.79	10.51	0.49	1.08	0.33	K05391 cyclic nucleotide gated channel, plant | (RefSeq) cyclic nucleotide-gated ion channel 1-like (A)	K05391 cyclic nucleotide gated channel, plant | (RefSeq) cyclic nucleotide-gated ion channel 1-like (A)
PARG16227	turquoise	335.359	327.599	7.76028	319.839	7.23	4.57	5.86	1.32	0.87	1.6	0	0	0.05	14.97	20.93	14.04	2.21	3.59	5.75	0	0	0	K00384 thioredoxin reductase (NADPH) [EC:1.8.1.9] | (RefSeq) thioredoxin reductase 1-like (A)	K00384 thioredoxin reductase (NADPH) [EC:1.8.1.9] | (RefSeq) thioredoxin reductase 1-like (A)
PARG06937	turquoise	503.709	327.383	176.327	151.056	25.09	24.55	26.71	25.38	14.16	23.5	2.62	3.86	3.31	28.7	29.93	25.43	17.14	19.67	16.78	5.01	7.09	7.56	#N/A	#N/A
PARG12577	turquoise	398.219	327.096	71.1226	255.974	22.79	30.24	29.39	28.85	7.34	22.33	1.33	1.55	0.84	52.18	43.37	31.62	20.02	17.79	25.4	0.64	0.39	0.27	K13448 calcium-binding protein CML | (RefSeq) probable calcium-binding protein CML50 (A)	K13448 calcium-binding protein CML | (RefSeq) probable calcium-binding protein CML50 (A)
PARG10620	turquoise	336.412	327.017	9.39508	317.622	2.64	3.38	3.65	2.5	0.8	1.97	1.03	1.41	1.48	15.83	17.32	11.91	2.65	1.71	2.03	0.39	0.75	0.19	#N/A	#N/A
PARG01916	turquoise	379.006	326.711	52.2949	274.416	16.02	13.55	11.13	11.35	5.23	9.42	1.28	1.03	1.07	20.48	23.92	22.55	9.19	17.12	15.1	1.09	1.69	0.61	K15777 4,5-DOPA dioxygenase extradiol [EC:1.13.11.-] | (RefSeq) uncharacterized protein LOC110630336 (A)	K15777 4,5-DOPA dioxygenase extradiol [EC:1.13.11.-] | (RefSeq) uncharacterized protein LOC110630336 (A)
PARG13502	turquoise	339.673	326.701	12.9716	313.729	6.22	5.19	4.45	7.22	1.68	9.78	0.36	0.47	0.45	24.44	23.44	19.63	8.35	6.11	7.81	0.52	0.29	0.5	#N/A	#N/A
PARG02191	turquoise	383.996	326.401	57.5952	268.805	6.61	6.01	4.55	6.17	3.34	6.79	0.26	0.36	0.21	9.3	10.19	10.15	2.82	3.99	5.81	0.52	0.32	0.77	K21374 7-deoxyloganetin glucosyltransferase [EC:2.4.1.324] | (RefSeq) hypothetical protein (A)	K21374 7-deoxyloganetin glucosyltransferase [EC:2.4.1.324] | (RefSeq) hypothetical protein (A)
PARG26706	turquoise	348.549	326.383	22.1668	304.216	23.6	26.54	19.24	23.25	25.73	23.25	8.79	7.92	8.35	51.23	52.33	46.79	23.21	22.68	25.43	9.39	10.39	10.11	K01240 uridine nucleosidase [EC:3.2.2.3] | (RefSeq) uridine nucleosidase 1 (A)	K01240 uridine nucleosidase [EC:3.2.2.3] | (RefSeq) uridine nucleosidase 1 (A)
PARG18551	turquoise	353.926	326.234	27.6921	298.542	6.43	9.85	10.12	2.93	0.84	4.93	0.06	0.18	0.04	13.03	12.63	11.04	2.59	3.16	2.65	0.12	0.03	0.04	K12741 heterogeneous nuclear ribonucleoprotein A1/A3 | (RefSeq) UBP1-associated protein 2A-like (A)	K12741 heterogeneous nuclear ribonucleoprotein A1/A3 | (RefSeq) UBP1-associated protein 2A-like (A)
PARG18795	turquoise	392.961	326.166	66.7953	259.37	4.83	3.36	4.21	2.93	1.79	3.21	1.33	1.52	1.24	5.06	5.2	4.65	3.47	3.76	2.93	1.24	1.56	1.21	#N/A	#N/A
PARG13357	turquoise	368.05	326.02	42.0305	283.989	2.98	3.93	4	2.21	2.12	2.89	1.5	1.03	1.09	4.97	4.8	4.87	2.74	2.78	2.06	0.52	1.12	1.3	#N/A	#N/A
PARG04427	turquoise	340.387	325.987	14.4003	311.587	66.5	71.96	62.05	81.01	18.74	71.14	29.97	34.84	36.66	173.22	199.73	186.27	98.28	82.69	74.63	24.93	28.55	22.85	K02377 GDP-L-fucose synthase [EC:1.1.1.271] | (RefSeq) putative GDP-L-fucose synthase 2 (A)	K02377 GDP-L-fucose synthase [EC:1.1.1.271] | (RefSeq) putative GDP-L-fucose synthase 2 (A)
PARG06625	turquoise	376.653	325.575	51.0778	274.497	123.39	168.72	173.85	98.16	18.53	114.78	23.4	41.16	20.19	192.41	189.82	215.23	96.54	107.8	72.85	46.02	6.88	2.82	K20893 probable galacturonosyltransferase-like 1 [EC:2.4.1.-] | (RefSeq) probable galacturonosyltransferase-like 1 (A)	K20893 probable galacturonosyltransferase-like 1 [EC:2.4.1.-] | (RefSeq) probable galacturonosyltransferase-like 1 (A)
PARG27159	turquoise	339.606	325.564	14.0419	311.522	124.14	102.74	81.96	80.54	75.9	98.75	47.95	63.41	65.12	202.53	207.44	175.76	80.12	116.91	92.93	54.67	49.42	43.25	K14503 brassinosteroid resistant 1/2 | (RefSeq) BES1/BZR1 homolog protein 2-like (A)	K14503 brassinosteroid resistant 1/2 | (RefSeq) BES1/BZR1 homolog protein 2-like (A)
PARG07774	turquoise	353.278	325.497	27.7812	297.716	5.71	8.43	5.44	4.44	1.97	4.3	2.17	1.97	1.2	9.13	9.04	11.69	5.73	5.94	5.6	0.97	1.34	1.12	K04733 interleukin-1 receptor-associated kinase 4 [EC:2.7.11.1] | (RefSeq) uncharacterized protein LOC110761908 (A)	K04733 interleukin-1 receptor-associated kinase 4 [EC:2.7.11.1] | (RefSeq) uncharacterized protein LOC110761908 (A)
PARG23533	turquoise	351.785	325.274	26.5114	298.762	101.55	98.25	109.35	124.36	51.01	90	40.53	50.4	40.43	215.08	231.76	146.66	111.11	107.46	90.65	38.64	40.41	35.06	#N/A	#N/A
PARG06533	turquoise	376.884	325.223	51.6607	273.563	29.02	21.88	21.79	10.54	1.98	20.21	0.33	0.06	0.28	27.52	26.9	28.23	7	10.07	15.32	0.14	0	0.12	K07964 heparanase [EC:3.2.1.166] | (RefSeq) heparanase-like protein 2 isoform X1 (A)	K07964 heparanase [EC:3.2.1.166] | (RefSeq) heparanase-like protein 2 isoform X1 (A)
PARG14180	turquoise	388.603	324.866	63.7372	261.129	24.99	26.69	29.57	17.57	11.92	23.5	5.96	8.8	8.13	28.57	26.48	34.71	17	22	20.02	10.36	9.63	10.43	K14775 ribosome biogenesis protein UTP30 | (RefSeq) ribosomal L1 domain-containing protein 1-like (A)	K14775 ribosome biogenesis protein UTP30 | (RefSeq) ribosomal L1 domain-containing protein 1-like (A)
PARG05724	turquoise	373.51	324.633	48.8775	275.755	3.66	3.19	3.74	2.47	1.31	2.97	1.26	1.26	0.98	4.15	4.36	3.44	2.44	2.48	2.47	1.58	1.4	1.61	K17710 pentatricopeptide repeat domain-containing protein 1 | (RefSeq) pentatricopeptide repeat-containing protein At1g20230-like (A)	K17710 pentatricopeptide repeat domain-containing protein 1 | (RefSeq) pentatricopeptide repeat-containing protein At1g20230-like (A)
PARG19766	turquoise	444.457	324.473	119.984	204.489	3.62	3.23	3.14	2.32	2.11	3.28	1.07	1.12	0.89	3.85	3.4	3.83	2.42	2.52	2.89	1.03	1.09	1.47	K17964 leucine-rich PPR motif-containing protein, mitochondrial | (RefSeq) pentatricopeptide repeat-containing protein At1g63330-like (A)	K17964 leucine-rich PPR motif-containing protein, mitochondrial | (RefSeq) pentatricopeptide repeat-containing protein At1g63330-like (A)
PARG27635	turquoise	331.523	324.27	7.25344	317.016	2.29	3.48	2.44	1.57	0.35	1.99	0.25	0.47	0.04	6.26	9.82	10.02	0.89	1.63	1.99	0.04	0.08	0.11	K03787 5'-nucleotidase [EC:3.1.3.5] | (RefSeq) 5'-nucleotidase SurE-like (A)	K03787 5'-nucleotidase [EC:3.1.3.5] | (RefSeq) 5'-nucleotidase SurE-like (A)
PARG19028	turquoise	384.487	324.004	60.4827	263.521	15.54	18.31	20.06	9.63	1.11	11.19	0.64	0.53	0.33	17.02	18.18	18.1	5.94	6.95	6.06	0	0	0	K00699 glucuronosyltransferase [EC:2.4.1.17] | (RefSeq) UDP-glycosyltransferase 76C4-like (A)	K00699 glucuronosyltransferase [EC:2.4.1.17] | (RefSeq) UDP-glycosyltransferase 76C4-like (A)
PARG20134	turquoise	371.447	323.953	47.4946	276.458	16.89	16.53	17.75	11.46	11.12	13.56	7.13	4.57	4.1	22.71	22.2	22.83	11.87	13.65	8.15	3.83	5.89	5.48	K00547 homocysteine S-methyltransferase [EC:2.1.1.10] | (RefSeq) homocysteine S-methyltransferase 2 (A)	K00547 homocysteine S-methyltransferase [EC:2.1.1.10] | (RefSeq) homocysteine S-methyltransferase 2 (A)
PARG13823	turquoise	395.466	323.819	71.6477	252.171	5.57	5.29	4.91	3.91	1.25	4.17	1.47	1.53	1.7	5.09	5.77	5.61	3.78	3.48	4.45	0.87	1.91	1.85	K00748 lipid-A-disaccharide synthase [EC:2.4.1.182] | (RefSeq) probable lipid-A-disaccharide synthase, mitochondrial (A)	K00748 lipid-A-disaccharide synthase [EC:2.4.1.182] | (RefSeq) probable lipid-A-disaccharide synthase, mitochondrial (A)
PARG27461	turquoise	332.448	323.629	8.81878	314.81	0.62	1.04	0.87	0.19	0	0.4	0	0	0	3.57	3.43	2.66	0.2	0.14	0	0	0	0	K15503 serine/threonine-protein phosphatase 6 regulatory ankyrin repeat subunit B | (RefSeq) uncharacterized protein LOC110673220 (A)	K15503 serine/threonine-protein phosphatase 6 regulatory ankyrin repeat subunit B | (RefSeq) uncharacterized protein LOC110673220 (A)
PARG21351	turquoise	394.4	323.594	70.8067	252.787	8.23	10.5	8.63	5.3	2.13	6.49	0.45	0.34	0.29	10.63	11.1	14.53	6.35	9.56	9.44	0.4	0.26	0.21	K00924 kinase [EC:2.7.1.-] | (Kazusa) Lj4g3v0575040.1; - (A)	K00924 kinase [EC:2.7.1.-] | (Kazusa) Lj4g3v0575040.1; - (A)
PARG00655	turquoise	331.606	323.339	8.26684	315.072	20.79	24.52	17.73	10.61	7.5	7.43	11.79	7.76	8.71	76.66	81.25	80.39	11.84	12.84	10.87	2.96	3.33	4.99	K07025 putative hydrolase of the HAD supERFamily | (RefSeq) uncharacterized protein C24B11.05 (A)	K07025 putative hydrolase of the HAD supERFamily | (RefSeq) uncharacterized protein C24B11.05 (A)
PARG25363	turquoise	393.511	323.23	70.2811	252.949	2.13	3.25	2.19	1.36	0.11	2.02	0.03	0.11	0.03	2.49	2.49	3	1.09	1.61	1.64	0	0.02	0	K20718 LRR receptor-like serine/threonine-protein kinase ERECTA [EC:2.7.11.1] | (RefSeq) LRR receptor-like serine/threonine-protein kinase ERL1 isoform X2 (A)	K20718 LRR receptor-like serine/threonine-protein kinase ERECTA [EC:2.7.11.1] | (RefSeq) LRR receptor-like serine/threonine-protein kinase ERL1 isoform X2 (A)
PARG06391	turquoise	330.969	323.176	7.79333	315.382	1.35	4.31	2.49	0.89	0.05	1.21	0	0	0	6.57	8.81	8.27	0.46	1.33	0.81	0	0.04	0	K04733 interleukin-1 receptor-associated kinase 4 [EC:2.7.11.1] | (RefSeq) wall-associated receptor kinase-like 20 (A)	K04733 interleukin-1 receptor-associated kinase 4 [EC:2.7.11.1] | (RefSeq) wall-associated receptor kinase-like 20 (A)
PARG18434	turquoise	335.071	323.13	11.9413	311.189	36.37	32.18	27.72	5.38	0.04	7.69	0	0.04	0.11	57.42	56.52	58.8	3.41	9.95	8.87	0	0	0.07	K09060 plant G-box-binding factor | (RefSeq) common plant regulatory factor 1-like (A)	K09060 plant G-box-binding factor | (RefSeq) common plant regulatory factor 1-like (A)
PARG11156	turquoise	508.013	323.112	184.901	138.21	10.08	10.5	11.75	8.95	5.14	9.42	3.35	4.2	3.19	10.1	10.88	9.39	7.71	9.47	9.65	3.96	3.87	3.37	K02493 release factor glutamine methyltransferase [EC:2.1.1.297] | (RefSeq) release factor glutamine methyltransferase (A)	K02493 release factor glutamine methyltransferase [EC:2.1.1.297] | (RefSeq) release factor glutamine methyltransferase (A)
PARG25048	turquoise	340.23	323.002	17.2285	305.773	24.73	23.06	25.4	16.98	13.93	25.09	8.96	11.21	8.92	33.43	32.17	41.65	18	17.65	18.7	11.01	12.09	13.25	K13179 ATP-dependent RNA helicase DDX18/HAS1 [EC:3.6.4.13] | (RefSeq) DEAD-box ATP-dependent RNA helicase 27 (A)	K13179 ATP-dependent RNA helicase DDX18/HAS1 [EC:3.6.4.13] | (RefSeq) DEAD-box ATP-dependent RNA helicase 27 (A)
PARG25960	turquoise	467.559	322.956	144.603	178.353	3.63	3.8	3.58	3.55	1.49	4.34	0.22	0.41	0.12	5.04	5.52	3.72	2.09	3.27	3.41	0.09	0.03	0.25	K02836 peptide chain release factor 2 | (RefSeq) peptide chain release factor PrfB1, chloroplastic-like (A)	K02836 peptide chain release factor 2 | (RefSeq) peptide chain release factor PrfB1, chloroplastic-like (A)
PARG18960	turquoise	354.306	322.768	31.5379	291.23	19.19	23.5	14.47	19.71	3.37	8.9	0.18	0.3	0.54	24.98	37.54	34.15	13.1	17.03	14.1	0	0.17	0.08	K20628 expansin | (RefSeq) expansin-A4 (A)	K20628 expansin | (RefSeq) expansin-A4 (A)
PARG29403	turquoise	390.653	322.677	67.9762	254.701	172.76	210.19	216.6	224.55	131.48	177.86	84.9	86.79	79.6	283.98	326.46	213.19	172.99	177.58	164.6	78.87	83.4	88.28	K02885 large subunit ribosomal protein L19e | (RefSeq) 60S ribosomal protein L19-2 (A)	K02885 large subunit ribosomal protein L19e | (RefSeq) 60S ribosomal protein L19-2 (A)
PARG24832	turquoise	337.16	322.631	14.5284	308.103	82.11	87.05	99.73	79.34	66.2	66.63	37.98	41.94	44.17	183.12	217.52	136.94	59.02	52.11	61.03	27.14	34.86	37	K02915 large subunit ribosomal protein L34e | (RefSeq) hypothetical protein (A)	K02915 large subunit ribosomal protein L34e | (RefSeq) hypothetical protein (A)
PARG26350	turquoise	345.422	322.509	22.9128	299.596	9.51	11.24	9.51	6.88	7.47	9.32	4	4.42	4.44	15.12	14.05	13.13	7.04	7.54	8.35	4.48	5.65	6.32	#N/A	#N/A
PARG17925	turquoise	428.52	322.435	106.085	216.35	14.06	13.95	12.01	9.39	3.28	15.08	0.26	0.63	0.41	16.04	17.93	20.71	12.3	14.19	15.76	0.58	0.7	0.61	K08286 protein-serine/threonine kinase [EC:2.7.11.-] | (RefSeq) serine/threonine-protein kinase D6PK (A)	K08286 protein-serine/threonine kinase [EC:2.7.11.-] | (RefSeq) serine/threonine-protein kinase D6PK (A)
PARG24981	turquoise	333.037	322.135	10.9016	311.233	1.88	1.55	1.76	0.72	0.43	0.99	0.28	0.19	0.16	3.39	4.14	3.8	0.86	1.61	2.27	0.31	0.36	0.4	K17964 leucine-rich PPR motif-containing protein, mitochondrial | (RefSeq) pentatricopeptide repeat-containing protein At3g18110, chloroplastic-like (A)	K17964 leucine-rich PPR motif-containing protein, mitochondrial | (RefSeq) pentatricopeptide repeat-containing protein At3g18110, chloroplastic-like (A)
PARG27132	turquoise	343.479	321.918	21.5606	300.357	9.06	7.19	8.21	3.76	3.35	4.28	0	0	0	16.36	16.44	9.88	2.81	6.51	3.75	0	0.26	0.51	#N/A	#N/A
PARG04516	turquoise	386.39	321.876	64.5146	257.361	1.56	1.56	1.48	0.75	0.49	1.44	0.15	0.3	0.12	1.76	1.65	2.09	1.12	1.32	1.27	0.23	0.32	0.55	K14405 pre-mRNA 3'-end-processing factor FIP1 | (RefSeq) FIP1[V]-like protein (A)	K14405 pre-mRNA 3'-end-processing factor FIP1 | (RefSeq) FIP1[V]-like protein (A)
PARG01380	turquoise	339.785	321.867	17.918	303.949	0.53	0.27	0.55	0.32	0.12	0.57	0	0	0	1	1.33	1.06	0.43	0.49	0.24	0	0	0	K09841 xanthoxin dehydrogenase [EC:1.1.1.288] | (RefSeq) xanthoxin dehydrogenase-like (A)	K09841 xanthoxin dehydrogenase [EC:1.1.1.288] | (RefSeq) xanthoxin dehydrogenase-like (A)
PARG25592	turquoise	382.652	321.822	60.8295	260.993	397.69	435.07	470.27	380.67	331.63	316.46	199.37	236.35	224.81	567.85	597.14	440.98	338.26	366.31	328.77	202.98	217.98	206.07	K02975 small subunit ribosomal protein S25e | (RefSeq) 40S ribosomal protein S25 (A)	K02975 small subunit ribosomal protein S25e | (RefSeq) 40S ribosomal protein S25 (A)
PARG27336	turquoise	359.375	321.75	37.6251	284.125	6.24	4.7	5.46	1.89	0.09	3.09	0	0	0	5.55	6.74	6.19	1.6	1.89	2.92	0.07	0.08	0	#N/A	#N/A
PARG23955	turquoise	328.328	321.505	6.82312	314.682	1.44	1.1	0.6	0.81	0	0.32	0	0	0	3.2	4.64	4.46	0.81	0.72	0.6	0	0	0	#N/A	#N/A
PARG08115	turquoise	331.061	321.493	9.56871	311.924	1.02	1.04	0.75	0.24	0	0.26	0	0	0	1.5	1.65	2.12	0.17	0.42	0.22	0	0	0	K15397 3-ketoacyl-CoA synthase [EC:2.3.1.199] | (RefSeq) 3-ketoacyl-CoA synthase 11-like (A)	K15397 3-ketoacyl-CoA synthase [EC:2.3.1.199] | (RefSeq) 3-ketoacyl-CoA synthase 11-like (A)
PARG00744	turquoise	347.098	321.309	25.7893	295.52	445.74	387.14	401.51	411.1	280.37	356.83	235.95	265.87	278.96	708.67	753.49	560.12	447.48	363.36	334.84	209.39	214.86	179.64	K05765 cofilin | (RefSeq) actin-depolymerizing factor 2-like (A)	K05765 cofilin | (RefSeq) actin-depolymerizing factor 2-like (A)
PARG23764	turquoise	417.875	321.105	96.7691	224.336	106.32	109.37	126.41	86.37	46.04	76.32	7.96	7.58	8.7	147.94	157.29	90.6	48.5	88.01	71.15	8.05	7.66	9.79	K02896 large subunit ribosomal protein L24e | (RefSeq) 60S ribosomal protein L24-like (A)	K02896 large subunit ribosomal protein L24e | (RefSeq) 60S ribosomal protein L24-like (A)
PARG26514	turquoise	331.232	320.991	10.2403	310.751	1	0.63	0.53	1.01	0.61	0.56	0	0	0	3.03	3.51	3.16	0.46	0.94	0.37	0	0	0	K01870 isoleucyl-tRNA synthetase [EC:6.1.1.5] | (RefSeq) isoleucine--tRNA ligase, chloroplastic/mitochondrial-like (A)	K01870 isoleucyl-tRNA synthetase [EC:6.1.1.5] | (RefSeq) isoleucine--tRNA ligase, chloroplastic/mitochondrial-like (A)
PARG07582	turquoise	357.523	320.842	36.6806	284.161	52.53	56.39	45.69	48.42	10.6	48.19	5.89	19.01	17.8	89.63	95.35	98.62	66.13	55.34	60.99	4.25	11.88	11.69	K07441 beta-1,4-N-acetylglucosaminyltransferase [EC:2.4.1.141] | (RefSeq) uncharacterized protein LOC103938112 (A)	K07441 beta-1,4-N-acetylglucosaminyltransferase [EC:2.4.1.141] | (RefSeq) uncharacterized protein LOC103938112 (A)
PARG26385	turquoise	395.245	320.802	74.4435	246.358	28.8	29.24	27.51	21.08	14.4	27.8	9.84	11.26	11.39	29.52	26.79	38.11	20.46	21.14	22.69	10.1	11.65	8.83	K20870 putative beta-1,4-xylosyltransferase IRX10 [EC:2.4.2.-] | (RefSeq) uncharacterized protein LOC103932316 (A)	K20870 putative beta-1,4-xylosyltransferase IRX10 [EC:2.4.2.-] | (RefSeq) uncharacterized protein LOC103932316 (A)
PARG07383	turquoise	397.543	320.801	76.7421	244.059	86.9	93.37	87.5	47.13	31.76	63.66	16.38	19.63	18.26	85.8	82.12	107.58	65.08	70.52	76.07	22.86	24.92	22.79	K13963 serpin B | (RefSeq) serpin-ZX (A)	K13963 serpin B | (RefSeq) serpin-ZX (A)
PARG04568	turquoise	332.998	320.594	12.4041	308.189	15.19	15.21	9.77	2.44	0.97	4.5	0	0.04	0.04	17.6	22.74	24.34	3.74	4.38	8.83	0	0.02	0	K20547 basic endochitinase B [EC:3.2.1.14] | (RefSeq) endochitinase CH25 (A)	K20547 basic endochitinase B [EC:3.2.1.14] | (RefSeq) endochitinase CH25 (A)
PARG11015	turquoise	341.418	320.473	20.9446	299.528	4.45	3.63	4.25	1.49	1.03	2.34	0.49	0.25	0.35	5.22	6.25	5.89	2.26	3.41	2.53	0.75	1.14	1.36	#N/A	#N/A
PARG21173	turquoise	343.9	320.111	23.7888	296.322	10.94	11.62	7.31	4.11	0.58	5.63	0	0	0.08	10.49	10.99	16.38	3.88	4.16	5.43	0	0	0	K03006 DNA-directed RNA polymerase II subunit RPB1 [EC:2.7.7.6] | (RefSeq) leucine-rich repeat extensin-like protein 1 (A)	K03006 DNA-directed RNA polymerase II subunit RPB1 [EC:2.7.7.6] | (RefSeq) leucine-rich repeat extensin-like protein 1 (A)
PARG28453	turquoise	328.429	320.059	8.37041	311.688	1.18	1.55	2	0.16	0.06	0.86	0	0	0	7.53	6.53	6.31	0.35	0.63	0.51	0	0	0	K08360 cytochrome b-561 [EC:1.16.5.1] | (RefSeq) probable transmembrane ascorbate ferrireductase 4 (A)	K08360 cytochrome b-561 [EC:1.16.5.1] | (RefSeq) probable transmembrane ascorbate ferrireductase 4 (A)
PARG02982	turquoise	402.123	320.005	82.1176	237.888	81.68	71.47	74.02	63.01	50.19	58.36	15.52	25.05	16.67	95.07	93.09	99.35	63.43	47.71	49.82	30.06	24.15	16.43	K14493 gibberellin receptor GID1 [EC:3.-.-.-] | (RefSeq) gibberellin receptor GID1C (A)	K14493 gibberellin receptor GID1 [EC:3.-.-.-] | (RefSeq) gibberellin receptor GID1C (A)
PARG11809	turquoise	354.985	319.998	34.9874	285.01	3.15	5.32	4.65	2.21	0.17	2.33	0.02	0	0.05	4.77	5.17	7.09	2.55	2.5	3.52	0.07	0.1	0.05	K04733 interleukin-1 receptor-associated kinase 4 [EC:2.7.11.1] | (RefSeq) probable iNACtive receptor kinase At5g10020 (A)	K04733 interleukin-1 receptor-associated kinase 4 [EC:2.7.11.1] | (RefSeq) probable iNACtive receptor kinase At5g10020 (A)
PARG12440	turquoise	345.292	319.952	25.3402	294.611	1.33	2.21	1.32	1.2	0.05	1.43	0	0	0	2.48	2.22	3.49	1.17	0.88	1.35	0	0	0	K21437 ankyrin repeat domain-containing protein 13 | (RefSeq) LOW QUALITY PROTEIN: ankyrin repeat domain-containing protein 13C (A)	K21437 ankyrin repeat domain-containing protein 13 | (RefSeq) LOW QUALITY PROTEIN: ankyrin repeat domain-containing protein 13C (A)
PARG00764	turquoise	357.62	319.717	37.9036	281.813	186.19	207.83	186.98	198.39	155.26	142.25	55.74	48.91	48.75	322.48	366.85	231.5	136.01	161.07	136.15	55.92	68.11	76.23	K02893 large subunit ribosomal protein L23Ae | (RefSeq) 60S ribosomal protein L23a-like (A)	K02893 large subunit ribosomal protein L23Ae | (RefSeq) 60S ribosomal protein L23a-like (A)
PARG02454	turquoise	327.621	319.618	8.00306	311.615	0.73	0.74	0.4	0	0.21	0.35	0	0	0	1.62	1.72	1.9	0.25	0.2	0.69	0	0	0	K05909 laccase [EC:1.10.3.2] | (RefSeq) laccase-17-like (A)	K05909 laccase [EC:1.10.3.2] | (RefSeq) laccase-17-like (A)
PARG22667	turquoise	331.971	319.399	12.572	306.827	1.84	2.43	1.46	0.84	0	0.75	0	0.09	0	4.38	4.07	3.02	0.28	0.71	0.45	0	0	0	#N/A	#N/A
PARG19653	turquoise	419.702	319.159	100.543	218.616	22.27	21.9	21.65	18.99	10.01	19.88	8.38	5.53	4.45	26.79	30.18	31.09	24.78	24.89	21.3	5.2	6.52	5.36	#N/A	#N/A
PARG10392	turquoise	328.687	319.035	9.65166	309.383	0.97	0.96	1.76	0.28	0.29	1.03	0	0	0	3.9	4.62	3.2	0.36	0.22	0.43	0	0	0	K07119 uncharacterized protein | (RefSeq) Zinc-binding alcohol dehydrogenase domain-containing protein 2 (A)	K07119 uncharacterized protein | (RefSeq) Zinc-binding alcohol dehydrogenase domain-containing protein 2 (A)
PARG15485	turquoise	326.305	318.865	7.43983	311.425	7.13	11.34	6.35	1.01	0.63	1.88	0.06	0	0	21.22	27.89	18.09	1.08	2.02	3.59	0	0	0	#N/A	#N/A
PARG06791	turquoise	473.809	318.845	154.964	163.881	22.16	26.42	23.4	21.36	7.44	20.56	6.15	5.78	3.82	23.9	27.68	20.49	15.74	16.89	15.34	1.61	2.66	2.31	K22824 pre-mRNA-splicing regulator WTAP | (RefSeq) FKBP12-interacting protein of 37 kDa-like (A)	K22824 pre-mRNA-splicing regulator WTAP | (RefSeq) FKBP12-interacting protein of 37 kDa-like (A)
PARG25302	turquoise	326.821	318.681	8.14062	310.54	7.37	6.86	4.44	5.86	0.31	7.9	0.1	0.05	0.14	40.65	51.69	45.61	7.62	11.27	12.3	1.03	1.57	0.47	#N/A	#N/A
PARG13081	turquoise	325.11	318.525	6.58582	311.939	0.45	0.64	0.41	0.29	0	0.21	0	0.02	0	1.76	2.41	2.56	0.33	0.29	0.32	0.1	0.01	0	K04733 interleukin-1 receptor-associated kinase 4 [EC:2.7.11.1] | (RefSeq) probable serine/threonine-protein kinase PIX7 (A)	K04733 interleukin-1 receptor-associated kinase 4 [EC:2.7.11.1] | (RefSeq) probable serine/threonine-protein kinase PIX7 (A)
PARG00927	turquoise	329.924	318.505	11.4188	307.086	3.52	2.28	2.41	0.58	0.42	1.89	0	0.45	0	5.19	5.82	5.74	0.87	1.45	2.89	0	0.02	0.49	K19519 transforming growth factor-beta-induced protein | (RefSeq) fasciclin-like arabinogalactan protein 12 (A)	K19519 transforming growth factor-beta-induced protein | (RefSeq) fasciclin-like arabinogalactan protein 12 (A)
PARG04115	turquoise	331.091	318.331	12.76	305.571	1.4	1.2	0.69	0.73	0.37	1.01	0	0.18	0.2	2.25	3.06	1.78	0.72	0.91	1.11	0.03	0.1	0.25	#N/A	#N/A
PARG22974	turquoise	366.817	318.29	48.5267	269.764	8.38	8.39	9.62	7.53	2.84	7.39	3.09	3.8	3.86	11.49	12.97	9.31	7.6	8.47	7	3.95	3.91	3.96	K00558 DNA (cytosine-5)-methyltransferase 1 [EC:2.1.1.37] | (RefSeq) DNA (cytosine-5)-methyltransferase CMT2-like (A)	K00558 DNA (cytosine-5)-methyltransferase 1 [EC:2.1.1.37] | (RefSeq) DNA (cytosine-5)-methyltransferase CMT2-like (A)
PARG14380	turquoise	351.435	318.267	33.1684	285.099	38.86	43.89	34.51	31.58	23.34	35.25	0.51	1.3	2.05	85.68	97.25	53.64	34.9	39.39	49.44	2.76	3.08	2.29	K09422 transcription factor MYB, plant | (RefSeq) MYB-related protein 308-like (A)	K09422 transcription factor MYB, plant | (RefSeq) MYB-related protein 308-like (A)
PARG12084	turquoise	418.088	318.188	99.8998	218.288	379.14	367.18	347.94	405.33	248.8	401.13	137.93	152.17	138.29	520.02	600.39	496.28	406.45	444.68	411.78	137.21	168.76	149.65	K06630 14-3-3 protein epsilon | (RefSeq) 14-3-3-like protein C (A)	K06630 14-3-3 protein epsilon | (RefSeq) 14-3-3-like protein C (A)
PARG06248	turquoise	408.553	318.073	90.4796	227.594	12.68	15.04	13.98	11.42	5.6	15.99	4.5	4.04	3.57	16.76	16.3	20.59	11.09	14.81	12.3	3.46	4.29	3.54	K01490 AMP deaminase [EC:3.5.4.6] | (RefSeq) AMP deaminase-like isoform X2 (A)	K01490 AMP deaminase [EC:3.5.4.6] | (RefSeq) AMP deaminase-like isoform X2 (A)
PARG23243	turquoise	483.559	318.05	165.509	152.542	101.44	113.9	110.76	97.58	60.83	102.41	48.4	54.44	45.7	111.37	110.56	134.84	97.4	105.49	103.99	43.08	40.58	36.93	K09560 suppressor of tumorigenicity protein 13 | (RefSeq) LOW QUALITY PROTEIN: FAM10 family protein At4g22670 (A)	K09560 suppressor of tumorigenicity protein 13 | (RefSeq) LOW QUALITY PROTEIN: FAM10 family protein At4g22670 (A)
PARG19665	turquoise	343.261	317.933	25.3281	292.605	19.84	21.7	19.13	27.78	17.12	28.37	2.71	3.04	2.62	59.54	64.2	42.73	18.69	18.03	27	1.67	1.79	1.72	#N/A	#N/A
PARG14125	turquoise	326.295	317.904	8.39173	309.512	1.31	1.8	1.88	1.43	0.45	1.29	0.49	0.59	0.33	4.35	4.15	5.16	1.6	1.72	1.51	0.46	0.35	1.09	K21843 tetratricopeptide repeat protein 7 | (RefSeq) tetratricopeptide repeat protein 7B (A)	K21843 tetratricopeptide repeat protein 7 | (RefSeq) tetratricopeptide repeat protein 7B (A)
PARG12723	turquoise	472.342	317.762	154.58	163.182	17.28	16.92	15.78	17.45	7.18	16.31	6.58	5.84	5.43	20.98	20.21	19.52	16.48	18.43	17.63	4.44	5.37	4.36	#N/A	#N/A
PARG03744	turquoise	328.873	317.403	11.4696	305.933	2.02	3.55	2.31	1.06	0.04	0.62	0	0.04	0	5.47	6.3	4.24	0.61	0.76	0.46	0	0	0	#N/A	#N/A
PARG06642	turquoise	331.046	317.399	13.6466	303.753	2.78	3.15	2.13	1.37	0.39	1.32	0	0.03	0	3.33	3.64	5.86	1.07	1.45	1.6	0.02	0.05	0	K22683 aspartyl protease family protein [EC:3.4.23.-] | (RefSeq) protein ASPARTIC PROTEASE IN GUARD CELL 1 (A)	K22683 aspartyl protease family protein [EC:3.4.23.-] | (RefSeq) protein ASPARTIC PROTEASE IN GUARD CELL 1 (A)
PARG28471	turquoise	458.135	317.297	140.837	176.46	57.84	57.85	54.41	27.63	26.4	44.74	1.5	3.9	3.35	50.73	55.82	48.81	27.38	29.94	36.18	3.93	6.24	3.89	K01183 chitinase [EC:3.2.1.14] | (RefSeq) endochitinase EP3-like (A)	K01183 chitinase [EC:3.2.1.14] | (RefSeq) endochitinase EP3-like (A)
PARG20978	turquoise	329.875	317.194	12.6803	304.514	13.76	13.52	16.82	17.15	11.24	16.76	9.54	9.68	9.39	31.04	34.3	27.23	17.64	15.97	13.29	9.66	10.46	10.02	#N/A	#N/A
PARG02441	turquoise	325.126	317.046	8.07996	308.966	14.07	13.79	11.81	8.87	1.07	9.59	0.3	0.73	0.28	110.32	116.43	107.66	6	6.51	7.05	0.53	0.36	0.38	K13415 protein brassinosteroid insensitive 1 [EC:2.7.10.1 2.7.11.1] | (RefSeq) uncharacterized LOC103401427 (A)	K13415 protein brassinosteroid insensitive 1 [EC:2.7.10.1 2.7.11.1] | (RefSeq) uncharacterized LOC103401427 (A)
PARG14188	turquoise	325.607	317.042	8.56459	308.478	1.48	2.11	1.51	0.06	0	0.38	0	0	0	3.94	4.72	4.17	0.03	0.27	0.15	0	0	0	#N/A	#N/A
PARG13654	turquoise	338.2	316.962	21.2381	295.723	2.73	2.36	2.51	2.57	1.67	2.55	1.27	0.91	0.77	4.38	6.25	3.88	2.32	2.71	2.38	0.88	0.92	0.87	K20729 protein EPIDERMAL PATTERNING FACTOR 1/2 | (RefSeq) protein EPIDERMAL PATTERNING FACTOR 1 (A)	K20729 protein EPIDERMAL PATTERNING FACTOR 1/2 | (RefSeq) protein EPIDERMAL PATTERNING FACTOR 1 (A)
PARG05442	turquoise	375.424	316.586	58.8375	257.749	8.05	7.56	9.32	6.68	3.24	5.92	3.43	3.27	3.7	10.3	12.31	8.91	7.1	5.83	5.42	2.1	2.78	1.87	K20777 exonuclease 3'-5' domain-containing protein 2 [EC:3.1.11.1] | (RefSeq) Werner Syndrome-like exonuclease (A)	K20777 exonuclease 3'-5' domain-containing protein 2 [EC:3.1.11.1] | (RefSeq) Werner Syndrome-like exonuclease (A)
PARG20643	turquoise	363.231	316.279	46.9523	269.327	2.69	2.15	2.4	2.06	0.56	3.32	0.48	0.28	0.31	3.95	3.64	4.06	1.76	1.77	1.75	0.31	0.34	0.3	#N/A	#N/A
PARG01267	turquoise	349.142	316.167	32.9752	283.191	15.3	15.87	14.35	10.4	13.02	12.46	7.34	7.94	6.8	19.87	23.45	19.83	9.75	11.56	10.24	7.02	6.41	6.1	#N/A	#N/A
PARG26704	turquoise	435.599	316.098	119.5	196.598	23.61	22.39	19.5	13.83	6.33	15.33	0.2	1.13	1.42	15.99	18.39	19.9	8.93	11.6	14.22	0.92	1.38	1.16	K16280 E3 ubiquitin-protein ligase RGLG [EC:2.3.2.27] | (RefSeq) E3 ubiquitin-protein ligase RGLG2-like isoform X1 (A)	K16280 E3 ubiquitin-protein ligase RGLG [EC:2.3.2.27] | (RefSeq) E3 ubiquitin-protein ligase RGLG2-like isoform X1 (A)
PARG27044	turquoise	341.753	315.952	25.8005	290.152	0.95	1.79	1.43	0.96	0.23	0.54	0.15	0.09	0.1	1.81	2	2.31	1.08	0.82	0.86	0.11	0.16	0.05	K23408 cell division cycle-associated protein 7 | (RefSeq) uncharacterized protein LOC103340246 (A)	K23408 cell division cycle-associated protein 7 | (RefSeq) uncharacterized protein LOC103340246 (A)
PARG12493	turquoise	338.069	315.877	22.1923	293.685	75	78.16	90.19	46.1	34.7	66.99	1.03	2.21	1.64	186.87	186.6	93.78	37.53	51.96	53	1.46	2.63	0.76	K09422 transcription factor MYB, plant | (RefSeq) MYB-like transcription factor ETC3 (A)	K09422 transcription factor MYB, plant | (RefSeq) MYB-like transcription factor ETC3 (A)
PARG07422	turquoise	324.226	315.857	8.36816	307.489	9.96	22.39	11.78	3.31	0.17	3.22	0.36	0.48	0.46	36.5	39.43	34.99	3.28	2.78	2.78	0.2	0.4	0.28	K03006 DNA-directed RNA polymerase II subunit RPB1 [EC:2.7.7.6] | (RefSeq) early nodulin-like protein 2 (A)	K03006 DNA-directed RNA polymerase II subunit RPB1 [EC:2.7.7.6] | (RefSeq) early nodulin-like protein 2 (A)
PARG01392	turquoise	545.4	315.588	229.812	85.7753	16.11	16.36	15.07	11.58	11.13	14.35	3.95	3.84	2.69	16.92	16.11	16.52	10.8	13.2	13.47	4.13	3.61	5.17	K17550 protein phosphatase 1 regulatory subunit 7 | (RefSeq) protein phosphatase 1 regulatory subunit 7 (A)	K17550 protein phosphatase 1 regulatory subunit 7 | (RefSeq) protein phosphatase 1 regulatory subunit 7 (A)
PARG28111	turquoise	324.642	315.417	9.22509	306.192	5.74	6.16	6.22	1.17	0	1.99	0	0	0	12.42	15.77	15.25	0.36	0.26	0.58	0	0	0	K11855 ubiquitin carboxyl-terminal hydrolase 36/42 [EC:3.4.19.12] | (RefSeq) ubiquitin carboxyl-terminal hydrolase 36 (A)	K11855 ubiquitin carboxyl-terminal hydrolase 36/42 [EC:3.4.19.12] | (RefSeq) ubiquitin carboxyl-terminal hydrolase 36 (A)
PARG27476	turquoise	327.225	315.367	11.8586	303.508	13.6	12.36	11.61	11.28	7.75	10.29	9.26	8.28	7.97	23.63	25.85	17.57	12.56	10.92	10.28	6.42	7.2	6.84	K03858 phosphatidylinositol glycan, class H | (RefSeq) uncharacterized protein LOC103340315 (A)	K03858 phosphatidylinositol glycan, class H | (RefSeq) uncharacterized protein LOC103340315 (A)
PARG00191	turquoise	384.375	315.298	69.0765	246.222	2.72	3.3	2.36	1.68	1.24	2.33	0	0.09	0.02	3.18	3.56	3.27	0.7	1.22	1.18	0.03	0.03	0	K23196 zinc finger and BTB domain-containing protein 18 | (RefSeq) zinc finger protein WIP5-like (A)	K23196 zinc finger and BTB domain-containing protein 18 | (RefSeq) zinc finger protein WIP5-like (A)
PARG08000	turquoise	332.759	315.238	17.5206	297.718	1.38	2.31	2.19	1.26	0.24	1.04	0.44	0.45	0.41	2.74	3.07	3.05	1.02	1.16	0.93	0.66	0.64	0.36	K17710 pentatricopeptide repeat domain-containing protein 1 | (RefSeq) hypothetical protein (A)	K17710 pentatricopeptide repeat domain-containing protein 1 | (RefSeq) hypothetical protein (A)
PARG00435	turquoise	491.7	315.15	176.55	138.6	591.99	721.28	682.14	699.71	330.95	626.03	184.55	224.41	192.24	756.89	816.84	604.54	519.61	641.61	592.01	205.24	212.12	206.96	K02987 small subunit ribosomal protein S4e | (RefSeq) 40S ribosomal protein S4-like (A)	K02987 small subunit ribosomal protein S4e | (RefSeq) 40S ribosomal protein S4-like (A)
PARG02409	turquoise	377.073	315.014	62.0591	252.955	13.63	15.56	16.02	7.2	5.58	9.6	0.86	1.95	1.56	13.98	14.3	18.46	5.7	8.48	6.71	1.41	1.26	1.14	K20891 beta-glucuronosyltransferase [EC:2.4.1.-] | (RefSeq) beta-glucuronosyltransferase GlcAT14C (A)	K20891 beta-glucuronosyltransferase [EC:2.4.1.-] | (RefSeq) beta-glucuronosyltransferase GlcAT14C (A)
PARG29162	turquoise	325.783	314.987	10.7955	304.192	1.46	3.63	2.76	1.23	0.16	0.95	0.09	0.05	0.05	6.61	5.93	6.1	0.78	0.61	0.39	0	0	0	K09273 upstream-binding transcription factor | (RefSeq) high mobility group B protein 6 (A)	K09273 upstream-binding transcription factor | (RefSeq) high mobility group B protein 6 (A)
PARG22724	turquoise	399.178	314.869	84.3096	230.559	15.4	13.72	17.32	10.74	5.37	10.62	3.11	3.39	2.44	18.01	17.21	15.23	10.15	12.72	14.43	3.26	4.87	5.33	#N/A	#N/A
PARG00574	turquoise	377.471	314.739	62.7318	252.007	36.01	35.03	40.63	30.8	15.66	22.8	8.56	8.84	8.83	48.21	51.72	30.92	23.11	24.73	21.75	8.29	9.37	8.9	K17778 mitochondrial import inner membrane translocase subunit TIM10 | (RefSeq) mitochondrial import inner membrane translocase subunit TIM10 (A)	K17778 mitochondrial import inner membrane translocase subunit TIM10 | (RefSeq) mitochondrial import inner membrane translocase subunit TIM10 (A)
PARG19129	turquoise	489.822	314.444	175.377	139.067	75.19	84.05	92.14	90.45	37.97	73.79	22.63	28.43	24.2	88.33	98.55	82	65.94	68.51	60.13	17.06	18.94	20.11	K02987 small subunit ribosomal protein S4e | (RefSeq) 40S ribosomal protein S4-1 isoform X1 (A)	K02987 small subunit ribosomal protein S4e | (RefSeq) 40S ribosomal protein S4-1 isoform X1 (A)
PARG20092	turquoise	322.526	314.383	8.14283	306.24	0.77	1.52	0.77	0.49	0	0.62	0.04	0	0.02	3.57	2.88	3.27	0.21	0.23	0.5	0	0.08	0.1	#N/A	#N/A
PARG19724	turquoise	425.739	314.092	111.647	202.444	809.9	942.96	972.34	1016.61	632.33	794.39	330.31	368.2	353.9	1185.87	1354.88	914.93	766.08	793.53	752.22	326.2	335.01	369.65	K02940 large subunit ribosomal protein L9e | (RefSeq) 60S ribosomal protein L9-1 (A)	K02940 large subunit ribosomal protein L9e | (RefSeq) 60S ribosomal protein L9-1 (A)
PARG01159	turquoise	322.467	313.787	8.68036	305.107	499.85	763.52	350.93	228	4.09	270.05	0.15	0.83	1.62	1948.71	2138.55	1351.94	533.92	664.51	720.78	0.7	1.52	1.36	#N/A	#N/A
PARG11331	turquoise	487.827	313.774	174.053	139.72	10.33	9.65	9.2	9.43	3.33	8.05	1.07	1.13	0.9	8.72	9.19	9.06	5.45	6.05	6.83	0.98	1	0.78	K00592 [ribulose-bisphosphate carboxylase]/[fructose-bisphosphate aldolase]-lysine N-methyltransferase [EC:2.1.1.127 2.1.1.259] | (RefSeq) ribulose-1,5 bisphosphate carboxylase/oxygenase large subunit N-methyltransferase, chloroplastic (A)	K00592 [ribulose-bisphosphate carboxylase]/[fructose-bisphosphate aldolase]-lysine N-methyltransferase [EC:2.1.1.127 2.1.1.259] | (RefSeq) ribulose-1,5 bisphosphate carboxylase/oxygenase large subunit N-methyltransferase, chloroplastic (A)
PARG13833	turquoise	375.486	313.548	61.938	251.61	30.34	35.5	32.6	19.72	1.16	25.13	0.5	0.78	0.6	30.21	36.17	30.9	10.32	12.45	12.37	0.5	1.52	0.31	#N/A	#N/A
PARG15043	turquoise	319.731	313.532	6.19959	307.332	2.71	2.65	1.67	1.07	0.5	1.18	0	0.02	0	7.16	8.34	10.8	0.95	1.54	1.71	0.04	0.15	0.08	#N/A	#N/A
PARG25421	turquoise	380.777	313.475	67.3017	246.173	14.04	13.8	12.85	14.88	5.75	13.09	5.48	4.76	4.37	18.36	18.97	14.9	10.65	13.12	11.26	6.46	6.07	6.54	K19828 mitochondrial GTPase 1 | (RefSeq) short integuments 2, mitochondrial (A)	K19828 mitochondrial GTPase 1 | (RefSeq) short integuments 2, mitochondrial (A)
PARG11663	turquoise	322.917	313.292	9.62526	303.667	11.4	12.86	10.71	9.65	3.68	9.08	3.9	4.59	4.64	21.99	20.92	22.51	10.26	10.37	11.4	5.24	8.76	7.48	K15333 tRNA guanosine-2'-O-methyltransferase [EC:2.1.1.34] | (RefSeq) uncharacterized protein LOC104224633 (A)	K15333 tRNA guanosine-2'-O-methyltransferase [EC:2.1.1.34] | (RefSeq) uncharacterized protein LOC104224633 (A)
PARG21172	turquoise	325.091	313.195	11.8958	301.299	34.19	41.72	24.58	8.63	3.61	25.53	0	0	0	65.82	65.35	70.9	1.97	6.22	5.47	0	0	0	K03006 DNA-directed RNA polymerase II subunit RPB1 [EC:2.7.7.6] | (RefSeq) leucine-rich repeat extensin-like protein 1 (A)	K03006 DNA-directed RNA polymerase II subunit RPB1 [EC:2.7.7.6] | (RefSeq) leucine-rich repeat extensin-like protein 1 (A)
PARG03108	turquoise	357.279	313.145	44.134	269.011	421.88	473.31	465.56	489.09	397.09	360.27	217.01	236.61	230.63	660.09	746.77	535.92	415.02	410.93	391.62	235.09	250.19	253.94	K02958 small subunit ribosomal protein S15e | (RefSeq) 40S ribosomal protein S15-4 (A)	K02958 small subunit ribosomal protein S15e | (RefSeq) 40S ribosomal protein S15-4 (A)
PARG18820	turquoise	345.51	313.116	32.3938	280.723	48.67	44.31	34.53	14.26	7.83	46.23	0.18	0.04	0.05	61.05	64.25	73.89	10.67	33.22	36.66	0.16	0.27	0.21	K05391 cyclic nucleotide gated channel, plant | (RefSeq) cyclic nucleotide-gated ion channel 1-like (A)	K05391 cyclic nucleotide gated channel, plant | (RefSeq) cyclic nucleotide-gated ion channel 1-like (A)
PARG18491	turquoise	322.9	313.012	9.88814	303.124	7.35	6.57	6.02	3.65	2.97	5.58	1.56	1.11	1.4	17.98	13.31	13.51	3.27	4.51	4.47	1.76	2.05	1.93	K13422 transcription factor MYC2 | (RefSeq) transcription factor MYC4 (A)	K13422 transcription factor MYC2 | (RefSeq) transcription factor MYC4 (A)
PARG06099	turquoise	376.69	312.972	63.7178	249.254	488.32	587.07	555.36	591.88	334.76	457	173.31	220.7	213.39	915.2	962.89	663.88	577.75	630.74	572.48	164.13	185.72	181.02	K02977 small subunit ribosomal protein S27Ae | (RefSeq) ubiquitin-40S ribosomal protein S27a-like (A)	K02977 small subunit ribosomal protein S27Ae | (RefSeq) ubiquitin-40S ribosomal protein S27a-like (A)
PARG06127	turquoise	440.589	312.84	127.749	185.091	143.9	145.1	155.65	134.01	107.04	114.36	65.48	63.25	60.26	207.26	216.22	161.38	131.71	123.02	121.28	37.17	35.52	28.89	K07466 replication factor A1 | (RefSeq) uncharacterized protein At4g28440 (A)	K07466 replication factor A1 | (RefSeq) uncharacterized protein At4g28440 (A)
PARG10046	turquoise	320.095	312.776	7.3191	305.457	3.4	7.94	3.61	1.1	0.12	0.8	0	0	0	13.7	17.33	13.96	0.88	1.18	0.69	0	0	0	K06688 ubiquitin-conjugating enzyme E2 C [EC:2.3.2.23] | (RefSeq) ubiquitin-conjugating enzyme E2 19-like (A)	K06688 ubiquitin-conjugating enzyme E2 C [EC:2.3.2.23] | (RefSeq) ubiquitin-conjugating enzyme E2 19-like (A)
PARG18383	turquoise	357.894	312.761	45.1337	267.627	4.29	3.93	3.42	1.59	1.4	2.08	0.05	0	0	3.69	5.08	4.7	1.7	1.15	2.6	0	0.06	0.11	#N/A	#N/A
PARG27281	turquoise	326.701	312.76	13.9413	298.818	4.73	4.47	4.35	5.98	2.88	4.73	1.69	1.82	1.67	10.57	13.99	8.8	3.56	4.57	5.31	2.17	1.62	1.62	K15115 solute carrier family 25 (mitochondrial folate transporter), member 32 | (RefSeq) folate transporter 1, chloroplastic isoform X1 (A)	K15115 solute carrier family 25 (mitochondrial folate transporter), member 32 | (RefSeq) folate transporter 1, chloroplastic isoform X1 (A)
PARG13436	turquoise	352.842	312.705	40.1369	272.568	31.93	33.71	44.34	34.08	16.66	20.25	5.81	10.12	6.31	50.8	64.11	41.92	29.42	26.43	20.42	6.04	9.31	9.71	K10740 replication factor A3 | (RefSeq) replication protein A 14 kDa subunit B-like (A)	K10740 replication factor A3 | (RefSeq) replication protein A 14 kDa subunit B-like (A)
PARG20890	turquoise	320.024	312.564	7.46018	305.104	0.83	0.93	0.47	0.2	0.1	0.39	0	0.03	0	1.62	1.83	2.26	0.05	0.17	0.2	0	0	0	K04733 interleukin-1 receptor-associated kinase 4 [EC:2.7.11.1] | (RefSeq) uncharacterized protein LOC105629380 (A)	K04733 interleukin-1 receptor-associated kinase 4 [EC:2.7.11.1] | (RefSeq) uncharacterized protein LOC105629380 (A)
PARG08613	turquoise	362.653	312.354	50.2982	262.056	9.93	11.16	10.02	7.32	2.99	5.79	1.27	1.91	3.44	11.01	13.92	12.87	8.69	7.64	9.31	3.14	3.27	2.35	#N/A	#N/A
PARG07156	turquoise	375.036	311.711	63.3251	248.386	10.11	10.56	11.57	12.47	4.5	9.57	3.55	3.04	2.92	14.74	15.87	11.9	8.01	9.34	7.4	3.1	3.97	4.93	#N/A	#N/A
PARG23878	turquoise	318.32	311.587	6.73344	304.854	11.65	12.8	5.57	3.5	1.53	4.13	0.21	0.61	0.5	17.92	24.11	27.65	3.63	4.86	8.5	0.42	1.5	0.31	K01184 polygalacturonase [EC:3.2.1.15] | (RefSeq) polygalacturonase-like (A)	K01184 polygalacturonase [EC:3.2.1.15] | (RefSeq) polygalacturonase-like (A)
PARG18826	turquoise	420.708	311.558	109.149	202.409	14.67	17.4	18.57	16.67	5.72	17.36	1.21	1.23	0.74	24.13	24.43	15.7	7.51	11.41	12.51	0.78	0.91	0.37	K14826 FK506-binding nuclear protein [EC:5.2.1.8] | (RefSeq) hypothetical protein (A)	K14826 FK506-binding nuclear protein [EC:5.2.1.8] | (RefSeq) hypothetical protein (A)
PARG20872	turquoise	324.058	311.505	12.5531	298.952	2.32	3.61	5.52	1.84	0.03	0.99	0	0.03	0	6.71	8.5	8.16	2.04	1.88	1.33	0	0.06	0	K10736 minichromosome maintenance protein 10 | (RefSeq) protein MCM10 homolog (A)	K10736 minichromosome maintenance protein 10 | (RefSeq) protein MCM10 homolog (A)
PARG24449	turquoise	339.325	311.399	27.9263	283.472	27.66	24.84	31.64	26.14	12.6	25.28	17.98	15.52	13.94	39.6	45.42	36.12	21.84	19.82	20.32	14.84	14.54	12.2	K00940 nucleoside-diphosphate kinase [EC:2.7.4.6] | (RefSeq) nucleoside diphosphate kinase 2, chloroplastic (A)	K00940 nucleoside-diphosphate kinase [EC:2.7.4.6] | (RefSeq) nucleoside diphosphate kinase 2, chloroplastic (A)
PARG12747	turquoise	341.076	311.212	29.8645	281.347	25.12	20.16	15.76	19.86	10.1	23.33	4.91	6.58	3.94	33.18	34.35	46.13	18.38	17.98	18.85	3.37	3.19	2.09	K14794 ribosomal RNA-processing protein 12 | (RefSeq) hypothetical protein (A)	K14794 ribosomal RNA-processing protein 12 | (RefSeq) hypothetical protein (A)
PARG06472	turquoise	382.294	311.13	71.1637	239.966	31.78	37.01	34.84	16.63	4.14	18.91	0	0.03	0.17	29.06	30.81	28.17	13.44	14.05	12.36	0.03	0.06	0.06	K01076 abhydrolase domain-containing protein 17 [EC:3.1.2.22] | (RefSeq) protein ABHD17B (A)	K01076 abhydrolase domain-containing protein 17 [EC:3.1.2.22] | (RefSeq) protein ABHD17B (A)
PARG26913	turquoise	317.576	310.53	7.04545	303.485	10.1	10.83	12.72	3.67	0.46	5.75	1.87	1.16	1.3	22.39	27.1	33.8	8.02	8.11	8.02	2.27	3.25	2.72	K13648 alpha-1,4-galacturonosyltransferase [EC:2.4.1.43] | (RefSeq) galacturonosyltransferase 8-like (A)	K13648 alpha-1,4-galacturonosyltransferase [EC:2.4.1.43] | (RefSeq) galacturonosyltransferase 8-like (A)
PARG20647	turquoise	317.774	310.323	7.45122	302.872	3.1	2.71	1.56	1.01	0.97	2.88	0.26	0.24	0.22	11.15	10.53	11.88	0.83	0.84	2.04	0.29	0.45	0.56	K20715 phototropin [EC:2.7.11.1] | (RefSeq) phototropin-2 (A)	K20715 phototropin [EC:2.7.11.1] | (RefSeq) phototropin-2 (A)
PARG06756	turquoise	338.376	310.255	28.1207	282.135	5.63	8.01	11.3	4.68	0.09	3.04	0.22	0.34	0.17	13.06	13.37	11.7	5.75	6.44	4.34	0.32	0.26	0.45	K10781 fatty acyl-ACP thioesterase B [EC:3.1.2.14 3.1.2.21] | (RefSeq) palmitoyl-acyl carrier protein thioesterase, chloroplastic (A)	K10781 fatty acyl-ACP thioesterase B [EC:3.1.2.14 3.1.2.21] | (RefSeq) palmitoyl-acyl carrier protein thioesterase, chloroplastic (A)
PARG26547	turquoise	340.733	310.228	30.5051	279.723	9.8	10.26	9.42	8.68	3.17	9.28	5.08	4.4	2.97	14.54	15.24	14.78	11.55	8.12	9.7	4.17	4.15	4.74	K12501 homogentisate solanesyltransferase [EC:2.5.1.117] | (RefSeq) homogentisate solanesyltransferase, chloroplastic (A)	K12501 homogentisate solanesyltransferase [EC:2.5.1.117] | (RefSeq) homogentisate solanesyltransferase, chloroplastic (A)
PARG02825	turquoise	317.916	310.158	7.75785	302.4	67.91	109.1	108.6	13.06	29.85	16.49	2.71	3.87	5.13	566.72	564.4	451.59	32.43	22.73	30.87	9.5	6.23	2.4	#N/A	#N/A
PARG29491	turquoise	318.647	310.011	8.63573	301.375	2.52	3.06	1.98	0.74	0.17	1.1	0	0	0.05	3.91	4.69	6.58	0.88	1.09	2.25	0	0	0	K05909 laccase [EC:1.10.3.2] | (RefSeq) laccase-4-like (A)	K05909 laccase [EC:1.10.3.2] | (RefSeq) laccase-4-like (A)
PARG26789	turquoise	375.024	309.733	65.2912	244.442	27.37	26.37	20.71	9.86	10.07	13.94	0.63	2.08	2.16	25.38	26.25	25.44	11.93	12.58	16.65	2.25	3.35	1.84	K22909 zinc finger CCCH domain-containing protein 13 | (RefSeq) sarcoplasmic reticulum histidine-rich calcium-binding protein-like (A)	K22909 zinc finger CCCH domain-containing protein 13 | (RefSeq) sarcoplasmic reticulum histidine-rich calcium-binding protein-like (A)
PARG19457	turquoise	330.616	309.628	20.9876	288.641	38.84	32.94	34.28	35.11	33	29.4	22.09	17.68	20.54	55.99	67.12	46.87	32	33.07	33.27	18.72	20.15	20.98	K14397 cleavage and polyadenylation specificity factor subunit 5 | (RefSeq) pre-mRNA cleavage factor Im 25 kDa subunit 2 (A)	K14397 cleavage and polyadenylation specificity factor subunit 5 | (RefSeq) pre-mRNA cleavage factor Im 25 kDa subunit 2 (A)
PARG02953	turquoise	328.276	309.47	18.8058	290.664	0.47	0.52	0.71	0.5	0.18	0.4	0.02	0.16	0.2	0.88	1.06	1.03	0.46	0.54	0.48	0.08	0.16	0.31	K10396 kinesin family member 5 | (RefSeq) kinesin-like protein KIN-1 (A)	K10396 kinesin family member 5 | (RefSeq) kinesin-like protein KIN-1 (A)
PARG27216	turquoise	351.586	309.064	42.5225	266.541	2.47	2.28	2.58	1.39	1.34	1.75	0.02	0.05	0.24	3.03	4.08	3.25	0.57	0.85	1.1	0.13	0.03	0.01	K08026 one cut domain, family member 1, hepatocyte nuclear factor 6 | (RefSeq) zinc-finger homeodomain protein 9-like (A)	K08026 one cut domain, family member 1, hepatocyte nuclear factor 6 | (RefSeq) zinc-finger homeodomain protein 9-like (A)
PARG21037	turquoise	319.219	308.89	10.329	298.561	6.96	6.99	11.85	10	0	8.55	0.14	0.52	0.32	49.03	45.09	41.54	16.83	12.19	7.52	0.1	0.03	0	K18810 cyclin D1/2/4, plant | (RefSeq) cyclin-D2-1 isoform X1 (A)	K18810 cyclin D1/2/4, plant | (RefSeq) cyclin-D2-1 isoform X1 (A)
PARG00964	turquoise	315.434	308.728	6.70582	302.022	0.55	1.18	0.43	0.25	0.03	0.32	0	0	0.03	1.96	2.92	2.42	0.24	0.66	0.82	0	0	0	K15285 solute carrier family 35, member E3 | (RefSeq) uncharacterized membrane protein At1g06890 (A)	K15285 solute carrier family 35, member E3 | (RefSeq) uncharacterized membrane protein At1g06890 (A)
PARG11904	turquoise	316.749	308.217	8.53173	299.685	6.8	7.71	6.86	3.5	3.9	3.86	2.38	2.08	1.73	13.98	15.74	13.58	2.67	2.65	2.72	2.2	3.25	2.86	#N/A	#N/A
PARG17108	turquoise	327.021	308.033	18.988	289.045	0.69	0.85	0.61	0.27	0	0.29	0	0	0	1.1	1.03	1.02	0	0.22	0.35	0	0	0	K22312 hydroxyjasmonate sulfotransferase [EC:2.8.2.39] | (RefSeq) cytosolic sulfotransferase 15-like (A)	K22312 hydroxyjasmonate sulfotransferase [EC:2.8.2.39] | (RefSeq) cytosolic sulfotransferase 15-like (A)
PARG28105	turquoise	353.275	307.996	45.279	262.717	23.6	23.73	18.75	14.8	8.29	16.4	9.62	7.07	8.16	23.51	27.96	25.14	11.15	11.52	13.23	5.59	4.75	4.77	K04733 interleukin-1 receptor-associated kinase 4 [EC:2.7.11.1] | (RefSeq) probable serine/threonine-protein kinase PIX7 (A)	K04733 interleukin-1 receptor-associated kinase 4 [EC:2.7.11.1] | (RefSeq) probable serine/threonine-protein kinase PIX7 (A)
PARG29354	turquoise	316.348	307.866	8.48161	299.385	39.09	39.98	40.42	19.87	1.61	20.29	2.98	0.36	1.22	199.01	179.22	128.11	7.54	7.87	9.54	0.48	0.7	0.57	#N/A	#N/A
PARG17939	turquoise	336.328	307.781	28.547	279.234	7.03	8.03	7.78	2.78	2.74	4.36	0.4	0.18	0.56	11.28	12.41	7.16	3.29	4.34	3.72	0.43	1.05	0.97	K05278 flavonol synthase [EC:1.14.20.6] | (RefSeq) flavonol synthase/flavanone 3-hydroxylase-like (A)	K05278 flavonol synthase [EC:1.14.20.6] | (RefSeq) flavonol synthase/flavanone 3-hydroxylase-like (A)
PARG28058	turquoise	365.28	307.767	57.5133	250.254	25.07	18.31	22.53	21.62	16.72	22.96	10.29	10.82	9.81	32.03	36.6	31.57	20.07	16.04	17.87	5.37	7.94	7.25	#N/A	#N/A
PARG17886	turquoise	315.77	307.672	8.0975	299.575	33.67	36.66	33.72	29.66	26.05	23.4	17.41	17.4	16.39	65.19	73.42	48.44	31.47	27.15	26.4	21.13	23.02	21.95	K05754 actin related protein 2/3 complex, subunit 5 | (RefSeq) actin-related protein 2/3 complex subunit 5A-like (A)	K05754 actin related protein 2/3 complex, subunit 5 | (RefSeq) actin-related protein 2/3 complex subunit 5A-like (A)
PARG21650	turquoise	388.401	307.641	80.7597	226.882	2.74	3.34	2.52	2.9	0.82	3.43	0.42	0.81	0.69	4.45	4.72	3.6	2.77	2.53	3.31	0.36	0.41	0.63	K07071 uncharacterized protein | (RefSeq) epimerase family protein SDR39U1 homolog, chloroplastic isoform X1 (A)	K07071 uncharacterized protein | (RefSeq) epimerase family protein SDR39U1 homolog, chloroplastic isoform X1 (A)
PARG27305	turquoise	318.312	307.556	10.7563	296.8	1.1	1.1	1.15	0.44	0	0.44	0	0	0	1.84	2.58	2.38	0.12	0.02	0.19	0	0	0	#N/A	#N/A
PARG22850	turquoise	394.908	307.547	87.3615	220.185	23.85	21.54	22.27	14.49	4.08	17.66	6.07	3.98	3.92	19.16	20.87	20.7	11.4	14.13	11.74	2.89	2.96	3.15	#N/A	#N/A
PARG29143	turquoise	355.354	307.196	48.1579	259.038	11.94	9.96	9.61	4.8	2.86	6.72	1.84	2.13	1.95	10.96	9.9	11.57	4.19	5.51	6.25	1.85	1.46	1.4	K03063 26S proteasome regulatory subunit T3 | (RefSeq) 26S protease regulatory subunit 6B homolog (A)	K03063 26S proteasome regulatory subunit T3 | (RefSeq) 26S protease regulatory subunit 6B homolog (A)
PARG21559	turquoise	322.608	306.918	15.6899	291.228	2.85	4.57	3.4	4.94	0.19	2.01	0.15	0.09	0.17	7.03	9.37	8.58	1.33	2.88	2.74	0.15	0.16	0.31	#N/A	#N/A
PARG20097	turquoise	314.399	306.768	7.63109	299.137	1.01	0.71	0.46	0.57	0.05	0.84	0.04	0	0	7.3	8.6	7.28	0.41	0.67	0.63	0	0	0.09	K16815 calcium-independent phospholipase A2-gamma | (RefSeq) hypothetical protein (A)	K16815 calcium-independent phospholipase A2-gamma | (RefSeq) hypothetical protein (A)
PARG10313	turquoise	360.959	306.68	54.2795	252.4	2.32	3.76	3.4	2.09	0.37	1.18	0.04	0.07	0.07	3.28	3.27	3.81	1.59	1.88	1.88	0.03	0.04	0.05	K06676 condensin complex subunit 2 | (RefSeq) condensin complex subunit 2-like (A)	K06676 condensin complex subunit 2 | (RefSeq) condensin complex subunit 2-like (A)
PARG00269	turquoise	319.316	306.625	12.6911	293.934	8.41	13.42	9.5	11.37	6.41	10.37	4.98	3.14	3.22	23.21	32.86	24.46	11.51	12	14.81	2.66	3.59	3.52	K01956 carbamoyl-phosphate synthase small subunit [EC:6.3.5.5] | (RefSeq) hypothetical protein (A)	K01956 carbamoyl-phosphate synthase small subunit [EC:6.3.5.5] | (RefSeq) hypothetical protein (A)
PARG20983	turquoise	313.945	306.611	7.33402	299.277	0.33	0.59	0.28	0.1	0.04	0.09	0	0	0	0.84	0.94	0.99	0.15	0.08	0.04	0	0.02	0.02	#N/A	#N/A
PARG19189	turquoise	325.083	306.434	18.649	287.785	3.15	3.37	4.95	3.11	0.22	2.92	1.08	1.48	1.45	6.96	7.3	7.95	3.62	2.93	2.25	1.3	0.73	0.75	K00555 tRNA (guanine26-N2/guanine27-N2)-dimethyltransferase [EC:2.1.1.215 2.1.1.216] | (RefSeq) tRNA (guanine(26)-N(2))-dimethyltransferase isoform X1 (A)	K00555 tRNA (guanine26-N2/guanine27-N2)-dimethyltransferase [EC:2.1.1.215 2.1.1.216] | (RefSeq) tRNA (guanine(26)-N(2))-dimethyltransferase isoform X1 (A)
PARG07104	turquoise	432.819	306.316	126.503	179.813	494.34	455.37	446.93	452.26	119.78	580.37	0.92	5	5.82	614.02	637.43	484.29	299.1	278.95	420.75	2.2	1.68	0.56	K02638 plastocyanin | (RefSeq) plastocyanin (A)	K02638 plastocyanin | (RefSeq) plastocyanin (A)
PARG07872	turquoise	324.708	306.232	18.4759	287.756	4.07	7.61	4.44	5.01	0.15	1.6	0	0.18	0.19	9.92	10.27	8.92	3.57	3.08	2.05	0.15	0.14	0.3	K08850 aurora kinase, other [EC:2.7.11.1] | (RefSeq) serine/threonine-protein kinase Aurora-1 (A)	K08850 aurora kinase, other [EC:2.7.11.1] | (RefSeq) serine/threonine-protein kinase Aurora-1 (A)
PARG22832	turquoise	324.029	306.221	17.8083	288.412	11.06	13.05	11.52	7.85	1.31	14.99	0.23	1.19	1.01	21.77	19.6	30.07	4.83	7.84	7.76	0.01	0.07	0.11	#N/A	#N/A
PARG16841	turquoise	358.898	306.198	52.6997	253.499	2.01	1.26	1.21	0.93	0.53	1.35	0	0	0	1.73	2.08	2.28	0.67	1.18	0.79	0	0	0.07	K21596 calmodulin-binding transcription activator | (RefSeq) MATH domain and coiled-coil domain-containing protein At3g58270-like (A)	K21596 calmodulin-binding transcription activator | (RefSeq) MATH domain and coiled-coil domain-containing protein At3g58270-like (A)
PARG21565	turquoise	387.296	306.191	81.1059	225.085	7.8	9.25	8.53	5.53	2.13	5.75	2.69	2.81	1.69	7.91	7.84	9.83	6.08	5.74	6.21	0.74	1.63	1.33	K18649 inositol-phosphate phosphatase / L-galactose 1-phosphate phosphatase / histidinol-phosphatase [EC:3.1.3.25 3.1.3.93 3.1.3.15] | (RefSeq) bifunctional phosphatase IMPL2, chloroplastic (A)	K18649 inositol-phosphate phosphatase / L-galactose 1-phosphate phosphatase / histidinol-phosphatase [EC:3.1.3.25 3.1.3.93 3.1.3.15] | (RefSeq) bifunctional phosphatase IMPL2, chloroplastic (A)
PARG05568	turquoise	322	306.169	15.8308	290.338	8.34	5.94	8.54	7.32	2.66	6.56	0.94	0.5	0.72	18.61	20.92	12.59	1.73	3.46	3.28	0.43	0.71	1.41	K18177 cytochrome c oxidase assembly factor 4 | (RefSeq) uncharacterized protein LOC103322884 (A)	K18177 cytochrome c oxidase assembly factor 4 | (RefSeq) uncharacterized protein LOC103322884 (A)
PARG13036	turquoise	316.31	306.027	10.2823	295.745	3.11	2.82	2.06	1.9	0	1.73	0.03	0.02	0	4.91	8.27	4.71	1.19	1	2.06	0	0.03	0.09	#N/A	#N/A
PARG00526	turquoise	315.284	305.797	9.48724	296.31	1.16	0.78	1.26	0.73	0.15	1	0.12	0.46	0.31	5.13	5.33	5.36	1.74	1.72	1.63	0.26	0.14	0.25	K00809 deoxyhypusine synthase [EC:2.5.1.46] | (RefSeq) deoxyhypusine synthase-like (A)	K00809 deoxyhypusine synthase [EC:2.5.1.46] | (RefSeq) deoxyhypusine synthase-like (A)
PARG20196	turquoise	387.772	305.555	82.2175	223.337	197.44	200.28	217.37	132.32	88.85	107.94	54.74	38.41	41.38	176.5	198.76	194.93	130.56	126.33	125.8	47.26	47.25	50.6	K11275 histone H1/5 | (RefSeq) histone H1.2 (A)	K11275 histone H1/5 | (RefSeq) histone H1.2 (A)
PARG07328	turquoise	413.865	305.438	108.427	197.011	53.36	57.9	59.85	75.77	4.16	58.44	2.51	3.05	3.55	86.24	92.01	72.59	56.46	61.81	49.53	1.51	0.98	0.4	K19202 histone deacetylase complex subunit SAP30 | (RefSeq) uncharacterized protein LOC108995573 isoform X1 (A)	K19202 histone deacetylase complex subunit SAP30 | (RefSeq) uncharacterized protein LOC108995573 isoform X1 (A)
PARG23153	turquoise	312.572	305.243	7.32932	297.913	2.38	3.19	1.91	0.73	0.55	1.99	0.03	0	0	10.83	13.34	7.66	0.22	0.48	0.75	0	0	0.02	K12191 charged multivesicular body protein 2A | (RefSeq) vacuolar protein sorting-associated protein 2 homolog 2-like (A)	K12191 charged multivesicular body protein 2A | (RefSeq) vacuolar protein sorting-associated protein 2 homolog 2-like (A)
PARG02665	turquoise	314.818	305.186	9.63192	295.554	4.8	4.7	4.39	4.78	3.85	6.26	2.9	3.32	3.01	12.14	10.81	11.09	5.14	4.97	4.77	3.35	3.11	3.15	#N/A	#N/A
PARG27633	turquoise	349.285	304.943	44.3424	260.6	88.86	92.92	90.76	93.27	55.61	69.69	44.04	39.76	41.41	132.28	143.08	88.51	80.21	82.59	80.34	41.94	45.24	44.44	K02959 small subunit ribosomal protein S16 | (RefSeq) 30S ribosomal protein S16-2, chloroplastic/mitochondrial (A)	K02959 small subunit ribosomal protein S16 | (RefSeq) 30S ribosomal protein S16-2, chloroplastic/mitochondrial (A)
PARG12895	turquoise	315.355	304.762	10.5936	294.168	4.4	5.31	9.44	2.99	0.09	2.04	0.25	0.16	0.08	13.94	13.72	16.42	3.85	4.55	2.73	0.17	0.32	0.25	K11790 denticleless | (RefSeq) denticleless protein homolog (A)	K11790 denticleless | (RefSeq) denticleless protein homolog (A)
PARG19721	turquoise	337.654	304.527	33.127	271.4	11.79	11.47	8.99	6.77	3.93	10.68	2.06	1.41	1.74	13.6	13.14	18.13	7.35	9.56	8.76	3.82	4.49	2.76	K18729 protein angel | (RefSeq) uncharacterized calcium-binding protein At1g02270-like (A)	K18729 protein angel | (RefSeq) uncharacterized calcium-binding protein At1g02270-like (A)
PARG21289	turquoise	312.462	304.411	8.05157	296.359	8.42	9.87	7.38	3.49	9.03	4.6	0.17	0.17	0.48	53.45	49.71	41.84	2.78	4.38	6.24	0.44	1.58	1.32	#N/A	#N/A
PARG13656	turquoise	314.191	304.398	9.79285	294.606	38.66	53.07	57.9	39.45	31.66	30.85	2.35	4.03	2.88	204.56	155.99	135.6	44.28	40.17	40.9	5.88	6.92	3.08	#N/A	#N/A
PARG01006	turquoise	399.907	304.23	95.6766	208.554	10.47	10.72	11.19	8.1	2.39	8.97	1.9	3.37	2.18	9.33	11.64	11.93	7.3	6.01	6.13	2.36	1.25	0.63	K05681 ATP-binding cassette, subfamily G (WHITE), member 2 | (RefSeq) hypothetical protein (A)	K05681 ATP-binding cassette, subfamily G (WHITE), member 2 | (RefSeq) hypothetical protein (A)
PARG19622	turquoise	311.013	304.05	6.96322	297.087	9.76	10.4	5.69	0.22	0.06	3.67	0	0	0.03	35.97	47.8	34.33	0.5	0.5	0.77	0	0.03	0	#N/A	#N/A
PARG13498	turquoise	327.863	304.012	23.8512	280.16	88.93	89.79	102	89.24	79	69.22	41.04	38.22	37.63	159.23	175.52	116.64	71.46	68.37	58.39	37.76	43.46	44.35	K02955 small subunit ribosomal protein S14e | (RefSeq) 40S ribosomal protein S14-3 (A)	K02955 small subunit ribosomal protein S14e | (RefSeq) 40S ribosomal protein S14-3 (A)
PARG15211	turquoise	315.859	303.852	12.0067	291.846	16.02	13.76	15.8	14.21	12.88	10.31	6.93	5.92	6.26	38.27	48.49	28.54	10.67	10.11	12.86	5.17	4.3	2.98	#N/A	#N/A
PARG10686	turquoise	319.241	303.589	15.6515	287.938	2.36	2.41	2.46	2.97	0.46	3.78	0.03	0	0	5.54	8.28	7.25	1.67	2.79	1.7	0.07	0.03	0	#N/A	#N/A
PARG09031	turquoise	343.205	303.517	39.6879	263.83	862.14	1032.77	1356.74	984.28	82.14	728.81	105.1	186.57	203.17	1517.9	1555.48	1595.25	523.07	533.69	384.79	66.45	59.81	58.66	K07374 tubulin alpha | (RefSeq) tubulin alpha chain-like (A)	K07374 tubulin alpha | (RefSeq) tubulin alpha chain-like (A)
PARG27372	turquoise	359.882	303.383	56.499	246.884	18.42	19.44	15.09	14.14	0.75	10.99	1.4	1.75	1.62	17.36	18.92	18.87	10.07	8.3	8.15	1.39	2.35	1.89	K04733 interleukin-1 receptor-associated kinase 4 [EC:2.7.11.1] | (RefSeq) IDP2408; uncharacterized protein LOC100272597 isoform X1 (A)	K04733 interleukin-1 receptor-associated kinase 4 [EC:2.7.11.1] | (RefSeq) IDP2408; uncharacterized protein LOC100272597 isoform X1 (A)
PARG18545	turquoise	385.134	303.326	81.8087	221.517	13.71	13.04	14.86	10.85	6.52	11.98	2.15	2.37	1.83	14.6	16.85	13.02	7.19	7.44	8.94	2.57	4.17	5.1	K14411 RNA-binding protein Musashi | (RefSeq) protein gar2 (A)	K14411 RNA-binding protein Musashi | (RefSeq) protein gar2 (A)
PARG24835	turquoise	324.503	303.008	21.4946	281.514	3.93	3.57	2.22	2.39	2.33	3.99	0.09	0.07	0.67	9.42	8.12	6.63	2.17	3.48	3.97	0	0.22	0	K09422 transcription factor MYB, plant | (RefSeq) MYB-related protein 306-like (A)	K09422 transcription factor MYB, plant | (RefSeq) MYB-related protein 306-like (A)
PARG09460	turquoise	335.846	302.966	32.88	270.086	39.2	34.39	36.11	33.37	35.19	32.74	16.28	17.69	16.26	67.35	61.45	55.39	33.03	31.06	35.52	22.35	17.19	12.43	K05389 potassium channel subfamily K, other eukaryote | (RefSeq) two-pore potassium channel 1 (A)	K05389 potassium channel subfamily K, other eukaryote | (RefSeq) two-pore potassium channel 1 (A)
PARG07975	turquoise	322.821	302.66	20.1615	282.499	3.34	4.56	3.85	1.93	1.29	2.34	0.05	0.17	0.25	6.86	8.89	4.05	2.21	2.61	2.22	0.28	0.17	0.12	K11842 ubiquitin carboxyl-terminal hydrolase 12/46 [EC:3.4.19.12] | (RefSeq) ubiquitin carboxyl-terminal hydrolase 3-like (A)	K11842 ubiquitin carboxyl-terminal hydrolase 12/46 [EC:3.4.19.12] | (RefSeq) ubiquitin carboxyl-terminal hydrolase 3-like (A)
PARG22250	turquoise	485.96	302.337	183.622	118.715	6.31	5.43	6.61	6.09	3.25	6.89	0.16	0.17	0.07	8.03	8.98	7.57	5.64	5.03	7.64	0.41	0.49	0.14	#N/A	#N/A
PARG09441	turquoise	372.974	302.208	70.7666	231.441	11.13	9.14	8.52	4.63	4.9	6.72	0.96	0.27	0.31	10.17	10.83	11.16	3.45	4.89	4.02	0.24	0.53	0.36	#N/A	#N/A
PARG03366	turquoise	345.392	301.947	43.4449	258.502	489.53	571.45	583.72	684.56	398.73	532.19	246.01	264.15	251.88	882.65	1055.96	676	485.45	520.14	511.4	237.88	252.57	252.15	K02872 large subunit ribosomal protein L13Ae | (RefSeq) 60S ribosomal protein L13a-4 (A)	K02872 large subunit ribosomal protein L13Ae | (RefSeq) 60S ribosomal protein L13a-4 (A)
PARG05645	turquoise	363.768	301.832	61.9364	239.896	11.83	10.49	14.5	8.15	4.22	8.55	3.08	2.26	1.91	13.74	13.18	11.86	7.85	8.72	7.27	3.28	3.38	4.57	K09142 uncharacterized protein | (RefSeq) putative methyltransferase C9orf114 (A)	K09142 uncharacterized protein | (RefSeq) putative methyltransferase C9orf114 (A)
PARG26406	turquoise	375.312	301.553	73.7592	227.794	40.13	47.39	49.66	47.03	19.62	37.77	10.11	11.41	12.11	69.25	73.64	48.56	41.91	50.11	49.48	16.04	15.03	14.75	K02889 large subunit ribosomal protein L21e | (RefSeq) 60S ribosomal protein L21-1-like (A)	K02889 large subunit ribosomal protein L21e | (RefSeq) 60S ribosomal protein L21-1-like (A)
PARG24487	turquoise	373.212	301.173	72.0388	229.134	10.16	8.89	9.51	10.66	5.06	11.39	4.96	4.66	4.55	13.39	14.05	12.63	10.19	8.94	9.41	3.38	4.82	4.49	K20884 riboflavin kinase / FMN hydrolase [EC:2.7.1.26 3.1.3.102] | (RefSeq) bifunctional riboflavin kinase/FMN phosphatase-like (A)	K20884 riboflavin kinase / FMN hydrolase [EC:2.7.1.26 3.1.3.102] | (RefSeq) bifunctional riboflavin kinase/FMN phosphatase-like (A)
PARG19820	turquoise	343.835	301.129	42.7062	258.423	195.85	212.28	226.37	244.46	127.85	180.38	85.2	88.38	80.66	388.85	422.4	239.43	188.44	211.07	190.18	60.75	69.43	62.76	K02891 large subunit ribosomal protein L22e | (RefSeq) 60S ribosomal protein L22-2-like (A)	K02891 large subunit ribosomal protein L22e | (RefSeq) 60S ribosomal protein L22-2-like (A)
PARG20650	turquoise	481.773	301.062	180.711	120.351	7.11	6.18	7.22	6.27	3.42	6.81	1.17	0.89	1.04	6.69	9.24	6.61	5.68	4.72	5.62	0.94	0.7	1.08	K15032 mTERF domain-containing protein, mitochondrial | (RefSeq) transcription termination factor MTERF6, chloroplastic/mitochondrial (A)	K15032 mTERF domain-containing protein, mitochondrial | (RefSeq) transcription termination factor MTERF6, chloroplastic/mitochondrial (A)
PARG10735	turquoise	410.305	300.957	109.347	191.61	39.59	40.67	36.11	40.94	31.74	36.16	19.04	20.35	18.31	57.23	58.22	51.83	43.02	39.08	36.23	14.83	17.59	10.92	#N/A	#N/A
PARG10987	turquoise	309.118	300.908	8.21046	292.697	3.74	3.96	3.32	1.14	0.28	1.64	0	0.31	0.2	4.98	6.7	8.41	0.71	1.65	2.33	0.51	0.53	0.39	K16573 gamma-tubulin complex component 6 | (RefSeq) uncharacterized LOC103722329 (A)	K16573 gamma-tubulin complex component 6 | (RefSeq) uncharacterized LOC103722329 (A)
PARG04248	turquoise	492.928	300.849	192.079	108.77	79.19	89.4	82.31	76.49	45.09	80.88	29.3	34.57	25.2	82.8	86.42	97.05	75.4	82.34	90.38	28.28	26.99	26.57	K01956 carbamoyl-phosphate synthase small subunit [EC:6.3.5.5] | (RefSeq) carbamoyl-phosphate synthase small chain, chloroplastic (A)	K01956 carbamoyl-phosphate synthase small subunit [EC:6.3.5.5] | (RefSeq) carbamoyl-phosphate synthase small chain, chloroplastic (A)
PARG19393	turquoise	316.678	300.846	15.8315	285.015	23.73	30.17	23.19	6.88	0.07	20.89	0	0.13	0.03	38.23	42.2	46.53	3.83	5.7	3.62	0.03	0	0	K01206 alpha-L-fucosidase [EC:3.2.1.51] | (RefSeq) alpha-L-fucosidase 1-like (A)	K01206 alpha-L-fucosidase [EC:3.2.1.51] | (RefSeq) alpha-L-fucosidase 1-like (A)
PARG02714	turquoise	309.632	300.824	8.80866	292.015	94.9	103.15	96.38	99.11	17.01	81.02	26.64	53.36	51.61	475.43	454.7	503.78	129.72	74.74	59.16	19.96	15.02	13.12	K19882 O-palmitoleoyl-L-serine hydrolase [EC:3.1.1.98] | (RefSeq) pectin acetylesterase 10-like (A)	K19882 O-palmitoleoyl-L-serine hydrolase [EC:3.1.1.98] | (RefSeq) pectin acetylesterase 10-like (A)
PARG10514	turquoise	352.006	300.78	51.2264	249.554	0.79	1.08	0.88	0.8	0.08	0.8	0	0	0	1.36	1.24	1.15	0.43	0.55	0.18	0	0	0	#N/A	#N/A
PARG05729	turquoise	327.001	300.58	26.4211	274.159	3.99	6.49	6.64	2.31	0	2.45	0	0	0.26	6.95	9.09	6.78	1.86	2.98	1.65	0	0.05	0	K18878 bHLH transcription factor Upa20 | (RefSeq) Upa20; transcription factor bHLH137-like (A)	K18878 bHLH transcription factor Upa20 | (RefSeq) Upa20; transcription factor bHLH137-like (A)
PARG27486	turquoise	358.211	300.409	57.8022	242.607	9.46	7.39	6.67	6.55	2.94	6.45	0.37	0.55	0.52	9.53	9.18	14.11	6.95	5.72	6.79	0.43	0.65	0.81	K05387 glutamate receptor, ionotropic, plant | (RefSeq) glutamate receptor 3.6 (A)	K05387 glutamate receptor, ionotropic, plant | (RefSeq) glutamate receptor 3.6 (A)
PARG22787	turquoise	308.096	300.405	7.69086	292.714	5.94	6.24	5.92	4.33	4.01	5.39	2.88	2.95	2.23	12.17	12.5	15.65	7.15	6.02	6.17	3.06	3.25	3.67	K20027 palmitoyltransferase ZDHHC1/11 [EC:2.3.1.225] | (RefSeq) protein S-acyltransferase 21 (A)	K20027 palmitoyltransferase ZDHHC1/11 [EC:2.3.1.225] | (RefSeq) protein S-acyltransferase 21 (A)
PARG08327	turquoise	308.287	300.298	7.98913	292.309	1.22	1.69	1.57	0.82	0.95	1.87	0.24	0.31	0.13	7.36	7.55	5.04	1.4	2.49	2.29	0.21	0.44	0.28	K04733 interleukin-1 receptor-associated kinase 4 [EC:2.7.11.1] | (RefSeq) probable receptor-like protein kinase At1g11050 (A)	K04733 interleukin-1 receptor-associated kinase 4 [EC:2.7.11.1] | (RefSeq) probable receptor-like protein kinase At1g11050 (A)
PARG06341	turquoise	324.861	300.28	24.5819	275.698	295.43	290.36	287.21	339.63	249.57	273.75	156.09	170.42	161.48	533.95	577.52	374.64	285.83	265.46	248.3	129.3	163.31	160.26	K02915 large subunit ribosomal protein L34e | (RefSeq) 60S ribosomal protein L34-like (A)	K02915 large subunit ribosomal protein L34e | (RefSeq) 60S ribosomal protein L34-like (A)
PARG00491	turquoise	307.604	300.038	7.56575	292.472	0.79	1.13	0.9	0.18	0	0.47	0.04	0.07	0.21	2.59	3.21	3.09	0.12	0.02	0.26	0.24	0.06	0.13	K04733 interleukin-1 receptor-associated kinase 4 [EC:2.7.11.1] | (RefSeq) putative serine/threonine-protein kinase-like protein CCR3 (A)	K04733 interleukin-1 receptor-associated kinase 4 [EC:2.7.11.1] | (RefSeq) putative serine/threonine-protein kinase-like protein CCR3 (A)
PARG24242	turquoise	314.432	300.019	14.4127	285.607	1.6	1.72	1.97	1.11	1.59	1.28	0.56	0.48	0.31	3.07	3.24	3.51	1.4	1.07	1.27	0.53	0.73	0.71	#N/A	#N/A
PARG15133	turquoise	370.418	299.82	70.5985	229.221	41.82	32.89	35.74	23.22	14.23	32.01	8.3	7.66	6.52	44.04	44.45	35.11	24.18	21.59	33.75	10.6	10.44	9.31	#N/A	#N/A
PARG01237	turquoise	307.061	299.708	7.35296	292.355	8.1	8.04	7.28	7.38	5.64	9.02	6.01	4.58	5.34	16.12	16.16	18.66	7.56	8.19	7.84	4.92	5.87	6.54	K13161 heterogeneous nuclear ribonucleoprotein R | (RefSeq) heterogeneous nuclear ribonucleoprotein R-like (A)	K13161 heterogeneous nuclear ribonucleoprotein R | (RefSeq) heterogeneous nuclear ribonucleoprotein R-like (A)
PARG18650	turquoise	306.32	299.524	6.79604	292.728	10.65	18.25	10.28	10.45	2.12	6.1	4.9	5.48	4.96	31.14	42.28	32.8	11.19	11.82	11.15	6.16	4.87	6.57	#N/A	#N/A
PARG27212	turquoise	379.075	299.484	79.591	219.893	17.86	18.57	17.24	12.45	5.27	10.69	4.18	3.45	3.15	15.02	17.83	14.38	9.09	10.14	9.22	2.34	3.86	3.31	K06287 septum formation protein | (RefSeq) maf-like protein DDB_G0281937 isoform X1 (A)	K06287 septum formation protein | (RefSeq) maf-like protein DDB_G0281937 isoform X1 (A)
PARG12015	turquoise	339.57	299.177	40.3936	258.783	20.66	23.9	22.42	15.12	12.1	15.44	10.41	10.34	9.47	26.16	27.1	25.12	13.25	11.55	12.26	7.87	7.7	6.85	K10949 ER lumen protein retaining receptor | (RefSeq) ER lumen protein-retaining receptor A (A)	K10949 ER lumen protein retaining receptor | (RefSeq) ER lumen protein-retaining receptor A (A)
PARG27449	turquoise	305.936	299.079	6.85651	292.223	0.33	1.23	0.7	0.12	0.13	0.13	0	0	0	2.6	2.45	2.73	0.23	0.2	0.32	0	0	0	K21777 G2/mitotic-specific cyclin-B, other | (RefSeq) G2/mitotic-specific cyclin-2 (A)	K21777 G2/mitotic-specific cyclin-B, other | (RefSeq) G2/mitotic-specific cyclin-2 (A)
PARG13945	turquoise	321.721	298.998	22.7228	276.275	2.77	2.01	1.61	0.88	0.19	1.52	0	0.04	0	2.46	2.67	3.49	0.54	0.96	0.91	0	0	0	K19307 25S rRNA (uracil2634-N3)-methyltransferase [EC:2.1.1.313] | (RefSeq) uncharacterized protein At4g26485-like (A)	K19307 25S rRNA (uracil2634-N3)-methyltransferase [EC:2.1.1.313] | (RefSeq) uncharacterized protein At4g26485-like (A)
PARG06019	turquoise	415.712	298.992	116.72	182.271	14.84	16.09	15.63	12.36	3.08	15.95	3.05	3.32	2.46	14.32	14.9	17.59	12.51	14.24	13.44	2.99	3.68	4.38	K13150 coilin | (RefSeq) coilin isoform X1 (A)	K13150 coilin | (RefSeq) coilin isoform X1 (A)
PARG20514	turquoise	342.178	298.815	43.3635	255.451	8.28	8.39	6.78	6.37	1.51	5.23	0.54	0.81	1.13	11.59	13.08	11.25	8.27	9.7	7.18	0.87	1.86	2.49	K09511 DnaJ homolog subfamily B member 5 | (RefSeq) uncharacterized protein LOC105048670 (A)	K09511 DnaJ homolog subfamily B member 5 | (RefSeq) uncharacterized protein LOC105048670 (A)
PARG17150	turquoise	318.433	298.68	19.7534	278.926	15.95	21.73	10.71	10.52	0.57	8.1	0.01	0.11	0.12	17.26	22.49	29.11	7.36	8.66	9.37	0.03	0.03	0	K16573 gamma-tubulin complex component 6 | (RefSeq) uncharacterized LOC103722329 (A)	K16573 gamma-tubulin complex component 6 | (RefSeq) uncharacterized LOC103722329 (A)
PARG27962	turquoise	374.05	298.589	75.4611	223.127	3.66	3.32	2.32	2.22	0.64	2.4	0.27	0.39	0.13	3.25	2.96	3.11	1.46	1.5	1.95	0.07	0.3	0.24	K18213 proteiNACeous RNase P [EC:3.1.26.5] | (RefSeq) proteiNACeous RNase P 1, chloroplastic/mitochondrial isoform X1 (A)	K18213 proteiNACeous RNase P [EC:3.1.26.5] | (RefSeq) proteiNACeous RNase P 1, chloroplastic/mitochondrial isoform X1 (A)
PARG26696	turquoise	345.741	298.523	47.2178	251.305	528.72	610.87	664.24	612.05	443.36	481.36	197.6	205.74	192.24	969.15	1044.35	615.82	434.64	469.75	442.68	187.4	224.54	227.07	K02943 large subunit ribosomal protein LP2 | (RefSeq) 60S acidic ribosomal protein P2-2-like isoform X1 (A)	K02943 large subunit ribosomal protein LP2 | (RefSeq) 60S acidic ribosomal protein P2-2-like isoform X1 (A)
PARG16425	turquoise	321.642	298.404	23.2385	275.165	28.94	30.52	24.36	18.22	7.59	25.54	14.48	14.88	12.72	41.74	43.11	53.4	25.69	27.09	26.86	8.19	8.49	5.42	#N/A	#N/A
PARG16089	turquoise	317.92	298.39	19.5298	278.861	6.79	7.87	6.15	4.36	1.79	6.44	0.03	0.27	0.26	16.86	20.48	17.69	10.53	10.23	10.69	0.28	0.9	0.12	#N/A	#N/A
PARG02897	turquoise	324.049	298.334	25.7148	272.619	2.37	2.43	2.11	1.62	0.81	3.24	0.06	0.13	0.03	4.14	5.7	3.89	2.47	1.56	1.68	0.25	0.18	0.23	K02717 photosystem II oxygen-evolving enhancer protein 2 | (RefSeq) psbP-like protein 1, chloroplastic (A)	K02717 photosystem II oxygen-evolving enhancer protein 2 | (RefSeq) psbP-like protein 1, chloroplastic (A)
PARG02685	turquoise	423.838	298.325	125.513	172.812	42.4	53.6	62.41	41.8	11.16	29.31	1.28	1.65	1.17	46.25	49.86	42.71	34.06	38.15	34.09	1.88	2.95	3.95	K07760 cyclin-dependent kinase [EC:2.7.11.22] | (RefSeq) cell division control protein 2 homolog C (A)	K07760 cyclin-dependent kinase [EC:2.7.11.22] | (RefSeq) cell division control protein 2 homolog C (A)
PARG01158	turquoise	305.969	298.182	7.78746	290.394	4.29	5.23	3.56	2.97	0.34	3.49	0.13	0.13	0.1	37.22	37	31.61	5.26	7.4	11.44	1.34	1.55	0.19	#N/A	#N/A
PARG30166	turquoise	385.474	298.125	87.3487	210.777	10.95	11.56	12.62	9.74	5.64	11.15	2.09	2.02	1.5	15.52	16.01	9.8	5.88	8.12	7.29	1.92	2.33	2.96	K14839 nucleolar protein 16 | (RefSeq) uncharacterized protein LOC103334075 (A)	K14839 nucleolar protein 16 | (RefSeq) uncharacterized protein LOC103334075 (A)
PARG27756	turquoise	408.704	298.119	110.585	187.534	48.21	48.09	49.36	30.54	20.93	45.16	13.88	15.46	12.66	42.31	43.52	43.43	33.59	36.07	34.63	17.61	15.74	18.43	K14848 ribosome assembly protein RRB1 | (RefSeq) glutamate-rich WD repeat-containing protein 1 (A)	K14848 ribosome assembly protein RRB1 | (RefSeq) glutamate-rich WD repeat-containing protein 1 (A)
PARG08221	turquoise	318.18	297.942	20.2382	277.704	33.82	34.16	38.48	35.46	7.78	26.74	9.41	11.01	9.5	64.27	69.54	41.97	30.46	24.66	24.52	11.36	13.93	16.12	#N/A	#N/A
PARG26716	turquoise	306.146	297.921	8.2249	289.697	16.77	23.98	9.03	16.71	0	6.92	0	0	0	47.58	74.55	49.95	17.08	21.02	17.14	0	0.15	0	#N/A	#N/A
PARG19251	turquoise	305.18	297.669	7.51151	290.157	0.25	0.39	0.3	0.18	0	0.04	0	0.03	0	0.57	0.88	0.77	0.17	0.06	0.26	0.02	0.01	0.01	K03363 cell division cycle 20, cofactor of APC complex | (RefSeq) cell division cycle 20.3, cofactor of APC complex-like (A)	K03363 cell division cycle 20, cofactor of APC complex | (RefSeq) cell division cycle 20.3, cofactor of APC complex-like (A)
PARG18476	turquoise	304.552	297.586	6.96678	290.619	1.8	1.72	0.96	0.37	0.04	0.42	0	0	0	2.7	3.36	4.28	0.52	0.94	1.39	0	0	0	#N/A	#N/A
PARG30388	turquoise	304.892	297.539	7.35287	290.186	2.66	2.09	0.75	1.04	0.23	2.14	0.07	0	0	8.78	10.89	7.35	2.47	1.56	3.8	0	0	0.04	#N/A	#N/A
PARG18964	turquoise	312.081	297.506	14.5743	282.932	5.29	8.94	5.62	2.04	0.69	3.02	0.25	0.28	0.41	10.03	9.36	10.49	2.05	2.07	1.48	0.13	0.25	0.4	K03364 cell division cycle 20-like protein 1, cofactor of APC complex | (RefSeq) protein FIZZY-RELATED 3 (A)	K03364 cell division cycle 20-like protein 1, cofactor of APC complex | (RefSeq) protein FIZZY-RELATED 3 (A)
PARG14148	turquoise	503.646	297.424	206.222	91.2027	138.57	153.46	162.85	147.73	106.09	140.8	60.32	67.91	58.93	170.29	192.62	135.81	131.56	140.06	147.39	55.42	61.89	59.85	K05605 3-hydroxyisobutyryl-CoA hydrolase [EC:3.1.2.4] | (RefSeq) 3-hydroxyisobutyryl-CoA hydrolase-like protein 5 isoform X1 (A)	K05605 3-hydroxyisobutyryl-CoA hydrolase [EC:3.1.2.4] | (RefSeq) 3-hydroxyisobutyryl-CoA hydrolase-like protein 5 isoform X1 (A)
PARG17928	turquoise	325.712	297.29	28.4221	268.868	24.75	22.41	20.73	14.96	14.08	18.96	9.85	9.9	9.31	33.64	30.7	34.01	18.92	25.83	23.75	8.95	11.61	11.02	K00784 ribonuclease Z [EC:3.1.26.11] | (RefSeq) nuclear ribonuclease Z-like (A)	K00784 ribonuclease Z [EC:3.1.26.11] | (RefSeq) nuclear ribonuclease Z-like (A)
PARG29269	turquoise	375.31	297.094	78.2163	218.877	35.58	50.85	32.88	26.42	10.48	25.08	0.25	1.16	1.59	34.93	36.25	47.38	20.75	22.64	20.85	0.83	0.42	0.39	K19996 phosphatidylinositol transfer protein SFH5 | (RefSeq) patellin-6-like (A)	K19996 phosphatidylinositol transfer protein SFH5 | (RefSeq) patellin-6-like (A)
PARG01418	turquoise	328.694	296.945	31.7484	265.197	35.15	44.6	46.31	44.26	22.98	30.56	17.57	17.73	22.3	66.85	73.9	47.18	35.71	30.61	34.33	17.8	18.88	16.99	K13195 cold-inducible RNA-binding protein | (RefSeq) cold-inducible RNA-binding protein (A)	K13195 cold-inducible RNA-binding protein | (RefSeq) cold-inducible RNA-binding protein (A)
PARG18920	turquoise	353.619	296.878	56.7412	240.137	2.99	3	2.96	1.46	0.21	1.37	0.1	0.25	0.36	2.64	3.42	2.72	1.61	1.9	1.32	0.28	0.27	0	#N/A	#N/A
PARG08477	turquoise	329.562	296.802	32.7596	264.042	97.89	95.16	95.35	37.87	3.81	27.99	1.84	3.45	3.27	96.4	109.97	98.74	34.98	37.49	37.33	4.08	1.58	1.87	K14432 ABA responsive element binding factor | (RefSeq) ABSCISIC ACID-INSENSITIVE 5-like protein 3 (A)	K14432 ABA responsive element binding factor | (RefSeq) ABSCISIC ACID-INSENSITIVE 5-like protein 3 (A)
PARG03294	turquoise	309.564	296.602	12.9617	283.64	32.87	31.33	35.99	37.49	6.28	33.1	9.76	9.19	10.89	87.42	97.98	52.93	27.63	32.78	29.73	10.94	11.11	13.64	#N/A	#N/A
PARG04341	turquoise	304.048	296.444	7.60423	288.84	3.76	5.08	4.51	3.7	0.22	5.29	0.35	0.69	0.72	25.73	24.72	30.84	5.06	3.55	2.92	0.21	0.05	0.02	K06573 solute carrier family 4 (anion exchanger), member 1 | (RefSeq) BOR1; borate transporter (A)	K06573 solute carrier family 4 (anion exchanger), member 1 | (RefSeq) BOR1; borate transporter (A)
PARG18567	turquoise	304.428	296.336	8.09266	288.243	0.52	0.72	0.28	0.16	0	0.41	0	0	0	1.93	1.58	1.78	0.72	0.35	0.39	0.04	0	0	K18485 myogenic factor 6 | (RefSeq) transcription factor bHLH96 (A)	K18485 myogenic factor 6 | (RefSeq) transcription factor bHLH96 (A)
PARG03413	turquoise	312.708	296.276	16.4325	279.843	1.56	1.65	1.02	1.14	0.62	0.43	0.1	0.42	0.07	2.5	2.86	2.12	1.14	1.2	1.25	0.34	0.24	0.27	K00688 glycogen phosphorylase [EC:2.4.1.1] | (RefSeq) alpha-glucan phosphorylase, H isozyme-like (A)	K00688 glycogen phosphorylase [EC:2.4.1.1] | (RefSeq) alpha-glucan phosphorylase, H isozyme-like (A)
PARG00948	turquoise	307.366	296.241	11.1249	285.116	21.57	23.14	17.92	21.53	16.67	28.69	0.31	1.3	1.83	66.44	64.5	87.59	14.35	20.22	25.63	0.43	1.03	0.14	K09872 aquaporin PIP | (RefSeq) aquaporin PIP2-2 (A)	K09872 aquaporin PIP | (RefSeq) aquaporin PIP2-2 (A)
PARG12019	turquoise	347.468	296.103	51.3648	244.739	22.2	22.6	18.7	21.23	21.83	23.79	9.63	5.13	5.44	37.66	41.19	41.01	18.64	22.1	21.61	4.01	5.75	5.15	K01653 acetolactate synthase I/III small subunit [EC:2.2.1.6] | (RefSeq) acetolactate synthase small subunit 1, chloroplastic-like (A)	K01653 acetolactate synthase I/III small subunit [EC:2.2.1.6] | (RefSeq) acetolactate synthase small subunit 1, chloroplastic-like (A)
PARG22601	turquoise	377.321	296.077	81.2437	214.833	142.92	147.22	142.93	79.91	20.76	119.23	16.68	22.24	24.32	130.27	113.14	150.59	69.95	75.77	71.91	9.46	6.94	3.73	K16302 metal transporter CNNM | (RefSeq) probable methyltransferase PMT28 (A)	K16302 metal transporter CNNM | (RefSeq) probable methyltransferase PMT28 (A)
PARG13329	turquoise	412.782	295.826	116.956	178.871	6.3	6.06	4.86	4.49	4.63	5.99	0.22	0.42	0.26	8.59	7.85	8.35	3.45	4.21	5.65	0.45	0.95	0.74	K07374 tubulin alpha | (RefSeq) tubulin alpha-3 chain-like (A)	K07374 tubulin alpha | (RefSeq) tubulin alpha-3 chain-like (A)
PARG28244	turquoise	319.372	295.5	23.8722	271.628	38.67	52.22	42.29	60.21	15.54	70.79	2.64	6.57	4.77	127.26	135.82	87.13	42.16	54.91	59.34	4.76	4.47	7.09	#N/A	#N/A
PARG27209	turquoise	408.224	295.328	112.897	182.431	44.68	42.19	41.58	23.09	25.96	29.89	15.26	8.99	9.34	49.57	46.03	45.38	24.74	30.34	31.62	4.29	7.76	5.61	#N/A	#N/A
PARG06612	turquoise	302.119	295.144	6.9744	288.17	6.55	9.42	6.35	1.99	0.51	4.9	0	0.05	0	13.28	15.66	22.77	1.71	2.55	2.75	0.01	0	0.04	K22683 aspartyl protease family protein [EC:3.4.23.-] | (RefSeq) aspartyl protease family protein 2 (A)	K22683 aspartyl protease family protein [EC:3.4.23.-] | (RefSeq) aspartyl protease family protein 2 (A)
PARG07092	turquoise	436.695	295.114	141.581	153.533	35.05	30.77	26.23	26.36	18.08	31.32	8.6	10.94	8.7	38.19	41.66	43.46	20.78	29.14	32.01	2.93	2.9	0.9	K20826 RNA polymerase II-associated protein 1 | (RefSeq) hypothetical protein (A)	K20826 RNA polymerase II-associated protein 1 | (RefSeq) hypothetical protein (A)
PARG19020	turquoise	364.997	295.041	69.956	225.085	42.81	53.54	47.34	48.71	3.6	36.57	0.9	1.01	1.15	61.51	60.87	85.36	47.64	54.79	41.92	0.81	1.18	0.17	#N/A	#N/A
PARG14416	turquoise	329.974	295.008	34.9664	260.041	6.57	9.13	5.49	3.74	0.33	3.95	0.04	0.07	0.06	6.22	7.33	9.63	2.38	3.61	3.67	0.01	0.06	0.03	#N/A	#N/A
PARG13497	turquoise	344.778	294.93	49.8472	245.083	907.49	946.18	966.26	1062.07	730.58	780.55	454.82	395.68	429.52	1471.41	1619.65	1031.89	804.94	952.44	771.05	370.78	453.31	442.19	K02927 large subunit ribosomal protein L40e | (RefSeq) ubiquitin-60S ribosomal protein L40-like (A)	K02927 large subunit ribosomal protein L40e | (RefSeq) ubiquitin-60S ribosomal protein L40-like (A)
PARG05368	turquoise	320.067	294.888	25.1795	269.708	50.59	59.48	61.43	31.07	3.33	41.26	0.37	6.18	8.76	69.55	76.56	90.48	18.34	11.45	14.53	0.58	1	0.26	K08235 xyloglucan:xyloglucosyl transferase [EC:2.4.1.207] | (RefSeq) xyloglucan endotransglucosylase/hydrolase 2-like (A)	K08235 xyloglucan:xyloglucosyl transferase [EC:2.4.1.207] | (RefSeq) xyloglucan endotransglucosylase/hydrolase 2-like (A)
PARG26681	turquoise	326.577	294.797	31.7793	263.018	60.34	56.41	60.95	45.53	36.09	38.98	22.77	14.72	11.98	86.76	96.76	57.33	42.17	46.66	37.95	17.41	18.83	26.64	K12733 peptidyl-prolyl cis-trans isomerase-like 1 [EC:5.2.1.8] | (RefSeq) peptidyl-prolyl cis-trans isomerase CYP18-2 (A)	K12733 peptidyl-prolyl cis-trans isomerase-like 1 [EC:5.2.1.8] | (RefSeq) peptidyl-prolyl cis-trans isomerase CYP18-2 (A)
PARG13902	turquoise	419.569	294.642	124.927	169.715	17.94	18.44	17.48	10.68	6.17	17	2.74	3.63	2.25	16.13	14.83	17.93	10.68	10.16	15.16	2.47	2	2.16	K00036 glucose-6-phosphate 1-dehydrogenase [EC:1.1.1.49 1.1.1.363] | (RefSeq) glucose-6-phosphate 1-dehydrogenase, chloroplastic (A)	K00036 glucose-6-phosphate 1-dehydrogenase [EC:1.1.1.49 1.1.1.363] | (RefSeq) glucose-6-phosphate 1-dehydrogenase, chloroplastic (A)
PARG10587	turquoise	390.432	294.569	95.8635	198.705	35.07	37.2	47.78	37.71	26.11	33.32	6.68	6.42	5.77	53.55	62.24	39.01	30.87	33.03	24.55	8.71	8.46	11.59	K12885 heterogeneous nuclear ribonucleoprotein G | (RefSeq) serine/arginine-rich splicing factor 2-like (A)	K12885 heterogeneous nuclear ribonucleoprotein G | (RefSeq) serine/arginine-rich splicing factor 2-like (A)
PARG19897	turquoise	301.76	294.45	7.30932	287.141	3.27	3.98	2.67	1.2	0.04	2.05	0	0	0	6.86	7.84	11.33	0.98	2.53	3.76	0	0	0	K15920 xylan 1,4-beta-xylosidase [EC:3.2.1.37] | (RefSeq) probable beta-D-xylosidase 2 (A)	K15920 xylan 1,4-beta-xylosidase [EC:3.2.1.37] | (RefSeq) probable beta-D-xylosidase 2 (A)
PARG06319	turquoise	436.93	294.296	142.633	151.663	21.22	22.51	16.94	12.12	8.6	18.96	0.06	0.12	0.3	21.04	21.51	17.73	7.05	13.75	14.11	0.53	0.27	0.28	K16221 transcription factor TCP21 (protein CCA1 HIKING EXPEDITION) | (RefSeq) transcription factor TCP7-like (A)	K16221 transcription factor TCP21 (protein CCA1 HIKING EXPEDITION) | (RefSeq) transcription factor TCP7-like (A)
PARG10041	turquoise	487.845	294.136	193.71	100.426	16.05	12.83	14.54	13.3	6.95	12.88	4.55	4.53	4.68	14.25	15.23	12.4	10.41	11.49	12.87	4.56	3.67	3.23	#N/A	#N/A
PARG18273	turquoise	318.657	293.577	25.0799	268.497	140.26	127.36	143.4	129.14	102.74	102.95	34.36	40.62	34.19	222.43	265.58	161.3	118.93	113.54	91.67	52.65	56.54	70.82	#N/A	#N/A
PARG27156	turquoise	311.481	293.384	18.0964	275.288	9.87	11.29	7.94	8.18	4.62	9.22	1.91	2.96	2.91	15.33	14.82	22.98	9.74	8.63	8.94	2.18	2.08	2	K12670 oligosaccharyltransferase complex subunit beta | (RefSeq) dolichyl-diphosphooligosaccharide--protein glycosyltransferase 48 kDa subunit-like (A)	K12670 oligosaccharyltransferase complex subunit beta | (RefSeq) dolichyl-diphosphooligosaccharide--protein glycosyltransferase 48 kDa subunit-like (A)
PARG24199	turquoise	299.061	293.138	5.92256	287.216	1.73	3.1	1.43	1.06	0.03	0.84	0	0	0	4.62	8.11	7.48	1.35	1.47	1.87	0	0.04	0	K16297 serine carboxypeptidase-like clade II [EC:3.4.16.-] | (RefSeq) serine carboxypeptidase-like 45 (A)	K16297 serine carboxypeptidase-like clade II [EC:3.4.16.-] | (RefSeq) serine carboxypeptidase-like 45 (A)
PARG14720	turquoise	311.777	292.967	18.8097	274.157	239.97	222.14	213.86	230.79	201.19	182.18	114.95	113.07	111.87	362.13	415.21	301.21	235.33	230.69	193.62	128.85	148.12	146.15	K03014 DNA-directed RNA polymerases I, II, and III subunit RPABC2 | (RefSeq) DNA-directed RNA polymerases II, IV and V subunit 6A-like (A)	K03014 DNA-directed RNA polymerases I, II, and III subunit RPABC2 | (RefSeq) DNA-directed RNA polymerases II, IV and V subunit 6A-like (A)
PARG12003	turquoise	323.772	292.586	31.1865	261.4	20.1	16.91	12.47	6.82	4.46	8.33	2.52	2.64	2.52	18.5	18.64	19.67	6.98	8.68	9.59	1.37	2.39	1.34	K04733 interleukin-1 receptor-associated kinase 4 [EC:2.7.11.1] | (RefSeq) probable LRR receptor-like serine/threonine-protein kinase RFK1 isoform X1 (A)	K04733 interleukin-1 receptor-associated kinase 4 [EC:2.7.11.1] | (RefSeq) probable LRR receptor-like serine/threonine-protein kinase RFK1 isoform X1 (A)
PARG12704	turquoise	299.544	292.468	7.07666	285.391	6.36	7.02	5.37	2.43	0.34	3.93	0.76	0.73	0.94	12.12	17.08	9.91	3.65	2.74	3.23	1.47	1.92	2.01	K22733 magnesium transporter | (RefSeq) uncharacterized protein LOC102612526 (A)	K22733 magnesium transporter | (RefSeq) uncharacterized protein LOC102612526 (A)
PARG02108	turquoise	306.511	292.455	14.0552	278.4	16.5	21.54	14.19	10.88	2.35	8.48	1.87	6.29	8.1	39.98	31.91	37.64	12.96	8.95	15.56	0.49	0.43	0.23	K15333 tRNA guanosine-2'-O-methyltransferase [EC:2.1.1.34] | (RefSeq) uncharacterized protein LOC104224633 (A)	K15333 tRNA guanosine-2'-O-methyltransferase [EC:2.1.1.34] | (RefSeq) uncharacterized protein LOC104224633 (A)
PARG00862	turquoise	349.339	292.347	56.9925	235.355	424.2	507.9	517.84	486.83	368.91	392.8	176.32	172.86	176.16	715.4	782.83	477.89	356.54	377.05	373.06	168.11	196.34	203.12	K02973 small subunit ribosomal protein S23e | (RefSeq) 40S ribosomal protein S23 (A)	K02973 small subunit ribosomal protein S23e | (RefSeq) 40S ribosomal protein S23 (A)
PARG21141	turquoise	311.298	292.289	19.0088	273.28	7.33	11.01	7.32	4.79	0.04	4.37	0.07	0.08	0.03	8.31	11.07	15.1	2.71	3.47	5.15	0.03	0.05	0.04	K04733 interleukin-1 receptor-associated kinase 4 [EC:2.7.11.1] | (RefSeq) receptor protein kinase-like protein At4g34220 (A)	K04733 interleukin-1 receptor-associated kinase 4 [EC:2.7.11.1] | (RefSeq) receptor protein kinase-like protein At4g34220 (A)
PARG26649	turquoise	422.945	292.273	130.672	161.601	8.15	8.24	5.76	6.3	3.81	6.69	0.96	0.94	0.44	8.18	9.3	6.96	3.64	4.39	5.83	0.76	0.67	0.75	#N/A	#N/A
PARG13566	turquoise	329.819	292.18	37.6387	254.541	12.27	12.29	11.55	9.06	10.11	14.63	0.56	0.71	0.88	24.21	21.27	29.1	11.05	9.18	10.81	0.06	0.02	0.02	K04733 interleukin-1 receptor-associated kinase 4 [EC:2.7.11.1] | (RefSeq) G-type lectin S-receptor-like serine/threonine-protein kinase At4g27290 (A)	K04733 interleukin-1 receptor-associated kinase 4 [EC:2.7.11.1] | (RefSeq) G-type lectin S-receptor-like serine/threonine-protein kinase At4g27290 (A)
PARG12614	turquoise	306.761	292.133	14.6276	277.506	2.89	2.5	1.85	1.24	0.43	0.75	0	0	0	3.15	4.98	3.16	0.89	0.77	1.18	0	0	0.06	no KO assigned | (RefSeq) glucan endo-1,3-beta-glucosidase 1 (A)	no KO assigned | (RefSeq) glucan endo-1,3-beta-glucosidase 1 (A)
PARG07894	turquoise	390.935	292.025	98.9098	193.116	161.16	200.67	209.24	199.7	48.09	163.25	12.37	28.09	35.51	283.72	280.05	179.82	195.73	159.11	151.07	17.12	34.64	20.59	K05909 laccase [EC:1.10.3.2] | (RefSeq) uncharacterized protein LOC109002717 (A)	K05909 laccase [EC:1.10.3.2] | (RefSeq) uncharacterized protein LOC109002717 (A)
PARG02240	turquoise	321.08	291.931	29.1496	262.781	22.67	26	21.89	24.11	16.15	33.11	4.02	6.81	5.21	58.51	47.7	44.14	15.21	19.37	22.47	5.69	3.65	3.12	K22410 PR domain zinc finger protein 16 | (RefSeq) protein indeterminate-domain 2-like (A)	K22410 PR domain zinc finger protein 16 | (RefSeq) protein indeterminate-domain 2-like (A)
PARG24653	turquoise	337.336	291.896	45.44	246.456	7.96	10.85	10.19	10.36	6.65	14.36	0.56	0.49	0.79	20.59	21.27	17.65	6.06	5.8	10.13	0.9	0.22	0.09	#N/A	#N/A
PARG05848	turquoise	298.213	291.832	6.38022	285.452	3.35	3.82	2.95	2.71	0.19	2.15	0.03	0.07	0.09	9.06	11.52	15.52	2.13	3.24	3.58	0.05	0.06	0.1	K01228 mannosyl-oligosaccharide glucosidase [EC:3.2.1.106] | (RefSeq) mannosyl-oligosaccharide glucosidase GCS1-like (A)	K01228 mannosyl-oligosaccharide glucosidase [EC:3.2.1.106] | (RefSeq) mannosyl-oligosaccharide glucosidase GCS1-like (A)
PARG23946	turquoise	297.809	291.774	6.03488	285.739	1.28	2.01	1.66	0.4	0.08	1.08	0.03	0	0	5.89	9.24	8.89	0.65	1.59	1.63	0	0	0	K19027 zinc finger FYVE domain-containing protein 26 | (RefSeq) hypothetical protein (A)	K19027 zinc finger FYVE domain-containing protein 26 | (RefSeq) hypothetical protein (A)
PARG08132	turquoise	329.422	291.757	37.6647	254.092	6.19	7.58	9.22	6.56	0.41	3.08	0.21	0.16	0.18	11.35	10.91	13.38	6.85	8.41	5.48	0.19	0.19	0.33	K21776 protein lin-54 | (RefSeq) CRC domain-containing protein TSO1 isoform X1 (A)	K21776 protein lin-54 | (RefSeq) CRC domain-containing protein TSO1 isoform X1 (A)
PARG06828	turquoise	303.703	291.713	11.9897	279.724	29.62	37.36	37.17	25.43	4.62	44.81	0.65	0.57	0.31	121.71	126.12	63.89	37.98	35.85	27.53	0.06	0	0	K10745 ribonuclease H2 subunit C | (RefSeq) uncharacterized protein LOC107416231 (A)	K10745 ribonuclease H2 subunit C | (RefSeq) uncharacterized protein LOC107416231 (A)
PARG12005	turquoise	301.104	291.648	9.45663	282.191	0.88	1.06	0.34	0.66	1.23	0.44	0	0	0	4.31	4.61	3.97	0.39	0.59	0.67	0	0	0	K09874 aquaporin NIP | (RefSeq) aquaporin NIP1-1 (A)	K09874 aquaporin NIP | (RefSeq) aquaporin NIP1-1 (A)
PARG03994	turquoise	298.927	291.547	7.38004	284.167	0.34	0.27	0.17	0.33	0	0.11	0	0	0	1.6	2.15	1.34	0.11	0.06	0.12	0	0	0	#N/A	#N/A
PARG25188	turquoise	434.2	291.538	142.662	148.876	45.75	35.38	35.6	26.31	20.73	43.07	2.06	2.43	1.73	51.98	52.86	40.69	27.1	30.42	42.15	2.09	2.71	2.32	K21362 galactolipid galactosyltransferase [EC:2.4.1.184] | (RefSeq) beta-glucosidase-like SFR2, chloroplastic (A)	K21362 galactolipid galactosyltransferase [EC:2.4.1.184] | (RefSeq) beta-glucosidase-like SFR2, chloroplastic (A)
PARG24998	turquoise	372.041	291.374	80.6676	210.706	43.24	30.77	34.17	17.81	5.22	17.87	0.33	0.78	0.48	34.91	35.55	37.42	24.94	27.21	25.62	0.66	0.46	0.34	K20043 clathrin coat assembly protein AP180 | (RefSeq) putative clathrin assembly protein At5g35200 (A)	K20043 clathrin coat assembly protein AP180 | (RefSeq) putative clathrin assembly protein At5g35200 (A)
PARG29460	turquoise	298.651	291.117	7.53418	283.583	1.58	2.29	3.52	1.35	0	0.49	0.1	0.05	0.1	6.1	7.31	8.52	0.99	1.34	0.69	0.04	0.07	0	#N/A	#N/A
PARG04121	turquoise	347.142	290.722	56.4198	234.302	267.61	311.1	361.34	328.9	164.75	233.94	77.66	89.64	78.05	459.95	527.93	305.29	186.53	217.73	192.59	72.18	84.95	68.28	K02993 small subunit ribosomal protein S7e | (RefSeq) 40S ribosomal protein S7-1 (A)	K02993 small subunit ribosomal protein S7e | (RefSeq) 40S ribosomal protein S7-1 (A)
PARG15135	turquoise	384.825	290.299	94.5253	195.774	27.17	28.28	19.26	14.65	15.08	19.59	1.4	0.76	1.31	30.39	29.03	38.99	15.4	20.23	25.17	0.37	0.22	0.15	K01904 4-coumarate--CoA ligase [EC:6.2.1.12] | (RefSeq) 4-coumarate--CoA ligase 1-like (A)	K01904 4-coumarate--CoA ligase [EC:6.2.1.12] | (RefSeq) 4-coumarate--CoA ligase 1-like (A)
PARG26295	turquoise	296.413	290.228	6.18487	284.044	1.83	2.13	1.67	0.33	0.27	1.01	0	0	0	9.18	13.81	11.26	0.24	0.72	1.4	0	0.07	0.07	K14492 two-component response regulator ARR-A family | (RefSeq) two-component response regulator ORR9-like (A)	K14492 two-component response regulator ARR-A family | (RefSeq) two-component response regulator ORR9-like (A)
PARG06964	turquoise	305.73	290.155	15.5747	274.58	4.43	7.09	10.13	7.59	1	3.81	1.57	1.52	1.32	18.13	20.21	15.48	7.72	9.26	7.96	1.39	1.28	1.72	K10904 TIMELESS-interacting protein | (RefSeq) chromosome segregation in meiosis protein 3-like (A)	K10904 TIMELESS-interacting protein | (RefSeq) chromosome segregation in meiosis protein 3-like (A)
PARG01446	turquoise	310.59	290.154	20.4367	269.717	8.91	9.36	8.01	5.76	2.67	9.09	3.67	3.13	3.49	14.41	12.79	17.9	8.62	9.48	9.64	3.2	2.93	2.59	K08857 NIMA (never in mitosis gene a)-related kinase 1/4/5 [EC:2.7.11.1] | (RefSeq) serine/threonine-protein kinase Nek5-like (A)	K08857 NIMA (never in mitosis gene a)-related kinase 1/4/5 [EC:2.7.11.1] | (RefSeq) serine/threonine-protein kinase Nek5-like (A)
PARG21598	turquoise	487.505	290.023	197.483	92.5399	11.32	10.34	9.94	9.16	3.71	8.96	1.38	1.14	0.81	9.11	9.82	7.48	7.42	7.6	8.51	0.93	1.85	1.28	K11498 centromeric protein E | (RefSeq) kinesin-like protein KIN-7M, chloroplastic (A)	K11498 centromeric protein E | (RefSeq) kinesin-like protein KIN-7M, chloroplastic (A)
PARG02083	turquoise	297.143	289.949	7.19328	282.756	4	3.93	3.94	3.89	0.71	2.65	0.48	0.1	0.18	42.81	53.18	35.84	7.83	5.74	5.71	1.06	0.44	0.06	K02987 small subunit ribosomal protein S4e | (RefSeq) BTB/POZ and TAZ domain-containing protein 3-like (A)	K02987 small subunit ribosomal protein S4e | (RefSeq) BTB/POZ and TAZ domain-containing protein 3-like (A)
PARG20502	turquoise	310.738	289.54	21.1981	268.342	4.25	4.38	7.01	2.95	0.05	1.53	0	0.06	0	7.86	7.16	8.87	2.48	3.43	1.89	0	0	0	K06628 cell division control protein 45 | (RefSeq) cell division control protein 45 homolog (A)	K06628 cell division control protein 45 | (RefSeq) cell division control protein 45 homolog (A)
PARG03892	turquoise	385.106	289.39	95.7158	193.675	83.23	83.9	83.73	99.95	63.94	76.58	37.93	38.91	40.56	122.58	134	99.56	94.63	87.07	86.66	35.26	39.63	34.38	K03676 glutaredoxin 3 | (RefSeq) glutaredoxin-C4 (A)	K03676 glutaredoxin 3 | (RefSeq) glutaredoxin-C4 (A)
PARG20641	turquoise	370.126	289.326	80.7998	208.526	10.98	9.33	10.89	9.51	4.72	8.41	4.18	4.39	4.89	10.68	10.42	12.55	8.94	9.34	8.84	3.59	4.13	5.35	K15285 solute carrier family 35, member E3 | (RefSeq) UDP-galactose transporter 2-like (A)	K15285 solute carrier family 35, member E3 | (RefSeq) UDP-galactose transporter 2-like (A)
PARG12948	turquoise	319.359	289.266	30.0924	259.174	3.02	2.71	2.14	1.86	0.32	2.15	0.39	0.84	0.56	3.28	3.54	4.59	2.6	2.44	2.39	0.59	0.77	0.67	K01087 trehalose 6-phosphate phosphatase [EC:3.1.3.12] | (RefSeq) trehalose-phosphate phosphatase A-like (A)	K01087 trehalose 6-phosphate phosphatase [EC:3.1.3.12] | (RefSeq) trehalose-phosphate phosphatase A-like (A)
PARG11901	turquoise	352.738	289.237	63.5003	225.737	114.23	119.83	131.08	137.28	80.81	111.17	71.64	72.07	68.99	183.26	198.36	135.49	108	113.67	100.13	52.43	59.92	45.91	K07767 katanin p60 ATPase-containing subunit A1 [EC:3.6.4.3] | (RefSeq) katanin p60 ATPase-containing subunit A-like 2 isoform X1 (A)	K07767 katanin p60 ATPase-containing subunit A1 [EC:3.6.4.3] | (RefSeq) katanin p60 ATPase-containing subunit A-like 2 isoform X1 (A)
PARG06914	turquoise	418.689	289.231	129.459	159.772	39.82	39.44	41.11	27.55	9.23	42.43	5.35	6.47	5.86	37.91	33.53	40.6	29.34	27.83	26.1	4.6	4.73	3.53	K16732 protein regulator of cytokinesis 1 | (RefSeq) 65-kDa microtubule-associated protein 6 (A)	K16732 protein regulator of cytokinesis 1 | (RefSeq) 65-kDa microtubule-associated protein 6 (A)
PARG03553	turquoise	501.978	289.061	212.917	76.1447	38.79	35.83	40.29	33.43	19.16	37.36	1.99	2.1	2.35	42.11	41.99	32.36	28.73	20.51	31.1	2.94	3.25	2.12	#N/A	#N/A
PARG24592	turquoise	348.708	288.739	59.9686	228.771	53.6	53.41	58.57	36.2	35.68	38.2	12.15	10.45	10.49	68.21	73.37	63.59	18.55	29.12	24.85	8.51	7.71	9.17	K11086 small nuclear ribonucleoprotein B and B' | (RefSeq) small nuclear ribonucleoprotein-associated protein B'-like (A)	K11086 small nuclear ribonucleoprotein B and B' | (RefSeq) small nuclear ribonucleoprotein-associated protein B'-like (A)
PARG24956	turquoise	358.341	288.526	69.8154	218.71	6.13	5.42	6.87	4.47	2.7	5.46	2.6	1.78	2	6.29	6.89	6.07	3.65	4.78	4.08	2.8	2.27	2.35	K04460 serine/threonine-protein phosphatase 5 [EC:3.1.3.16] | (RefSeq) serine/threonine-protein phosphatase 7-like (A)	K04460 serine/threonine-protein phosphatase 5 [EC:3.1.3.16] | (RefSeq) serine/threonine-protein phosphatase 7-like (A)
PARG15810	turquoise	344.464	288.491	55.9721	232.519	7.24	5.87	6.56	3.64	1.11	4.6	0.11	0.13	0.28	8.32	8.52	5.92	2.31	2.55	5.69	0.11	0.2	0.04	K10844 DNA excision repair protein ERCC-2 [EC:3.6.4.12] | (RefSeq) DNA excision repair protein ERCC-2 (A)	K10844 DNA excision repair protein ERCC-2 [EC:3.6.4.12] | (RefSeq) DNA excision repair protein ERCC-2 (A)
PARG06034	turquoise	352.265	288.387	63.8777	224.509	1358.44	1446.56	1568.05	1518.55	802.73	1056.65	471.86	581.83	547.98	1899.04	2128.98	1479.62	1205.82	1537.73	1129.04	596.48	680.8	640.38	K02900 large subunit ribosomal protein L27Ae | (RefSeq) 60S ribosomal protein L27a-3 (A)	K02900 large subunit ribosomal protein L27Ae | (RefSeq) 60S ribosomal protein L27a-3 (A)
PARG19504	turquoise	307.956	288.219	19.7376	268.481	2.76	3.17	2.47	1.6	2.36	2.37	0.48	0.6	0.67	6.79	7.09	5.02	2.92	3.74	3.06	0.34	0.36	0.5	K19747 BAHD acyltransferase [EC:2.3.1.-] | (RefSeq) BAHD acyltransferase DCR (A)	K19747 BAHD acyltransferase [EC:2.3.1.-] | (RefSeq) BAHD acyltransferase DCR (A)
PARG14047	turquoise	423.839	288.076	135.763	152.313	31.45	28.86	33.77	34.85	14.74	23.65	4.25	3.12	1.1	40.69	45.28	29.32	27.2	31.2	31.99	4.51	6.93	7.18	K02437 glycine cleavage system H protein | (RefSeq) glycine cleavage system H protein 2, mitochondrial-like (A)	K02437 glycine cleavage system H protein | (RefSeq) glycine cleavage system H protein 2, mitochondrial-like (A)
PARG12155	turquoise	344.672	287.695	56.9766	230.719	4.51	4.42	4.47	3.33	2.76	3.61	1.26	1.27	0.98	5.9	5.21	5.76	3.63	3.83	3.66	1.54	2.62	2.39	K07198 5'-AMP-activated protein kinase, catalytic alpha subunit [EC:2.7.11.11] | (RefSeq) uncharacterized LOC107869260 (A)	K07198 5'-AMP-activated protein kinase, catalytic alpha subunit [EC:2.7.11.11] | (RefSeq) uncharacterized LOC107869260 (A)
PARG26356	turquoise	360.371	287.666	72.7043	214.962	38.17	45.26	38.45	14.47	19.51	28.24	8.35	3.16	2.23	39.04	46.68	43.42	15.88	22.25	24.92	2.42	2.11	2.27	K18878 bHLH transcription factor Upa20 | (RefSeq) Upa20; transcription factor bHLH137-like (A)	K18878 bHLH transcription factor Upa20 | (RefSeq) Upa20; transcription factor bHLH137-like (A)
PARG03208	turquoise	404.616	287.403	117.213	170.19	7.97	7.3	8.17	6.89	2.13	6.8	1.56	0.87	1	8.59	8.11	6.37	5.72	5.04	6.79	1.57	1.91	2.25	K09839 violaxanthin de-epoxidase [EC:1.23.5.1] | (RefSeq) violaxanthin de-epoxidase, chloroplastic (A)	K09839 violaxanthin de-epoxidase [EC:1.23.5.1] | (RefSeq) violaxanthin de-epoxidase, chloroplastic (A)
PARG07580	turquoise	312.25	287.305	24.9446	262.361	14.56	18.72	18.75	16.7	1.18	15.66	8.17	10.36	10.63	35.39	39.21	37.51	13.46	16.67	16.27	0.53	2	1.8	K04077 chaperonin GroEL | (RefSeq) LOW QUALITY PROTEIN: chaperonin CPN60-like 2, mitochondrial (A)	K04077 chaperonin GroEL | (RefSeq) LOW QUALITY PROTEIN: chaperonin CPN60-like 2, mitochondrial (A)
PARG16205	turquoise	366.263	287.007	79.256	207.751	308.83	364.22	376.38	383.2	247.71	283.54	137.85	180.62	162.35	453.45	526.39	356.45	281.16	289.09	270.56	143.23	153.76	140.56	K02898 large subunit ribosomal protein L26e | (RefSeq) 60S ribosomal protein L26-1 (A)	K02898 large subunit ribosomal protein L26e | (RefSeq) 60S ribosomal protein L26-1 (A)
PARG12661	turquoise	300.803	286.97	13.8336	273.136	4.03	3.95	3.58	2.4	1.19	2.5	1.54	0.81	1.01	5.58	7.47	4.93	3.08	3.52	1.94	1.37	1.31	1.47	K03955 NADH dehydrogenase (ubiquinone) 1 alpha/beta subcomplex 1 | (RefSeq) acyl carrier protein 3, mitochondrial (A)	K03955 NADH dehydrogenase (ubiquinone) 1 alpha/beta subcomplex 1 | (RefSeq) acyl carrier protein 3, mitochondrial (A)
PARG11230	turquoise	403.225	286.9	116.325	170.576	58.78	57.57	50.74	42.92	19.82	54.23	10.79	13.24	11.03	53.46	61.97	59.6	50.3	46.73	48.87	19.81	24.67	18.74	#N/A	#N/A
PARG15815	turquoise	321.677	286.828	34.849	251.979	59.85	52.93	36.14	18.48	18.75	43.34	0	0	0	72.98	91.74	60.37	18.54	33.87	48.56	0	0	0	K09422 transcription factor MYB, plant | (RefSeq) transcription factor MYB114-like (A)	K09422 transcription factor MYB, plant | (RefSeq) transcription factor MYB114-like (A)
PARG29969	turquoise	293.489	286.8	6.68856	280.112	5.6	5.26	1.48	5.18	0	1.34	0	0	0	11.99	18.38	16.35	3.07	3.53	3.69	0	0	0	K18787 thermospermine synthase [EC:2.5.1.79] | (RefSeq) thermospermine synthase ACAULIS5-like (A)	K18787 thermospermine synthase [EC:2.5.1.79] | (RefSeq) thermospermine synthase ACAULIS5-like (A)
PARG17778	turquoise	341.558	286.65	54.9085	231.741	387.02	390.1	444.78	431.6	191.04	342.27	161.08	150.95	153.22	613.64	650.33	381.37	351.99	392.74	321.31	148.61	156.94	159.13	K02921 large subunit ribosomal protein L37Ae | (RefSeq) 60S ribosomal protein L37a (A)	K02921 large subunit ribosomal protein L37Ae | (RefSeq) 60S ribosomal protein L37a (A)
PARG03746	turquoise	293.879	286.646	7.23266	279.413	0.8	1.08	0.38	0.43	0.04	0.46	0.25	0.05	0.17	1.82	2.14	1.46	0.34	0.56	0.78	0.15	0.13	0.19	K05758 actin related protein 2/3 complex, subunit 2 | (RefSeq) actin-related protein 2/3 complex subunit 2B (A)	K05758 actin related protein 2/3 complex, subunit 2 | (RefSeq) actin-related protein 2/3 complex subunit 2B (A)
PARG06316	turquoise	294.525	286.557	7.96791	278.589	1.33	1.76	1.06	1.02	0.32	0.83	0.61	0.66	0.52	2.23	2.53	3.07	1.26	1.16	1.31	0.46	0.51	0.66	K10614 E3 ubiquitin-protein ligase HERC3 [EC:2.3.2.26] | (RefSeq) ultraviolet-B receptor UVR8-like (A)	K10614 E3 ubiquitin-protein ligase HERC3 [EC:2.3.2.26] | (RefSeq) ultraviolet-B receptor UVR8-like (A)
PARG21634	turquoise	299.922	286.502	13.4199	273.082	2.27	2.47	1.99	3.83	2.1	3	0.2	0.2	0.26	10.15	11.44	7.69	3.75	4.43	3.79	0.13	0.35	0.34	#N/A	#N/A
PARG02820	turquoise	294.432	286.061	8.37171	277.689	249.45	260.33	236.28	251.07	172.59	240.1	180.8	188.22	183.39	376.45	420.6	506.85	240.87	215.86	218.72	158.9	161.98	154.61	K08057 calreticulin | (RefSeq) calreticulin (A)	K08057 calreticulin | (RefSeq) calreticulin (A)
PARG23838	turquoise	376.186	286.013	90.1726	195.841	22.89	23.29	22.53	18.46	2	16.11	4.09	3.55	2.83	19.56	19.46	24.98	15.34	19.82	15.82	2.81	3.95	3.88	K10406 kinesin family member C2/C3 | (RefSeq) kinesin-4 (A)	K10406 kinesin family member C2/C3 | (RefSeq) kinesin-4 (A)
PARG24501	turquoise	304.117	285.967	18.1501	267.817	32.43	31.23	36.71	30.97	5.71	19.53	17.87	12.57	9.81	71.16	74.71	51.3	33.68	33.9	20.54	6.64	10.86	7	K15360 centromere protein X | (RefSeq) protein MHF2 homolog (A)	K15360 centromere protein X | (RefSeq) protein MHF2 homolog (A)
PARG00827	turquoise	311.38	285.901	25.4796	260.421	7.81	6.28	5.79	4.43	3.3	3.99	0	0	0	8.12	14.41	9.31	3.33	2.56	4.12	0	0	0	#N/A	#N/A
PARG28291	turquoise	374.916	285.788	89.1284	196.66	34.3	38.56	36.65	33.76	23.67	37.63	10.45	10.35	9.31	57.07	65.84	41.05	35	41.13	44.15	7.37	8.76	8.25	K10255 acyl-lipid omega-6 desaturase (Delta-12 desaturase) [EC:1.14.19.23 1.14.19.45] | (RefSeq) omega-6 fatty acid desaturase, chloroplastic (A)	K10255 acyl-lipid omega-6 desaturase (Delta-12 desaturase) [EC:1.14.19.23 1.14.19.45] | (RefSeq) omega-6 fatty acid desaturase, chloroplastic (A)
PARG18552	turquoise	349.719	285.781	63.9382	221.843	590.56	603.23	624.22	671.22	482.34	526.99	351.85	350.58	330.47	866.02	940.18	649.44	527.82	633.67	512.78	297.14	300.68	319.39	K02942 large subunit ribosomal protein LP1 | (RefSeq) 60S acidic ribosomal protein P1-like (A)	K02942 large subunit ribosomal protein LP1 | (RefSeq) 60S acidic ribosomal protein P1-like (A)
PARG02234	turquoise	335.5	285.766	49.7344	236.031	41.45	42.77	69.47	43.62	21.94	65.27	8.84	9.11	11.92	101.3	92.46	87.77	45.16	60.85	54.34	6.44	7.17	6.71	#N/A	#N/A
PARG27474	turquoise	302.664	285.607	17.0577	268.549	2.84	3.87	5.23	2.91	0.31	2.15	0.47	0.66	0.49	5.75	5.69	8	2.73	2.68	2.11	0.58	0.3	0.6	K00558 DNA (cytosine-5)-methyltransferase 1 [EC:2.1.1.37] | (RefSeq) DNA (cytosine-5)-methyltransferase 1-like isoform X1 (A)	K00558 DNA (cytosine-5)-methyltransferase 1 [EC:2.1.1.37] | (RefSeq) DNA (cytosine-5)-methyltransferase 1-like isoform X1 (A)
PARG27109	turquoise	468.917	285.341	183.576	101.765	13.98	15.53	13.94	12.85	4.7	13.06	0.12	0.34	0.46	11.03	11.72	14.89	7.7	9.64	11.43	0.42	0.26	0.14	K20043 clathrin coat assembly protein AP180 | (RefSeq) putative clathrin assembly protein At5g35200 (A)	K20043 clathrin coat assembly protein AP180 | (RefSeq) putative clathrin assembly protein At5g35200 (A)
PARG14334	turquoise	345.417	284.963	60.4548	224.508	96.15	97.13	106.61	81.51	20.78	86.42	18.14	24.96	21.9	130.47	147.43	82.18	69.4	87.07	78.8	19.27	27.17	30.78	K04078 chaperonin GroES | (RefSeq) 10 kDa chaperonin-like (A)	K04078 chaperonin GroES | (RefSeq) 10 kDa chaperonin-like (A)
PARG19158	turquoise	326.808	284.729	42.0788	242.65	20.08	27.2	19.17	7.95	2.5	11.3	0.18	0.08	0.16	17.81	21.01	23.16	7.92	9.09	10.19	0.23	0.41	0.27	K04733 interleukin-1 receptor-associated kinase 4 [EC:2.7.11.1] | (RefSeq) probable iNACtive receptor kinase At5g58300 isoform X1 (A)	K04733 interleukin-1 receptor-associated kinase 4 [EC:2.7.11.1] | (RefSeq) probable iNACtive receptor kinase At5g58300 isoform X1 (A)
PARG19216	turquoise	292.881	284.708	8.1732	276.535	23.67	46.53	24.76	4.68	1.97	14.42	0.25	3.27	2.47	50.35	69.31	68.97	3.56	8.88	15.34	0.67	0.49	1.12	K00430 peroxidase [EC:1.11.1.7] | (RefSeq) peroxidase 4-like (A)	K00430 peroxidase [EC:1.11.1.7] | (RefSeq) peroxidase 4-like (A)
PARG08138	turquoise	346.188	284.684	61.5045	223.179	11.27	13.65	10.55	14.11	0.13	9.89	0	0	0	15.18	15.8	16.08	5.73	5.66	7.3	0	0	0	K15407 queuine tRNA-ribosyltransferase subunit QTRTD1 [EC:2.4.2.29] | (RefSeq) tRNA-guanine transglycosylase (A)	K15407 queuine tRNA-ribosyltransferase subunit QTRTD1 [EC:2.4.2.29] | (RefSeq) tRNA-guanine transglycosylase (A)
PARG02921	turquoise	337.384	284.672	52.7124	231.96	9.62	9.68	11.49	8.38	2.67	4.9	3.06	1.49	1.9	12.73	12.78	10.9	8.4	9.37	7.57	2.44	2.98	3.11	K20606 mitogen-activated protein kinase kinase kinase ANP1 [EC:2.7.11.25] | (RefSeq) mitogen-activated protein kinase kinase kinase ANP1 isoform X2 (A)	K20606 mitogen-activated protein kinase kinase kinase ANP1 [EC:2.7.11.25] | (RefSeq) mitogen-activated protein kinase kinase kinase ANP1 isoform X2 (A)
PARG27686	turquoise	495.366	284.598	210.768	73.8296	20.8	25.47	22.27	21.77	15.43	19.86	4.34	4.86	4.65	25.37	28.49	22.88	20.8	19.57	19.37	9.36	6.91	6.51	K13528 mediator of RNA polymerase II transcription subunit 20 | (RefSeq) mediator of RNA polymerase II transcription subunit 20a isoform X1 (A)	K13528 mediator of RNA polymerase II transcription subunit 20 | (RefSeq) mediator of RNA polymerase II transcription subunit 20a isoform X1 (A)
PARG19452	turquoise	310.55	284.564	25.9857	258.579	12.13	12.76	21.92	15.93	0.94	6.22	0.71	0.66	0.68	32.93	34.77	22.7	13.72	15.21	9.36	0.74	0.99	0.78	K11270 chromosome transmission fidelity protein 8 | (RefSeq) putative uncharacterized protein DDB_G0287975 (A)	K11270 chromosome transmission fidelity protein 8 | (RefSeq) putative uncharacterized protein DDB_G0287975 (A)
PARG20466	turquoise	325.801	284.149	41.6518	242.497	11.36	13.53	16.67	17.77	2.2	8.5	1.47	1.39	0.93	26.6	30.33	20.8	15.65	17.55	13.24	0.97	1.73	1.15	#N/A	#N/A
PARG12937	turquoise	292.186	284.129	8.05708	276.072	0.2	0.37	0.27	0	0	0.31	0	0	0	1.11	1.06	0.92	0.06	0	0	0	0	0	K21867 potassium channel | (RefSeq) probable potassium channel AKT5 isoform X1 (A)	K21867 potassium channel | (RefSeq) probable potassium channel AKT5 isoform X1 (A)
PARG15346	turquoise	291.461	284.004	7.45704	276.547	1.07	0.87	1.47	1.16	0.12	0.37	0	0	0	9.4	9.82	6.27	2.37	1.32	1.08	0.05	0	0.02	K13153 U11/U12 small nuclear ribonucleoprotein 25 kDa protein | (RefSeq) uncharacterized protein LOC103328093 (A)	K13153 U11/U12 small nuclear ribonucleoprotein 25 kDa protein | (RefSeq) uncharacterized protein LOC103328093 (A)
PARG14981	turquoise	317.932	283.919	34.013	249.906	11.38	13.16	12.6	11.86	2.12	12.81	4.5	4.19	3.83	19.86	18.94	25.4	14.61	12.34	10	1.7	2.54	1.42	K09527 DnaJ homolog subfamily C member 7 | (RefSeq) iNACtive TPR repeat-containing thioredoxin TTL3 (A)	K09527 DnaJ homolog subfamily C member 7 | (RefSeq) iNACtive TPR repeat-containing thioredoxin TTL3 (A)
PARG27955	turquoise	298.971	283.908	15.0628	268.845	8.81	10.66	10.59	6.04	6.17	7.68	5.31	3.79	3.87	13.25	15.25	12.82	6.96	5.05	5.68	3.92	5.01	4.76	K13348 protein Mpv17 | (RefSeq) PXMP2/4 family protein 4-like (A)	K13348 protein Mpv17 | (RefSeq) PXMP2/4 family protein 4-like (A)
PARG00355	turquoise	301.227	283.904	17.3229	266.581	13.35	15	14.89	19.26	1.62	13.26	7.36	8.68	7.86	41.68	40.75	34.58	18.66	14.04	11.44	3.45	3.79	3.02	K20557 transcription factor VIP1 | (RefSeq) transcription factor VIP1 (A)	K20557 transcription factor VIP1 | (RefSeq) transcription factor VIP1 (A)
PARG06672	turquoise	472.225	283.748	188.476	95.2717	35.13	46.51	52.34	44.01	30.35	41.12	8.08	8.86	8.2	60.43	57.93	46.9	35.77	45.18	35.63	10.31	10.97	6.75	K14638 solute carrier family 15 (peptide/histidine transporter), member 3/4 | (RefSeq) protein NRT1/ PTR FAMILY 4.6-like isoform X1 (A)	K14638 solute carrier family 15 (peptide/histidine transporter), member 3/4 | (RefSeq) protein NRT1/ PTR FAMILY 4.6-like isoform X1 (A)
PARG10116	turquoise	382.996	283.159	99.8375	183.321	14.67	16.06	19.72	12.88	5.93	12.27	4.36	4	4.44	15.2	18.44	13.35	11.23	12.21	12.77	3.12	4.75	5.28	#N/A	#N/A
PARG12665	turquoise	302.921	283.044	19.8774	263.166	45.36	42.32	50.14	82.35	16.73	72.73	5.99	6.33	8.6	137.87	150.86	125.57	58.55	63.38	65.89	9.96	16.66	14.19	K04733 interleukin-1 receptor-associated kinase 4 [EC:2.7.11.1] | (RefSeq) putative receptor-like protein kinase At5g39000 isoform X1 (A)	K04733 interleukin-1 receptor-associated kinase 4 [EC:2.7.11.1] | (RefSeq) putative receptor-like protein kinase At5g39000 isoform X1 (A)
PARG20331	turquoise	291.498	283.004	8.49461	274.509	1.99	2.07	1.53	0.89	0.06	0.85	0.04	0.22	0.14	3.28	3.27	5.23	0.8	1.29	1.98	0	0.03	0	K10999 cellulose synthase A [EC:2.4.1.12] | (RefSeq) cellulose synthase A catalytic subunit 4 [UDP-forming] (A)	K10999 cellulose synthase A [EC:2.4.1.12] | (RefSeq) cellulose synthase A catalytic subunit 4 [UDP-forming] (A)
PARG03197	turquoise	348.361	282.989	65.3727	217.616	0.94	0.81	0.8	0.68	0.18	0.58	0.11	0.1	0.03	0.99	0.86	0.96	0.29	0.62	0.73	0.05	0.13	0.2	K00924 kinase [EC:2.7.1.-] | (RefSeq) receptor-like protein kinase HSL1 (A)	K00924 kinase [EC:2.7.1.-] | (RefSeq) receptor-like protein kinase HSL1 (A)
PARG21205	turquoise	289.53	282.953	6.57762	276.375	0.95	0.95	0.85	0.21	0.21	0.44	0	0	0	3.92	5.83	3.97	0.17	0.03	0.1	0	0.03	0	K15639 PHYB activation tagged suppressor 1 [EC:1.14.-.-] | (RefSeq) cytochrome P450 734A1-like (A)	K15639 PHYB activation tagged suppressor 1 [EC:1.14.-.-] | (RefSeq) cytochrome P450 734A1-like (A)
PARG07416	turquoise	297.711	282.95	14.7611	268.189	9.42	10.98	14.09	8.29	12.64	6.22	0.63	0.98	1.56	29.2	30.84	25.93	9.34	12.26	11.53	1.74	2.52	3.79	#N/A	#N/A
PARG25633	turquoise	297.236	282.691	14.5455	268.145	1.14	1.05	1.33	0.64	0.71	0.96	0.06	0	0.03	2	3.43	2.07	0.42	0.59	0.83	0	0	0	K13993 HSP20 family protein | (RefSeq) HSP20-like chaperones supERFamily protein (A)	K13993 HSP20 family protein | (RefSeq) HSP20-like chaperones supERFamily protein (A)
PARG15803	turquoise	297.108	282.635	14.4724	268.163	1.17	1.79	0.91	0.89	0	1.12	0.1	0.22	0.09	2.58	2.79	3.43	1.21	1.61	1.74	0	0.41	0.1	#N/A	#N/A
PARG01345	turquoise	305.137	282.423	22.7141	259.709	0.79	0.54	0.34	0.26	0.18	0.34	0	0	0.02	0.82	1.11	0.71	0.33	0.39	0.38	0	0	0	K22684 metacaspase-1 [EC:3.4.22.-] | (RefSeq) uncharacterized LOC105772675 (A)	K22684 metacaspase-1 [EC:3.4.22.-] | (RefSeq) uncharacterized LOC105772675 (A)
PARG04104	turquoise	316.586	282.142	34.4442	247.698	1	1.38	1.08	1.17	0.22	1.01	0	0	0	1.79	1.53	2.38	0.56	0.7	1.25	0.07	0	0	K09285 AP2-like factor, ANT lineage | (RefSeq) AP2-like ethylene-responsive transcription factor AIL5 (A)	K09285 AP2-like factor, ANT lineage | (RefSeq) AP2-like ethylene-responsive transcription factor AIL5 (A)
PARG02614	turquoise	323.893	282.045	41.8481	240.197	13.87	16.43	18.22	12.55	4.08	8.05	4.42	2.65	1.87	18.94	19.07	19.38	12.7	13.96	10.03	2.91	4.84	6.13	K02912 large subunit ribosomal protein L32e | (RefSeq) 60S ribosomal protein L32-like (A)	K02912 large subunit ribosomal protein L32e | (RefSeq) 60S ribosomal protein L32-like (A)
PARG22369	turquoise	485.189	281.907	203.281	78.6262	12.98	16.65	14.49	11.51	7.1	11.83	3.78	3.46	3.86	12.56	13.31	12.99	11.56	13.22	11.87	3.76	3.64	3.05	K14432 ABA responsive element binding factor | (RefSeq) G-box-binding factor 4-like isoform X2 (A)	K14432 ABA responsive element binding factor | (RefSeq) G-box-binding factor 4-like isoform X2 (A)
PARG26486	turquoise	294.241	281.888	12.3528	269.535	15.12	17.26	21.2	2.68	0.14	5.31	0	0	0.25	26.73	24.59	34.38	4.07	6.22	8.03	0.07	0	0.08	K00430 peroxidase [EC:1.11.1.7] | (RefSeq) peroxidase A2-like (A)	K00430 peroxidase [EC:1.11.1.7] | (RefSeq) peroxidase A2-like (A)
PARG10679	turquoise	292.03	281.805	10.2246	271.581	143.42	120.56	127.18	107.17	48.37	113.82	51.1	105.5	105.28	315.11	318.08	303.34	140.67	125.99	108.57	93.88	70.48	60.47	#N/A	#N/A
PARG00557	turquoise	290.617	281.777	8.84025	272.937	8.37	8.79	8.58	8.52	3.18	6.7	5.54	6.94	7.92	31.08	33.61	26.19	7.39	7.1	6.28	4.87	5.63	5.15	K15103 solute carrier family 25 (mitochondrial uncoupling protein), member 8/9 | (RefSeq) mitochondrial uncoupling protein 2 (A)	K15103 solute carrier family 25 (mitochondrial uncoupling protein), member 8/9 | (RefSeq) mitochondrial uncoupling protein 2 (A)
PARG19544	turquoise	432.693	281.711	150.982	130.729	13.26	14.65	14.24	11.19	7.1	11.49	5.05	5.99	3.53	16.78	13.37	12.57	11.48	11.45	11.68	4.66	4.53	3.63	K20858 calcium uniporter protein, mitochondrial | (RefSeq) uncharacterized LOC105046210 (A)	K20858 calcium uniporter protein, mitochondrial | (RefSeq) uncharacterized LOC105046210 (A)
PARG02038	turquoise	343.756	281.687	62.0689	219.618	1.81	1.5	1.46	1.42	0.8	1.13	0.52	0.57	0.61	1.73	2.14	1.54	1.16	1.14	0.94	0.38	0.62	0.52	K14411 RNA-binding protein Musashi | (RefSeq) heterogeneous nuclear ribonucleoprotein 1-like (A)	K14411 RNA-binding protein Musashi | (RefSeq) heterogeneous nuclear ribonucleoprotein 1-like (A)
PARG25390	turquoise	434.992	281.66	153.332	128.327	8.52	9.19	8.94	5.86	4.81	7.61	1.46	1.61	1.2	7.25	7.59	8.88	4.86	6.26	7.04	1.99	2.16	2.75	K00344 NADPH2:quinone reductase [EC:1.6.5.5] | (RefSeq) quinone oxidoreductase PIG3 (A)	K00344 NADPH2:quinone reductase [EC:1.6.5.5] | (RefSeq) quinone oxidoreductase PIG3 (A)
PARG01311	turquoise	392.327	281.49	110.837	170.653	15.22	13.81	13.07	9.74	6.91	11.46	5.2	4.72	4.25	11.28	12.82	12.34	10.28	11.16	10.34	5.18	5.8	5.86	K05275 pyridoxine 4-dehydrogenase [EC:1.1.1.65] | (RefSeq) pyridoxal reductase, chloroplastic (A)	K05275 pyridoxine 4-dehydrogenase [EC:1.1.1.65] | (RefSeq) pyridoxal reductase, chloroplastic (A)
PARG15480	turquoise	414.91	281.122	133.788	147.334	19.39	20.57	19.71	14.94	8.97	19.08	7.86	8.98	7.66	20.29	19.64	25.1	15.27	18.86	18.3	4.52	5.04	3.95	#N/A	#N/A
PARG11249	turquoise	289.814	280.892	8.92156	271.97	0.91	2.14	1.6	0	0	0.65	0	0	0	3.01	3.62	3.14	0.37	0.17	0.27	0	0	0	#N/A	#N/A
PARG07781	turquoise	301.315	280.742	20.5735	260.168	5.35	6.12	5.08	1.79	0.26	2.06	0	0	0	4.84	7.25	7.84	0.75	2.22	2.69	0	0	0	K09419 heat shock transcription factor, other eukaryote | (RefSeq) heat stress transcription factor B-4 (A)	K09419 heat shock transcription factor, other eukaryote | (RefSeq) heat stress transcription factor B-4 (A)
PARG08398	turquoise	298.572	280.626	17.9466	262.679	29.14	35.87	27.12	17.87	1.66	26.09	3.22	5.45	4.61	37.66	36.04	62.06	20.76	18.02	16.04	2.6	2.47	2.56	K13473 chitin elicitor-binding protein | (RefSeq) uncharacterized protein LOC100384051 precursor (A)	K13473 chitin elicitor-binding protein | (RefSeq) uncharacterized protein LOC100384051 precursor (A)
PARG15203	turquoise	287.491	280.547	6.94435	273.603	0.42	0.52	0.27	0	0	0	0	0	0	1.42	1.38	1.08	0.04	0	0.04	0	0	0	K13065 shikimate O-hydroxycinnamoyltransferase [EC:2.3.1.133] | (RefSeq) shikimate O-hydroxycinnamoyltransferase-like (A)	K13065 shikimate O-hydroxycinnamoyltransferase [EC:2.3.1.133] | (RefSeq) shikimate O-hydroxycinnamoyltransferase-like (A)
PARG17143	turquoise	539.989	280.517	259.472	21.0449	287.26	307.78	335.06	309.16	197.71	279.41	122.13	129.74	132.52	295.63	302.53	292.1	248.55	306.44	276.28	110.7	124.7	116.36	K02981 small subunit ribosomal protein S2e | (RefSeq) 40S ribosomal protein S2-4-like (A)	K02981 small subunit ribosomal protein S2e | (RefSeq) 40S ribosomal protein S2-4-like (A)
PARG10267	turquoise	356.431	280.473	75.9581	204.515	64.13	56.13	66.17	60.23	45.18	48.18	28.39	29.37	27.06	81.51	92.75	58.04	51.92	52.76	48.72	21.82	28.83	24.05	K02957 small subunit ribosomal protein S15Ae | (RefSeq) 40S ribosomal protein S15a-5-like (A)	K02957 small subunit ribosomal protein S15Ae | (RefSeq) 40S ribosomal protein S15a-5-like (A)
PARG07728	turquoise	299.088	280.019	19.0693	260.949	2.8	3.54	5.63	2.85	0.24	0.94	0.03	0	0.02	6.96	7.15	6.24	2.06	1.53	1.1	0.03	0.16	0.07	K06627 cyclin-A | (RefSeq) putative cyclin-A3-1 (A)	K06627 cyclin-A | (RefSeq) putative cyclin-A3-1 (A)
PARG19469	turquoise	287.111	279.72	7.39157	272.328	1.41	2.62	1.49	0.67	0	0.05	0	0	0	4.71	5.78	3.55	0.48	0.11	0.6	0	0	0.11	#N/A	#N/A
PARG27362	turquoise	337.38	279.6	57.7799	221.82	0.61	0.7	0.74	0.4	0.02	0.44	0	0.02	0	0.58	0.89	0.54	0.24	0.29	0.32	0	0	0	K03029 26S proteasome regulatory subunit N10 | (RefSeq) 26S proteasome non-ATPase regulatory subunit 4 homolog (A)	K03029 26S proteasome regulatory subunit N10 | (RefSeq) 26S proteasome non-ATPase regulatory subunit 4 homolog (A)
PARG06966	turquoise	293.441	279.393	14.0477	265.345	9.84	7.61	5.81	2.37	0.94	4.49	0.34	0.76	0.52	10.84	15.52	10.1	1.99	3.14	5.48	0.05	0.35	0.19	#N/A	#N/A
PARG15534	turquoise	307.523	279.386	28.1375	251.248	369.19	312.21	295.28	395.05	156.41	503.01	0	0	0.5	908.54	969.41	646.05	290.05	374.22	572.19	0.55	0.7	0	K02695 photosystem I subunit VI | (RefSeq) photosystem I reaction center subunit VI-2, chloroplastic-like (A)	K02695 photosystem I subunit VI | (RefSeq) photosystem I reaction center subunit VI-2, chloroplastic-like (A)
PARG24553	turquoise	340.357	279.383	60.9741	218.409	6.14	7.17	7.5	4.34	3.39	6.33	1.51	2.06	1.07	7.42	6.37	9.75	4	4.36	4.99	1.3	1.28	1.88	K17964 leucine-rich PPR motif-containing protein, mitochondrial | (RefSeq) uncharacterized protein LOC110664655 (A)	K17964 leucine-rich PPR motif-containing protein, mitochondrial | (RefSeq) uncharacterized protein LOC110664655 (A)
PARG03070	turquoise	444.978	279.381	165.598	113.783	196.42	200.86	225.5	194	116.25	159.94	49.61	55.25	48.55	226.94	238.97	163.84	152.25	203.34	165.92	59.11	73.81	65.58	K02984 small subunit ribosomal protein S3Ae | (RefSeq) 40S ribosomal protein S3a-2 (A)	K02984 small subunit ribosomal protein S3Ae | (RefSeq) 40S ribosomal protein S3a-2 (A)
PARG08702	turquoise	411.763	279.307	132.456	146.85	15.49	14.32	16.02	15.59	4.67	19.4	3.07	3	2.59	21.13	21.01	17.42	16.18	16.63	15.99	3.15	3.8	2.28	#N/A	#N/A
PARG17812	turquoise	286.16	279.212	6.94789	272.264	2.92	3.27	2.07	1.23	0	2.31	0.03	0.29	0.18	24.88	25.34	15.66	0.91	1.29	0.27	0.03	0	0.06	K01255 leucyl aminopeptidase [EC:3.4.11.1] | (RefSeq) leucyl aminopeptidase (A)	K01255 leucyl aminopeptidase [EC:3.4.11.1] | (RefSeq) leucyl aminopeptidase (A)
PARG20212	turquoise	289.909	279.06	10.8491	268.211	3.5	3.15	3.18	1.77	0.48	1.46	0.14	0.41	0.41	7.9	7.22	6.23	2.4	4.41	3.11	0.16	0.98	1.13	K17279 receptor expression-enhancing protein 5/6 | (RefSeq) HVA22-like protein a (A)	K17279 receptor expression-enhancing protein 5/6 | (RefSeq) HVA22-like protein a (A)
PARG21566	turquoise	285.621	279.045	6.57565	272.47	0.99	2.22	1.31	0.17	0.03	0.59	0	0.06	0	5.28	6.84	4.52	0.76	2.27	1.67	0	0.05	0.03	K02874 large subunit ribosomal protein L14 | (RefSeq) 50S ribosomal protein HLP, mitochondrial-like (A)	K02874 large subunit ribosomal protein L14 | (RefSeq) 50S ribosomal protein HLP, mitochondrial-like (A)
PARG19825	turquoise	316.462	278.9	37.5619	241.338	6.62	7.67	7.25	7.38	2.93	7.17	3.31	2.31	2.76	9.24	8.47	11.13	5.61	6.05	6.41	2.62	4.1	3.28	K16571 gamma-tubulin complex component 4 | (RefSeq) gamma-tubulin complex component 4 homolog (A)	K16571 gamma-tubulin complex component 4 | (RefSeq) gamma-tubulin complex component 4 homolog (A)
PARG19554	turquoise	296.628	278.858	17.7698	261.088	6.43	7.83	5.84	6	1.22	5.5	1.38	1.26	2.8	8.82	12.38	11.66	5.51	6.69	5.26	3.39	2.38	2.71	#N/A	#N/A
PARG19967	turquoise	285.723	278.756	6.96715	271.789	0.34	0.3	0.28	0.38	0	0.26	0	0	0.03	3.24	4.3	3.69	0.34	0.13	0.34	0	0	0.03	K03063 26S proteasome regulatory subunit T3 | (RefSeq) 26S protease regulatory subunit 6B homolog (A)	K03063 26S proteasome regulatory subunit T3 | (RefSeq) 26S protease regulatory subunit 6B homolog (A)
PARG28325	turquoise	298.327	278.734	19.5928	259.141	9.44	12	16.55	10.32	0	7.64	1.58	1.81	1.43	21.26	20.66	27.83	13.12	9.61	6.38	0.46	0.27	0.43	K08678 UDP-glucuronate decarboxylase [EC:4.1.1.35] | (RefSeq) UDP-glucuronic acid decarboxylase 1 (A)	K08678 UDP-glucuronate decarboxylase [EC:4.1.1.35] | (RefSeq) UDP-glucuronic acid decarboxylase 1 (A)
PARG02888	turquoise	285.107	278.491	6.61573	271.875	0.4	0.77	0.26	0.03	0	0.15	0.01	0.06	0.08	3.05	3.72	2.47	0.01	0.05	0.09	0.03	0.06	0	K02184 formin 2 | (RefSeq) formin-like protein 1 (A)	K02184 formin 2 | (RefSeq) formin-like protein 1 (A)
PARG19409	turquoise	306.762	278.461	28.3006	250.161	43.64	48.4	48.51	59.52	34.34	53.97	32.24	26.3	28.01	88.99	105.96	71.75	53.1	53.46	47.32	22.07	21.57	20.66	#N/A	#N/A
PARG06814	turquoise	286.539	278.455	8.08412	270.37	1.77	2.17	1.38	2.06	0.88	3.7	0.08	0.02	0.09	9.25	9.77	10.89	0.31	1.08	1.89	0.04	0.08	0.12	K17471 sulfate transporter 3 | (RefSeq) probable sulfate transporter 3.3 (A)	K17471 sulfate transporter 3 | (RefSeq) probable sulfate transporter 3.3 (A)
PARG16901	turquoise	392.774	278.224	114.55	163.674	12.46	12.02	12	9.14	2.26	10.41	1.56	1.53	1.74	10.06	8.49	11.71	8.15	7.73	7.38	1.4	1.46	1.16	K04733 interleukin-1 receptor-associated kinase 4 [EC:2.7.11.1] | (RefSeq) probable receptor-like protein kinase At5g38990 (A)	K04733 interleukin-1 receptor-associated kinase 4 [EC:2.7.11.1] | (RefSeq) probable receptor-like protein kinase At5g38990 (A)
PARG19179	turquoise	361.212	278.219	82.993	195.226	5.57	6.59	7.5	5.48	2.01	4.58	1.68	1.34	1.17	6.63	5.98	6.56	3.87	4.6	3.83	2.29	1.28	1.55	#N/A	#N/A
PARG02414	turquoise	335.156	277.967	57.1894	220.778	3.96	4.45	5.38	4.22	1.95	2.07	0.35	0.55	0.59	6.66	7.59	5.69	3.92	5.22	4.5	0.43	0.62	1.02	#N/A	#N/A
PARG03590	turquoise	548.616	277.588	271.028	6.5601	128.95	135.18	121.29	106.49	78.08	93.35	23.38	27.39	29.36	124.73	138.57	110.77	102.69	118.83	103.07	21.38	17.69	14.17	#N/A	#N/A
PARG30036	turquoise	284.847	277.526	7.32127	270.204	1.42	1.75	0.77	1.47	1.46	0.99	0.3	0.09	0	11.75	13.9	9.7	2.84	3.24	3.05	0.08	0.48	0.12	#N/A	#N/A
PARG20471	turquoise	303.303	277.415	25.8889	251.526	34.97	43.55	46.89	53.66	25.89	32.76	14.39	18.03	17.25	78.07	87.52	58.16	28.09	30.95	27.16	12.55	16.98	15.29	K02872 large subunit ribosomal protein L13Ae | (RefSeq) 60S ribosomal protein L13a-1-like (A)	K02872 large subunit ribosomal protein L13Ae | (RefSeq) 60S ribosomal protein L13a-1-like (A)
PARG23191	turquoise	339.781	277.355	62.4258	214.93	3.52	4.15	3.82	3.26	2.07	2.61	0.9	0.82	0.63	5.05	5.47	3.47	2.55	3.73	2.75	1.17	1.34	1.52	K05658 ATP-binding cassette, subfamily B (MDR/TAP), member 1 [EC:7.6.2.2] | (RefSeq) uncharacterized protein LOC111781709 (A)	K05658 ATP-binding cassette, subfamily B (MDR/TAP), member 1 [EC:7.6.2.2] | (RefSeq) uncharacterized protein LOC111781709 (A)
PARG19882	turquoise	289.835	277.177	12.6581	264.519	8.86	7.46	8.49	13.42	10.69	13.74	0	0.03	0.05	44.25	39.31	30.7	11.3	8.23	9.58	0.22	0.14	0.28	#N/A	#N/A
PARG27712	turquoise	283.885	277.149	6.73629	270.413	0.58	0.82	0.44	0.06	0	0.25	0	0	0.03	5.61	7	6.44	0.13	0.22	0.2	0	0	0	K20623 typhasterol/6-deoxotyphasterol 2alpha-hydroxylase | (RefSeq) flavonoid 3'-monooxygenase-like (A)	K20623 typhasterol/6-deoxotyphasterol 2alpha-hydroxylase | (RefSeq) flavonoid 3'-monooxygenase-like (A)
PARG24943	turquoise	283.796	277.097	6.69941	270.398	0.94	1.37	1.27	0.64	0.98	0.72	0.03	0.16	0.25	6.32	6.19	7.51	0.62	0.7	1.14	0.35	0.28	0.12	K00012 UDPglucose 6-dehydrogenase [EC:1.1.1.22] | (RefSeq) UDP-glucose 6-dehydrogenase 5 (A)	K00012 UDPglucose 6-dehydrogenase [EC:1.1.1.22] | (RefSeq) UDP-glucose 6-dehydrogenase 5 (A)
PARG19523	turquoise	359.773	277.045	82.7272	194.318	7.86	8.51	7.6	4.15	1.59	4.93	0.54	0.62	0.32	6.48	5.83	8.69	5.82	4.53	5.78	0.33	0.68	0.4	K04733 interleukin-1 receptor-associated kinase 4 [EC:2.7.11.1] | (RefSeq) probable receptor-like protein kinase At5g24010 (A)	K04733 interleukin-1 receptor-associated kinase 4 [EC:2.7.11.1] | (RefSeq) probable receptor-like protein kinase At5g24010 (A)
PARG20559	turquoise	352.879	277.003	75.8758	201.127	371.03	440.66	455.79	545.53	312.27	401.29	121.56	139.38	129.38	715.71	753.02	481.13	394.27	432.73	411.45	122.68	160.59	146.97	K02912 large subunit ribosomal protein L32e | (RefSeq) 60S ribosomal protein L32-1 (A)	K02912 large subunit ribosomal protein L32e | (RefSeq) 60S ribosomal protein L32-1 (A)
PARG07651	turquoise	347.536	276.839	70.6971	206.142	2.07	2.29	2.09	2.28	0.08	1.37	0.02	0.02	0	2.27	2.22	3.04	1.15	1.78	1.26	0.05	0.05	0.02	K11498 centromeric protein E | (RefSeq) kinesin-related protein 11 (A)	K11498 centromeric protein E | (RefSeq) kinesin-related protein 11 (A)
PARG27206	turquoise	335.851	276.752	59.0992	217.653	3.69	3.82	5.11	3.05	0.54	1.86	0.06	0	0.14	4.89	4.15	5.36	1.92	3.74	2.4	0.06	0.06	0.13	K21805 protein N-lysine methyltransferase METTL21C [EC:2.1.1.-] | (RefSeq) protein N-lysine methyltransferase METTL21A (A)	K21805 protein N-lysine methyltransferase METTL21C [EC:2.1.1.-] | (RefSeq) protein N-lysine methyltransferase METTL21A (A)
PARG27597	turquoise	432.495	276.668	155.827	120.841	125	102.35	108.83	142.23	61.76	115.69	3.04	13.93	15.5	168.75	178.79	129.45	129.24	102.62	112.59	6.99	12.12	6.79	#N/A	#N/A
PARG14285	turquoise	398.541	276.608	121.933	154.675	8.69	8.71	7.9	6.89	3.11	8.62	2.49	2.27	1.85	7.39	9.06	7.52	5.6	7.26	7.03	2.14	2.23	3.25	K16458 centrosomal protein CEP104 | (RefSeq) Nephrocystin-3 (A)	K16458 centrosomal protein CEP104 | (RefSeq) Nephrocystin-3 (A)
PARG05214	turquoise	285.03	276.385	8.64574	267.739	30.73	35.64	31.01	23.4	25.74	30.84	20.84	20.61	17.78	45.52	49.55	61.24	29.91	23.37	25.82	19.1	18.14	17.75	K11518 mitochondrial import receptor subunit TOM40 | (RefSeq) mitochondrial import receptor subunit TOM40-1-like (A)	K11518 mitochondrial import receptor subunit TOM40 | (RefSeq) mitochondrial import receptor subunit TOM40-1-like (A)
PARG27722	turquoise	317.872	276.188	41.6841	234.504	284.08	338.01	323.96	404.94	250.03	328.79	174.77	196.77	192.35	519.3	576.09	414.6	328.72	356.24	336.14	177.95	178.95	176.84	K02903 large subunit ribosomal protein L28e | (RefSeq) 60S ribosomal protein L28-1 (A)	K02903 large subunit ribosomal protein L28e | (RefSeq) 60S ribosomal protein L28-1 (A)
PARG19365	turquoise	302.677	276.141	26.5358	249.605	3.96	3.99	2.51	2.11	1.21	2.46	0.54	0.55	0.6	4.81	4.88	6.62	2.86	3.52	4.1	0.52	0.54	0.7	K22911 thiamine phosphate phosphatase / amino-HMP aminohydrolase [EC:3.1.3.100 3.5.99.-] | (RefSeq) bifunctional TH2 protein, mitochondrial-like (A)	K22911 thiamine phosphate phosphatase / amino-HMP aminohydrolase [EC:3.1.3.100 3.5.99.-] | (RefSeq) bifunctional TH2 protein, mitochondrial-like (A)
PARG17470	turquoise	295.469	276.037	19.4329	256.604	5.61	4.46	5.01	6.31	1.26	3.36	2.03	1.59	1.51	10.56	9.69	8.9	5.77	4.05	4.89	1.78	1.94	1.64	#N/A	#N/A
PARG13094	turquoise	386.174	275.265	110.909	164.355	4.35	3.88	3.44	3.8	0.54	3.77	0.76	0.64	0.42	4.59	4.34	4.31	3.99	2.94	3.04	0.4	0.52	0.46	#N/A	#N/A
PARG14709	turquoise	321.865	275.016	46.8487	228.168	1.34	1.73	0.76	0.84	0.26	1.02	0	0.03	0	1.53	1.84	1.6	0.81	0.53	1.11	0	0	0	K07393 glutathionyl-hydroquinone reductase [EC:1.8.5.7] | (RefSeq) hypothetical protein (A)	K07393 glutathionyl-hydroquinone reductase [EC:1.8.5.7] | (RefSeq) hypothetical protein (A)
PARG13320	turquoise	281.077	274.786	6.2907	268.496	3.74	6.09	3.78	1.02	0.79	1.26	0.11	0.18	0.17	7.44	12.27	11.1	0.71	0.7	2.72	0.03	0.13	0.13	K15889 prenylcysteine alpha-carboxyl methylesterase [EC:3.1.1.-] | (RefSeq) isoprenylcysteine alpha-carbonyl methylesterase ICME-like (A)	K15889 prenylcysteine alpha-carboxyl methylesterase [EC:3.1.1.-] | (RefSeq) isoprenylcysteine alpha-carbonyl methylesterase ICME-like (A)
PARG23110	turquoise	375.302	274.774	100.528	174.247	6.68	7.58	8.32	6.76	3.58	6.21	2.11	1.97	2.4	8.38	9.4	8.51	7.49	6.81	8.03	3.4	3.12	3.57	K19041 E3 ubiquitin-protein ligase RNF38/44 [EC:2.3.2.27] | (RefSeq) E3 ubiquitin-protein ligase Os04g0590900-like (A)	K19041 E3 ubiquitin-protein ligase RNF38/44 [EC:2.3.2.27] | (RefSeq) E3 ubiquitin-protein ligase Os04g0590900-like (A)
PARG00167	turquoise	285.253	274.492	10.7605	263.732	16.67	22.17	40.53	18.9	0.07	6.67	0.44	0.43	0.54	84.32	94.97	56.77	16.58	6.86	4.05	0.39	0.21	0.29	K11253 histone H3 | (RefSeq) histone H3.2 (A)	K11253 histone H3 | (RefSeq) histone H3.2 (A)
PARG00420	turquoise	419.816	274.463	145.353	129.109	7.15	7.88	6.39	4.98	2.75	6.69	1.25	1.36	1.34	7	7.54	6.14	5.64	5.06	7.24	1.4	1.72	1.21	#N/A	#N/A
PARG20885	turquoise	283.123	274.395	8.72765	265.667	14.4	23.18	17.14	9.79	0.29	6.73	0	0	0.13	26.89	25.27	43.88	8.59	8.2	6.62	0	0	0	K04733 interleukin-1 receptor-associated kinase 4 [EC:2.7.11.1] | (RefSeq) G-type lectin S-receptor-like serine/threonine-protein kinase At1g67520 (A)	K04733 interleukin-1 receptor-associated kinase 4 [EC:2.7.11.1] | (RefSeq) G-type lectin S-receptor-like serine/threonine-protein kinase At1g67520 (A)
PARG10756	turquoise	416.885	274.323	142.562	131.761	6.62	8.79	7.11	8.16	5.96	9.77	0.24	0.16	0.27	13.85	13.65	10.64	8.01	8.88	8.47	0.12	0.08	0.03	#N/A	#N/A
PARG24618	turquoise	445.39	274.194	171.196	102.998	2.46	1.95	2.57	1.7	1.67	1.65	0.08	0.16	0.08	2.58	2.77	2.61	1.57	1.75	1.91	0.05	0.39	0.52	K01510 apyrase [EC:3.6.1.5] | (RefSeq) probable apyrase 7 (A)	K01510 apyrase [EC:3.6.1.5] | (RefSeq) probable apyrase 7 (A)
PARG03503	turquoise	386.032	274.173	111.859	162.314	3.79	3.35	3.91	2.52	1.28	2.7	0.65	0.38	0.57	2.84	3.37	2.68	2.01	2.28	2.34	0.58	1.04	0.79	K14521 N-acetyltransferase 10 [EC:2.3.1.-] | (RefSeq) hypothetical protein (A)	K14521 N-acetyltransferase 10 [EC:2.3.1.-] | (RefSeq) hypothetical protein (A)
PARG26911	turquoise	283.707	274.171	9.53648	264.634	4.69	6.83	3.18	3.88	0.84	7.21	0.64	0.55	0.53	16.99	14.11	16.98	0.81	1.84	3.15	0	0	0	K15333 tRNA guanosine-2'-O-methyltransferase [EC:2.1.1.34] | (RefSeq) uncharacterized protein LOC104224633 (A)	K15333 tRNA guanosine-2'-O-methyltransferase [EC:2.1.1.34] | (RefSeq) uncharacterized protein LOC104224633 (A)
PARG29286	turquoise	328.145	273.86	54.2856	219.574	10.76	8.25	10.47	9.45	1.11	5.22	0.49	0.2	0.14	13.35	15.82	10.69	7.36	9.89	3.98	0.5	0.35	0.39	#N/A	#N/A
PARG13792	turquoise	346.5	273.729	72.7713	200.957	2.23	2.15	1.6	1.04	0.61	1.01	0.06	0.09	0.1	1.58	1.8	2.23	0.92	1.04	1.49	0.01	0.01	0	K14611 solute carrier family 23 (nucleobase transporter), member 1/2 | (RefSeq) nucleobase-ascorbate transporter 1 (A)	K14611 solute carrier family 23 (nucleobase transporter), member 1/2 | (RefSeq) nucleobase-ascorbate transporter 1 (A)
PARG27184	turquoise	323.611	273.699	49.912	223.787	10.72	10.81	12.94	5.73	2.81	9.03	1.77	1.67	1.94	10.55	9.59	13.54	6.29	6.03	6.15	2.44	2.3	1.8	K17964 leucine-rich PPR motif-containing protein, mitochondrial | (RefSeq) pentatricopeptide repeat-containing protein At3g06920-like (A)	K17964 leucine-rich PPR motif-containing protein, mitochondrial | (RefSeq) pentatricopeptide repeat-containing protein At3g06920-like (A)
PARG04355	turquoise	495.83	273.693	222.137	51.556	42.92	42.7	44.22	39.74	26.88	36.53	11.88	8.6	7.55	50.25	47.33	36.21	41.4	34.85	37.28	8.43	12.48	11.36	K11878 proteasome assembly chaperone 4 | (RefSeq) proteasome assembly chaperone 4 (A)	K11878 proteasome assembly chaperone 4 | (RefSeq) proteasome assembly chaperone 4 (A)
PARG04423	turquoise	320.552	273.448	47.1035	226.345	7.55	9.39	13.6	9.38	0	3.77	0.14	0.16	0.06	14.8	14.23	14.75	8.65	9.46	8.15	0.05	0.05	0.11	K11423 histone-lysine N-methyltransferase SETD2 [EC:2.1.1.43] | (RefSeq) histone-lysine N-methyltransferase ASHR3 (A)	K11423 histone-lysine N-methyltransferase SETD2 [EC:2.1.1.43] | (RefSeq) histone-lysine N-methyltransferase ASHR3 (A)
PARG27051	turquoise	285.499	273.433	12.0661	261.367	2.14	1.95	3.23	2.18	0.78	2.18	0.88	0.72	0.81	4.37	4.8	4.36	2.06	2.21	2.08	0.63	1.27	1.74	#N/A	#N/A
PARG21332	turquoise	329.314	273.388	55.9261	217.462	2.7	3.24	2.58	1.79	0.61	1.93	0.57	0.62	0.5	2.3	2.48	3.21	2.03	2.06	1.88	0.49	0.71	0.87	K10400 kinesin family member 15 | (RefSeq) kinesin-like protein KIN-12D isoform X1 (A)	K10400 kinesin family member 15 | (RefSeq) kinesin-like protein KIN-12D isoform X1 (A)
PARG20905	turquoise	438.073	273.372	164.701	108.671	2670.43	3323.16	2810.87	1970.96	1824.83	2202.84	705.76	913.86	900.55	2892.25	3105.54	2919.06	1741.33	1819.09	2062.07	454.72	371.17	324.84	K01802 peptidylprolyl isomerase [EC:5.2.1.8] | (RefSeq) peptidyl-prolyl cis-trans isomerase (A)	K01802 peptidylprolyl isomerase [EC:5.2.1.8] | (RefSeq) peptidyl-prolyl cis-trans isomerase (A)
PARG01116	turquoise	382.401	273.35	109.051	164.299	9.87	8.13	7.28	4.78	4.15	5.99	0.67	1.17	1.19	7.6	7.71	7.98	5.02	4.68	6.39	1.15	1.36	1.87	K00679 phospholipid:diacylglycerol acyltransferase [EC:2.3.1.158] | (RefSeq) putative phospholipid:diacylglycerol acyltransferase 2 (A)	K00679 phospholipid:diacylglycerol acyltransferase [EC:2.3.1.158] | (RefSeq) putative phospholipid:diacylglycerol acyltransferase 2 (A)
PARG21105	turquoise	516.982	273.18	243.802	29.3778	112.48	115.53	132.42	106.92	53.66	106.67	13.49	17.95	15.62	101.7	108.17	91.72	101.26	100.48	102.42	19.74	20.78	20.1	K15223 upstream activation factor subunit UAF30 | (RefSeq) upstream activation factor subunit UAF30-like (A)	K15223 upstream activation factor subunit UAF30 | (RefSeq) upstream activation factor subunit UAF30-like (A)
PARG21504	turquoise	304.078	272.98	31.0976	241.883	5.61	5.99	7.39	6.03	2.48	5.86	1.76	2.15	1.94	8.82	11.72	6.66	5.16	4.93	5.31	2.6	2.53	2.68	#N/A	#N/A
PARG20857	turquoise	368.547	272.613	95.9333	176.68	800.31	780.72	693.18	511.11	93.83	694.17	15.33	33.39	34.57	612.44	598.16	631.5	410.9	389.27	420.61	77.78	79.61	57.46	K09872 aquaporin PIP | (RefSeq) uncharacterized protein LOC103334913 (A)	K09872 aquaporin PIP | (RefSeq) uncharacterized protein LOC103334913 (A)
PARG26030	turquoise	316.265	272.52	43.7441	228.776	1.22	1.05	1.01	0.44	0.2	0.87	0.01	0	0.07	0.81	1.26	1.38	0.5	0.46	0.71	0.12	0.08	0.02	K01193 beta-fructofuranosidase [EC:3.2.1.26] | (RefSeq) LOC109747879; beta-fructofuranosidase, insoluble isoenzyme 3-like (A)	K01193 beta-fructofuranosidase [EC:3.2.1.26] | (RefSeq) LOC109747879; beta-fructofuranosidase, insoluble isoenzyme 3-like (A)
PARG22675	turquoise	315.565	272.487	43.0781	229.409	2.53	2.81	3.31	1.64	0.92	1.79	0.88	0.88	0.43	3.22	3.07	3.2	2.4	2.09	2.05	0.68	0.95	1.12	#N/A	#N/A
PARG21735	turquoise	278.962	272.407	6.5551	265.851	32.18	57.04	18.04	0.33	0.06	16.39	0	0	0	98.26	109.2	109.88	0.1	0.53	0.52	0	0	0	K13065 shikimate O-hydroxycinnamoyltransferase [EC:2.3.1.133] | (RefSeq) shikimate O-hydroxycinnamoyltransferase-like (A)	K13065 shikimate O-hydroxycinnamoyltransferase [EC:2.3.1.133] | (RefSeq) shikimate O-hydroxycinnamoyltransferase-like (A)
PARG12455	turquoise	349.648	272.335	77.3132	195.022	14.24	18.83	22.13	7.44	1.71	15.33	0.85	0.85	0.79	16.32	17.36	18.41	9.87	12.16	11.88	0.41	1.04	0.41	#N/A	#N/A
PARG07694	turquoise	298.616	272.209	26.4065	245.803	104.33	114.35	132.93	115.21	95.92	84.32	34.77	34.64	37.12	227.82	243.61	140.2	81.78	75.31	68.85	29.11	34.04	35.81	K02980 small subunit ribosomal protein S29e | (RefSeq) 40S ribosomal protein S29-like (A)	K02980 small subunit ribosomal protein S29e | (RefSeq) 40S ribosomal protein S29-like (A)
PARG15195	turquoise	376.979	272.209	104.77	167.439	17.49	17.24	22.57	12.33	2.1	13.4	0.17	0.32	0.23	14.6	16.32	14.61	6.86	13.06	10.7	0.52	0.22	0.19	K13065 shikimate O-hydroxycinnamoyltransferase [EC:2.3.1.133] | (RefSeq) shikimate O-hydroxycinnamoyltransferase-like (A)	K13065 shikimate O-hydroxycinnamoyltransferase [EC:2.3.1.133] | (RefSeq) shikimate O-hydroxycinnamoyltransferase-like (A)
PARG08319	turquoise	299.083	271.985	27.0984	244.886	8.16	10.42	10.94	9.85	0.89	7.66	1.03	0.93	0.84	22.97	19.46	21.58	13.9	14.18	11.67	0.55	1.25	1.48	K10728 topoisomerase (DNA) II binding protein 1 | (RefSeq) DNA topoisomerase 2-binding protein 1 (A)	K10728 topoisomerase (DNA) II binding protein 1 | (RefSeq) DNA topoisomerase 2-binding protein 1 (A)
PARG00953	turquoise	293.9	271.914	21.9864	249.928	16.79	17.14	11.97	11.73	6.04	17.66	2.19	4.66	3.23	21.6	24.23	32.36	11.63	15.17	18.3	2.86	5.94	4.61	K09338 homeobox-leucine zipper protein | (RefSeq) homeobox-leucine zipper protein REVOLUTA (A)	K09338 homeobox-leucine zipper protein | (RefSeq) homeobox-leucine zipper protein REVOLUTA (A)
PARG07415	turquoise	282.902	271.717	11.1851	260.532	6.57	6.24	5.59	4.42	2.71	6.84	2.39	2.25	2.09	10.65	9.38	15.03	5.06	5.88	6.07	1.52	1.85	2.39	K02184 formin 2 | (RefSeq) formin-like protein 14 (A)	K02184 formin 2 | (RefSeq) formin-like protein 14 (A)
PARG18507	turquoise	304.814	271.613	33.2011	238.412	37.61	48.48	43.47	19.75	7.17	23.18	9.37	7.69	6.52	50.16	60.19	39.32	28.79	30.28	28.24	7.29	9.66	9.24	K00275 pyridoxamine 5'-phosphate oxidase [EC:1.4.3.5] | (RefSeq) pyridoxine/pyridoxamine 5'-phosphate oxidase 2 (A)	K00275 pyridoxamine 5'-phosphate oxidase [EC:1.4.3.5] | (RefSeq) pyridoxine/pyridoxamine 5'-phosphate oxidase 2 (A)
PARG23798	turquoise	277.061	271.592	5.46926	266.123	0.33	0.56	0.36	0.17	0.02	0.14	0	0	0.01	1.07	0.97	1.56	0.14	0.18	0.13	0	0	0	K21110 cingulin-like protein 1 | (RefSeq) golgin subfamily A member 6-like protein 6 (A)	K21110 cingulin-like protein 1 | (RefSeq) golgin subfamily A member 6-like protein 6 (A)
PARG06422	turquoise	282.331	271.582	10.7484	260.834	1.25	1.54	1.82	0.77	0.23	0.8	0.07	0.06	0.07	2.43	2.29	3.47	1.25	0.96	1.44	0.19	0.25	0.5	#N/A	#N/A
PARG07504	turquoise	278.261	271.288	6.97321	264.315	4.36	6.06	6.95	2.17	0.3	5.22	0.31	0.34	0.88	60.79	70.95	70.86	2.71	3.37	2.74	0.1	0.16	0	K15082 DNA repair protein RAD7 | (RefSeq) hypothetical protein (A)	K15082 DNA repair protein RAD7 | (RefSeq) hypothetical protein (A)
PARG24425	turquoise	285.612	271.178	14.4336	256.745	36.51	39.04	39.42	25.66	15.68	39.92	14.85	16.24	13.42	49.35	49.61	73.26	33.57	33.04	34.16	16.37	17.4	18.31	K14564 nucleolar protein 56 | (RefSeq) nucleolar protein 56-like (A)	K14564 nucleolar protein 56 | (RefSeq) nucleolar protein 56-like (A)
PARG04099	turquoise	347.629	271.153	76.4761	194.677	110.44	124.63	143.93	104.26	84.26	88.6	39.61	30.49	34.46	161.28	185.05	118.39	90.78	121.12	109.89	44.72	48.47	44.74	K12846 U4/U6.U5 tri-snRNP-associated protein 3 | (RefSeq) U4/U6.U5 small nuclear ribonucleoprotein 27 kDa protein (A)	K12846 U4/U6.U5 tri-snRNP-associated protein 3 | (RefSeq) U4/U6.U5 small nuclear ribonucleoprotein 27 kDa protein (A)
PARG10262	turquoise	279.58	271.09	8.49005	262.6	0.16	0.24	0.27	0.17	0	0.05	0	0	0	0.54	0.71	0.65	0.3	0.05	0.09	0	0	0	K12862 pleiotropic regulator 1 | (RefSeq) uncharacterized protein LOC104215049 (A)	K12862 pleiotropic regulator 1 | (RefSeq) uncharacterized protein LOC104215049 (A)
PARG02190	turquoise	324.153	270.844	53.3092	217.534	14.16	11.22	11.79	11.88	4.62	13.15	2.02	1.88	0.8	19.12	25.09	13.93	10.83	12.82	14.74	2.6	3.33	1.84	K14570 RNA exonuclease 1 [EC:3.1.-.-] | (RefSeq) small RNA degrading nuclease 3-like (A)	K14570 RNA exonuclease 1 [EC:3.1.-.-] | (RefSeq) small RNA degrading nuclease 3-like (A)
PARG17984	turquoise	277.584	270.702	6.88186	263.82	13.25	12.22	11.12	7.51	5.32	8.52	5.28	4.56	5.65	15.99	17.25	22.95	6.77	7.1	7.6	6	5.85	5.61	K14494 DELLA protein | (RefSeq) GAI1, GAIL, GmGAI1; DELLA protein GAI 1 (A)	K14494 DELLA protein | (RefSeq) GAI1, GAIL, GmGAI1; DELLA protein GAI 1 (A)
PARG30379	turquoise	307.959	270.594	37.3642	233.23	3.39	3.48	4.53	2.59	1.96	3.46	1.15	1.27	1.24	4.45	4.98	5.22	2.81	3.51	3.43	1.92	1.8	2.1	K02863 large subunit ribosomal protein L1 | (RefSeq) uncharacterized protein LOC112276879 (A)	K02863 large subunit ribosomal protein L1 | (RefSeq) uncharacterized protein LOC112276879 (A)
PARG25280	turquoise	317.341	270.593	46.7478	223.845	7.95	8.24	7.04	8.41	2.47	6.86	1.19	1.27	1.45	11.81	13.05	7.88	7.33	6.67	5.93	1.77	3.43	2.89	K21804 protein N-lysine methyltransferase METTL21A [EC:2.1.1.-] | (RefSeq) protein N-lysine methyltransferase METTL21A (A)	K21804 protein N-lysine methyltransferase METTL21A [EC:2.1.1.-] | (RefSeq) protein N-lysine methyltransferase METTL21A (A)
PARG00363	turquoise	354.037	270.578	83.4583	187.12	327.55	393.25	451.7	388.11	187.23	306.89	110.42	107.99	103.93	542.02	569.74	320.62	239.38	304.29	280.12	77.41	87.19	80.07	K04564 superoxide dismutase, Fe-Mn family [EC:1.15.1.1] | (RefSeq) superoxide dismutase [Mn], mitochondrial-like (A)	K04564 superoxide dismutase, Fe-Mn family [EC:1.15.1.1] | (RefSeq) superoxide dismutase [Mn], mitochondrial-like (A)
PARG15181	turquoise	280.323	270.477	9.84567	260.631	3.86	9.22	5.51	2.37	1.47	3.71	0.2	0	0.34	14.2	17.35	11.58	1.46	4.23	7.71	0	0.05	0	#N/A	#N/A
PARG05478	turquoise	316.348	270.366	45.9819	224.384	216.19	249.18	248.22	273.34	183.09	201.16	107.57	106.55	111.32	381.23	413.71	248.23	203.45	226.03	202.03	94.09	101.98	117.57	K00430 peroxidase [EC:1.11.1.7] | (RefSeq) peroxidase 5-like (A)	K00430 peroxidase [EC:1.11.1.7] | (RefSeq) peroxidase 5-like (A)
PARG12724	turquoise	275.827	270.363	5.46428	264.899	0.37	0.37	0.12	0	0	0.06	0	0	0.01	1.23	1.4	1.62	0.04	0.11	0.09	0	0	0.06	K07195 exocyst complex component 7 | (RefSeq) exocyst complex component EXO70B1 (A)	K07195 exocyst complex component 7 | (RefSeq) exocyst complex component EXO70B1 (A)
PARG28358	turquoise	277.476	270.299	7.17731	263.122	1.31	2.32	1.05	0.17	0.42	1.25	0.16	0.24	0.48	16.23	17.51	16.92	0.18	0.32	0.52	0.35	0.07	0.03	K01674 carbonic anhydrase [EC:4.2.1.1] | (RefSeq) alpha carbonic anhydrase 7-like isoform X1 (A)	K01674 carbonic anhydrase [EC:4.2.1.1] | (RefSeq) alpha carbonic anhydrase 7-like isoform X1 (A)
PARG19110	turquoise	286.918	270.108	16.8099	253.298	3.94	6.1	3.95	2.68	0.32	3.73	0	0	0	5.81	9.8	6.91	0.74	1.49	1.77	0	0.04	0	K13944 LOB domain-containing protein 16 | (RefSeq) LOB domain-containing protein 16 (A)	K13944 LOB domain-containing protein 16 | (RefSeq) LOB domain-containing protein 16 (A)
PARG17887	turquoise	292.502	270.027	22.4752	247.552	3.75	4.56	3.54	2.93	0.89	3.03	0.98	0.88	0.8	5.88	5.93	6.3	3.96	3.28	4.16	2.15	1.83	1.79	K01802 peptidylprolyl isomerase [EC:5.2.1.8] | (RefSeq) peptidyl-prolyl cis-trans isomerase FKBP13, chloroplastic isoform X1 (A)	K01802 peptidylprolyl isomerase [EC:5.2.1.8] | (RefSeq) peptidyl-prolyl cis-trans isomerase FKBP13, chloroplastic isoform X1 (A)
PARG24776	turquoise	370.822	269.897	100.925	168.973	0.75	0.75	0.71	0.42	0.05	0.49	0.02	0.02	0.02	0.66	0.69	0.78	0.65	0.64	0.71	0.03	0.07	0.01	K05643 ATP-binding cassette, subfamily A (ABC1), member 3 | (RefSeq) ABC transporter A family member 8 (A)	K05643 ATP-binding cassette, subfamily A (ABC1), member 3 | (RefSeq) ABC transporter A family member 8 (A)
PARG24696	turquoise	282.4	269.764	12.6361	257.128	0.85	1.08	0.82	0.44	0.04	1.14	0.02	0.01	0	1.33	1.63	2.38	0.42	0.52	0.48	0	0	0	K01205 alpha-N-acetylglucosaminidase [EC:3.2.1.50] | (RefSeq) alpha-N-acetylglucosaminidase-like (A)	K01205 alpha-N-acetylglucosaminidase [EC:3.2.1.50] | (RefSeq) alpha-N-acetylglucosaminidase-like (A)
PARG06973	turquoise	372.053	269.75	102.304	167.446	4.94	5.11	6.85	5.36	1.1	4.89	1.13	0.95	1.16	8.33	7.61	5.32	5.56	5.25	4.67	0.28	0.51	0.45	K10879 DNA-repair protein XRCC2 | (RefSeq) DNA repair protein XRCC2 homolog (A)	K10879 DNA-repair protein XRCC2 | (RefSeq) DNA repair protein XRCC2 homolog (A)
PARG10647	turquoise	276.212	269.735	6.47738	263.257	0.69	1.33	0.46	0.36	0.33	0.1	0	0	0	3.82	3.13	3.57	0.12	0.14	0.25	0	0	0.02	#N/A	#N/A
PARG19329	turquoise	290.869	269.65	21.2189	248.431	0.4	0.57	0.4	0.43	0.12	0.24	0	0	0	1.19	0.91	0.71	0.22	0.51	0.37	0	0	0	K00521 ferric-chelate reductase [EC:1.16.1.7] | (RefSeq) ferric reduction oxidase 7, chloroplastic-like (A)	K00521 ferric-chelate reductase [EC:1.16.1.7] | (RefSeq) ferric reduction oxidase 7, chloroplastic-like (A)
PARG26246	turquoise	277.824	269.598	8.2263	261.372	12.07	12.86	13.02	9.89	5.14	10.57	8.14	8.89	7.73	24.3	25.99	18.55	10.97	11.27	10.01	7.85	10.1	7.6	K07766 diphosphoinositol-polyphosphate diphosphatase [EC:3.6.1.52] | (RefSeq) nudix hydrolase 16, mitochondrial-like (A)	K07766 diphosphoinositol-polyphosphate diphosphatase [EC:3.6.1.52] | (RefSeq) nudix hydrolase 16, mitochondrial-like (A)
PARG07819	turquoise	275.631	269.534	6.09658	263.437	0.25	0.44	0.07	0.04	0	0.07	0	0	0	1.75	2.34	2.05	0.21	0	0	0	0	0	K14016 ubiquitin fusion degradation protein 1 | (RefSeq) B3 domain-containing protein At3g19184-like (A)	K14016 ubiquitin fusion degradation protein 1 | (RefSeq) B3 domain-containing protein At3g19184-like (A)
PARG09456	turquoise	298.451	269.405	29.046	240.359	1.55	1.93	1.25	1.09	0	0.67	0	0	0	1.71	1.62	2.04	0.47	0.47	0.65	0	0	0	K17046 protein DEK | (RefSeq) DNA ligase 1 (A)	K17046 protein DEK | (RefSeq) DNA ligase 1 (A)
PARG14797	turquoise	279.315	269.398	9.91708	259.481	2.46	2.93	4.39	1.77	0.16	1.07	0.16	0.3	0.35	5.72	5.92	7.85	2.14	1.83	0.71	0.13	0.17	0.07	#N/A	#N/A
PARG03555	turquoise	275.386	269.341	6.0443	263.297	15.5	13.54	9.46	6.45	1.81	13.21	4.54	3.67	2.4	40.29	36.02	50.75	8.26	7.45	8.67	3.61	4.3	4.33	K21866 ion channel POLLUX/CASTOR | (RefSeq) ion channel CASTOR-like isoform X1 (A)	K21866 ion channel POLLUX/CASTOR | (RefSeq) ion channel CASTOR-like isoform X1 (A)
PARG12041	turquoise	348.551	269.16	79.391	189.769	3.16	3.96	2.79	2.43	0.61	2.99	0.41	0.39	0.75	2.76	3.15	4.51	2.2	2.26	2.54	0.1	0.16	0.12	K13420 LRR receptor-like serine/threonine-protein kinase FLS2 [EC:2.7.11.1] | (RefSeq) LRR receptor-like serine/threonine-protein kinase EFR (A)	K13420 LRR receptor-like serine/threonine-protein kinase FLS2 [EC:2.7.11.1] | (RefSeq) LRR receptor-like serine/threonine-protein kinase EFR (A)
PARG00130	turquoise	275.823	269.062	6.76095	262.301	0.89	0.68	0.45	0.22	0	0.39	0	0	0	3.34	3.72	2.05	0.01	0.02	0.01	0	0	0	K01188 beta-glucosidase [EC:3.2.1.21] | (RefSeq) beta-glucosidase 13-like (A)	K01188 beta-glucosidase [EC:3.2.1.21] | (RefSeq) beta-glucosidase 13-like (A)
PARG19916	turquoise	314.312	269.038	45.2745	223.763	3.59	4.69	4.5	2.93	2.17	2.55	0.68	0.46	0.68	4.62	6.34	4.11	2.06	2.72	3.08	0.66	1.33	1.33	K14839 nucleolar protein 16 | (RefSeq) uncharacterized protein LOC103334075 (A)	K14839 nucleolar protein 16 | (RefSeq) uncharacterized protein LOC103334075 (A)
PARG13603	turquoise	275.671	268.893	6.77711	262.116	5.85	9.19	9.3	7.95	0.88	7.45	0.51	0	1.55	93.1	108.89	61.67	3.05	4.25	10.11	0	0	0	#N/A	#N/A
PARG05622	turquoise	300.506	268.867	31.6399	237.227	106.92	105.4	91.54	47.71	9.11	51.08	6.69	8.36	7.52	80.63	87.29	123.91	35.62	46.57	45.69	8.96	8.84	9.61	K10604 E3 ubiquitin-protein ligase MGRN1 [EC:2.3.2.27] | (RefSeq) probable E3 ubiquitin-protein ligase LUL4 (A)	K10604 E3 ubiquitin-protein ligase MGRN1 [EC:2.3.2.27] | (RefSeq) probable E3 ubiquitin-protein ligase LUL4 (A)
PARG06701	turquoise	285.888	268.832	17.0567	251.775	2.59	2.71	2.48	0.42	0.22	0.79	0.04	0.03	0.26	2.92	3.76	3.26	0.49	0.63	0.92	0	0.04	0	#N/A	#N/A
PARG03123	turquoise	274.595	268.648	5.94792	262.7	0.41	0.25	0.11	0.13	0	0.18	0	0	0	1.21	1.51	1.41	0.04	0.04	0.51	0	0	0	#N/A	#N/A
PARG00745	turquoise	306.764	268.466	38.2979	230.168	555.97	467.39	644.87	535.74	209.09	278.81	86.21	90.57	95.39	767.73	861.04	592.37	451.29	379.13	266.77	119.77	141.66	162.82	K11251 histone H2A | (RefSeq) histone H2A (A)	K11251 histone H2A | (RefSeq) histone H2A (A)
PARG02071	turquoise	282.421	268.299	14.122	254.177	11.47	16.22	9.35	10.76	1.71	7.3	0.12	0.67	2.04	14.04	19.92	25.94	6	6.34	6.85	0.65	0.42	0.63	K14494 DELLA protein | (RefSeq) DELLA protein RGL3 (A)	K14494 DELLA protein | (RefSeq) DELLA protein RGL3 (A)
PARG19842	turquoise	274.817	268.221	6.5964	261.625	0.24	0.44	0.09	0.28	0.05	0.15	0.02	0	0.02	1.64	1.92	2	0	0.09	0	0	0	0	K01179 endoglucanase [EC:3.2.1.4] | (RefSeq) endoglucanase 17 (A)	K01179 endoglucanase [EC:3.2.1.4] | (RefSeq) endoglucanase 17 (A)
PARG14777	turquoise	445.206	268.182	177.023	91.159	17.9	26.09	23.08	17.4	6.48	17.71	0.32	0.47	0.32	19.7	20.45	15.78	12.72	18.54	17.35	0.55	0.86	0.66	#N/A	#N/A
PARG16362	turquoise	279.33	268.128	11.2028	256.925	1.23	1.1	1.71	1.03	0.36	0.92	0.67	0.46	0.25	2.39	2.32	2.98	0.8	0.82	0.59	0.24	0.34	0.32	K13096 splicing factor 4 | (RefSeq) protein gamma response 1 (A)	K13096 splicing factor 4 | (RefSeq) protein gamma response 1 (A)
PARG22097	turquoise	274.991	268.002	6.98917	261.013	6.39	7.48	7.92	6.03	4.65	6.84	5.65	5.13	5.5	14.04	16.38	11.21	6.11	5.61	6.18	4.86	5.54	5.58	#N/A	#N/A
PARG16125	turquoise	329.329	267.951	61.3784	206.573	3.35	2.68	2.64	1.58	0.61	2.24	0.46	0.29	0.27	2.6	2.89	2.93	2.03	1.75	2.15	0.67	0.95	0.7	K17964 leucine-rich PPR motif-containing protein, mitochondrial | (RefSeq) uncharacterized protein LOC109237110 (A)	K17964 leucine-rich PPR motif-containing protein, mitochondrial | (RefSeq) uncharacterized protein LOC109237110 (A)
PARG06354	turquoise	359.313	267.453	91.8602	175.592	9.86	8.24	5.48	6.83	4.85	8.68	0.43	1.35	1.87	10.13	11.74	9.78	5.07	6.2	7.52	1.75	1.66	1.14	#N/A	#N/A
PARG28155	turquoise	273.457	267.382	6.07543	261.307	3.38	4.97	2.73	0.96	0.24	1.84	0.03	0.09	0.06	23.85	27.11	31.36	0.74	0.96	1.09	0.03	0.05	0.04	K07964 heparanase [EC:3.2.1.166] | (RefSeq) heparanase-like protein 3 isoform X1 (A)	K07964 heparanase [EC:3.2.1.166] | (RefSeq) heparanase-like protein 3 isoform X1 (A)
PARG08087	turquoise	274.504	267.373	7.13127	260.241	1.58	2.31	1.58	1.15	0.12	3.64	0	0.04	0	43.29	49.42	35.57	0.85	1.02	2.01	0	0.1	0.1	#N/A	#N/A
PARG29452	turquoise	521.034	267.368	253.666	13.7019	18.02	17.96	18.5	18.56	9.49	15.09	4.34	3.77	3.67	17.65	18.01	15.61	13.92	16.24	12.07	2.31	2.55	1.94	K09422 transcription factor MYB, plant | (RefSeq) uncharacterized protein LOC103338495 (A)	K09422 transcription factor MYB, plant | (RefSeq) uncharacterized protein LOC103338495 (A)
PARG05887	turquoise	292.43	267.3	25.1297	242.171	3.12	4.15	5.38	3.29	0.06	2.21	0.29	0.28	0.24	7.09	6.69	8.81	4.39	5.07	3.51	0.3	0.23	0.2	K10730 ATP-dependent DNA helicase Q4 [EC:3.6.4.12] | (RefSeq) ATP-dependent DNA helicase Q-like 5 (A)	K10730 ATP-dependent DNA helicase Q4 [EC:3.6.4.12] | (RefSeq) ATP-dependent DNA helicase Q-like 5 (A)
PARG06797	turquoise	296.982	267.145	29.8372	237.308	9.42	9.88	9.88	8.55	4.68	6.47	4.09	3.81	4.19	12.61	15.75	9.9	7.11	5.41	5.14	3.42	3.77	3.21	#N/A	#N/A
PARG09215	turquoise	314.642	267.141	47.5011	219.64	2.29	2.22	2.18	1.47	0.63	1.79	0.71	0.81	0.49	2.42	2.28	2.22	1.31	1.73	1.2	0.58	1.01	0.78	K10398 kinesin family member 11 | (RefSeq) 125 kDa kinesin-related protein-like (A)	K10398 kinesin family member 11 | (RefSeq) 125 kDa kinesin-related protein-like (A)
PARG07525	turquoise	332.883	267.11	65.773	201.337	3.43	3.86	2.97	1.81	1.72	4.04	0.04	0.02	0.05	4.32	4.65	5.01	0.81	2.33	2.92	0	0.04	0.11	K22048 mechanosensitive ion channel protein 4/5/6/7/8/9/10 | (RefSeq) mechanosensitive ion channel protein 10-like (A)	K22048 mechanosensitive ion channel protein 4/5/6/7/8/9/10 | (RefSeq) mechanosensitive ion channel protein 10-like (A)
PARG10738	turquoise	338.683	267.099	71.5842	195.515	12.76	15.66	14.66	6.27	1.38	8.37	0.09	0.15	0.23	11.96	13.61	9.48	5.05	6.93	8.5	0.03	0.36	0.08	K20777 exonuclease 3'-5' domain-containing protein 2 [EC:3.1.11.1] | (RefSeq) Werner Syndrome-like exonuclease (A)	K20777 exonuclease 3'-5' domain-containing protein 2 [EC:3.1.11.1] | (RefSeq) Werner Syndrome-like exonuclease (A)
PARG28555	turquoise	273.883	266.852	7.0313	259.821	15.83	24.51	13.83	9.26	11.36	19.83	0.34	0.79	0.39	49.3	50.41	72.58	7.4	8.19	7.68	0.26	0.09	0.05	K05349 beta-glucosidase [EC:3.2.1.21] | (RefSeq) uncharacterized protein LOC110766232 (A)	K05349 beta-glucosidase [EC:3.2.1.21] | (RefSeq) uncharacterized protein LOC110766232 (A)
PARG18152	turquoise	276.347	266.837	9.51047	257.326	4.61	5.19	4.49	3.95	4.53	6.65	0.77	1.73	0.47	21	16.97	13.78	4	6.06	5.33	2.26	0.6	0.58	K16221 transcription factor TCP21 (protein CCA1 HIKING EXPEDITION) | (RefSeq) transcription factor TCP7 (A)	K16221 transcription factor TCP21 (protein CCA1 HIKING EXPEDITION) | (RefSeq) transcription factor TCP7 (A)
PARG09194	turquoise	441.131	266.714	174.417	92.297	151.99	142.26	154.13	125.54	98.48	107.67	45.69	35.05	35.65	152.98	158.65	116.04	101.9	120.99	111.41	43.83	51.78	53.9	K14838 nucleolar protein 15 | (RefSeq) uncharacterized RNA-binding protein C1827.05c (A)	K14838 nucleolar protein 15 | (RefSeq) uncharacterized RNA-binding protein C1827.05c (A)
PARG14083	turquoise	329.071	266.671	62.3999	204.272	2.89	3.21	3.66	1.7	0.79	1.67	0	0	0	2.17	2.85	3.57	1.41	1.28	1.56	0	0	0	K22832 1,3-beta-glucanosyltransferase GAS1 [EC:2.4.1.-] | (RefSeq) PLASMODESMATA CALLOSE-BINDING PROTEIN 3 (A)	K22832 1,3-beta-glucanosyltransferase GAS1 [EC:2.4.1.-] | (RefSeq) PLASMODESMATA CALLOSE-BINDING PROTEIN 3 (A)
PARG12977	turquoise	367.528	266.418	101.11	165.309	10.29	11.14	7.99	7.38	3.03	8.82	1.92	2.21	1.9	8.03	9.68	10.77	8.39	8.08	7.58	1.62	1.88	2.93	K03549 KUP system potassium uptake protein | (RefSeq) potassium transporter 8-like isoform X1 (A)	K03549 KUP system potassium uptake protein | (RefSeq) potassium transporter 8-like isoform X1 (A)
PARG18855	turquoise	345.657	266.188	79.4694	186.719	87.14	97.75	88.26	64.63	17.99	64.72	16.86	17.1	16.39	75.3	90.37	86.91	73.09	71.15	68.91	25.12	30.9	31.53	K21888 glutathione dehydrogenase/transferase [EC:1.8.5.1 2.5.1.18] | (RefSeq) glutathione S-transferase DHAR2-like (A)	K21888 glutathione dehydrogenase/transferase [EC:1.8.5.1 2.5.1.18] | (RefSeq) glutathione S-transferase DHAR2-like (A)
PARG18799	turquoise	370.176	266.12	104.056	162.064	7.14	6.83	8.75	6.06	3.95	6.95	2.29	3	1.18	7.44	8.92	8.44	6.05	6.82	5.03	2.58	1.68	3.01	#N/A	#N/A
PARG07947	turquoise	273.401	266.047	7.35364	258.693	18.41	19.83	24.01	20.19	21.47	18.2	12.94	10.83	11.35	47.47	56.68	37.15	20.02	20.13	18.78	12.45	15.92	14.99	K11816 indole-3-pyruvate monooxygenase [EC:1.14.13.168] | (RefSeq) indole-3-pyruvate monooxygenase YUCCA6 (A)	K11816 indole-3-pyruvate monooxygenase [EC:1.14.13.168] | (RefSeq) indole-3-pyruvate monooxygenase YUCCA6 (A)
PARG19466	turquoise	272.015	265.863	6.15224	259.71	3.74	4.58	1.04	0.69	0.72	2.5	0.04	0.66	0.99	23.9	34.17	23.83	1.13	1.13	1.91	0.19	0.14	0.12	K23450 sarcoplasmic reticulum histidine-rich calcium-binding protein | (RefSeq) low-temperature-induced 65 kDa protein-like (A)	K23450 sarcoplasmic reticulum histidine-rich calcium-binding protein | (RefSeq) low-temperature-induced 65 kDa protein-like (A)
PARG28295	turquoise	325.577	265.784	59.7932	205.99	29.53	26.92	25.73	20.23	5.21	26.26	2.87	2.42	1.85	44.85	41.15	48.51	30.4	40.84	32.17	0.56	1.16	0.33	K20720 reticulon-4 | (RefSeq) reticulon-like protein B21 (A)	K20720 reticulon-4 | (RefSeq) reticulon-like protein B21 (A)
PARG25040	turquoise	448.429	265.772	182.658	83.1139	86.96	77.47	73.76	89.08	37.52	92.64	9.78	19	14.99	103.63	107.4	89.16	84.35	85.36	100.01	8.84	13.21	7.71	#N/A	#N/A
PARG01905	turquoise	471.765	265.692	206.073	59.6194	28.78	31.59	30.85	26.52	13.44	24.59	4.97	5.01	3.53	26.42	27.76	24.25	19.88	30.27	27.54	4.4	6.07	6.06	K00817 histidinol-phosphate aminotransferase [EC:2.6.1.9] | (RefSeq) histidinol-phosphate aminotransferase, chloroplastic (A)	K00817 histidinol-phosphate aminotransferase [EC:2.6.1.9] | (RefSeq) histidinol-phosphate aminotransferase, chloroplastic (A)
PARG26548	turquoise	479.361	265.6	213.761	51.839	253.27	298.95	295.35	277.6	170.92	244.18	83.75	93.8	79.58	291.16	300.21	217.54	205.91	258.32	235.57	85.14	92.12	93.05	K02989 small subunit ribosomal protein S5e | (RefSeq) 40S ribosomal protein S5 (A)	K02989 small subunit ribosomal protein S5e | (RefSeq) 40S ribosomal protein S5 (A)
PARG02979	turquoise	377.554	265.468	112.086	153.381	1803.74	1800.71	1536.79	1076.5	165.36	1181.41	5.16	6.37	8.73	1420.07	1544.53	988.11	936.93	1058.12	1160.55	6.22	13.72	4.27	K14490 histidine-containing phosphotransfer peotein | (RefSeq) histidine-containing phosphotransfer protein 1-like (A)	K14490 histidine-containing phosphotransfer peotein | (RefSeq) histidine-containing phosphotransfer protein 1-like (A)
PARG24919	turquoise	274.177	265.293	8.88441	256.408	2.2	1.43	1.4	0.39	0	1.09	0	0	0	2.58	4.3	2.94	0.31	0.51	0.55	0	0	0	K22324 aliphatic glucosinolate S-oxygenase [EC:1.14.13.237] | (RefSeq) flavin-containing monooxygenase FMO GS-OX5-like (A)	K22324 aliphatic glucosinolate S-oxygenase [EC:1.14.13.237] | (RefSeq) flavin-containing monooxygenase FMO GS-OX5-like (A)
PARG02021	turquoise	349.512	265.279	84.2337	181.045	2.2	3.02	2.1	1.66	0.93	1.72	0.25	0.16	0.23	2.56	2.95	3.06	2.35	2.29	1.94	0.68	0.58	0.46	K03575 A/G-specific adenine glycosylase [EC:3.2.2.-] | (RefSeq) adenine DNA glycosylase (A)	K03575 A/G-specific adenine glycosylase [EC:3.2.2.-] | (RefSeq) adenine DNA glycosylase (A)
PARG14402	turquoise	285.048	265.269	19.7789	245.49	9.57	5.88	8.87	7.33	0.47	8.3	0.87	1.21	0.58	18.77	21.39	21.99	9.17	14.4	11.44	0.44	1.08	0.23	K13448 calcium-binding protein CML | (RefSeq) probable calcium-binding protein CML23 (A)	K13448 calcium-binding protein CML | (RefSeq) probable calcium-binding protein CML23 (A)
PARG28203	turquoise	280.106	265.211	14.8957	250.315	9.46	11.06	13.05	13.07	2.76	9.69	4.61	4.68	3.23	21.82	24.89	20.83	12.38	13.47	11.75	6.08	6.6	7.22	K00215 4-hydroxy-tetrahydrodipicolinate reductase [EC:1.17.1.8] | (RefSeq) 4-hydroxy-tetrahydrodipicolinate reductase 2, chloroplastic (A)	K00215 4-hydroxy-tetrahydrodipicolinate reductase [EC:1.17.1.8] | (RefSeq) 4-hydroxy-tetrahydrodipicolinate reductase 2, chloroplastic (A)
PARG01683	turquoise	279.302	264.969	14.3329	250.636	1.68	2.03	2.31	1.05	0.73	1.03	0	0.3	0.1	2.29	3.07	3.96	0.55	1.02	0.64	0.09	0.09	0.09	K13424 WRKY transcription factor 33 | (RefSeq) WRKY_22; hypothetical protein (A)	K13424 WRKY transcription factor 33 | (RefSeq) WRKY_22; hypothetical protein (A)
PARG16431	turquoise	384.228	264.904	119.323	145.581	134.12	148.32	155.13	174.41	48.64	127.87	34.92	49.63	39.06	166.6	177.61	159.09	143.85	125.81	108.63	37.94	40.75	34.23	K00559 sterol 24-C-methyltransferase [EC:2.1.1.41] | (RefSeq) cycloartenol-C-24-methyltransferase (A)	K00559 sterol 24-C-methyltransferase [EC:2.1.1.41] | (RefSeq) cycloartenol-C-24-methyltransferase (A)
PARG27243	turquoise	315.497	264.803	50.6944	214.108	23.74	22	19.81	20.89	19.66	19.06	11.19	12.22	12.22	32.38	29.72	24.35	16.88	18.53	18.78	9.77	12.02	12.29	K07252 dolichyldiphosphatase [EC:3.6.1.43] | (RefSeq) lipid phosphate phosphatase epsilon 2, chloroplastic-like (A)	K07252 dolichyldiphosphatase [EC:3.6.1.43] | (RefSeq) lipid phosphate phosphatase epsilon 2, chloroplastic-like (A)
PARG01821	turquoise	299.562	264.749	34.8122	229.937	14.66	13.09	11.31	10.7	8.95	11.8	7.02	6.12	4.19	16.73	17.26	21.91	13.67	13.45	13.37	5.12	6.04	5.89	K23002 RNA polymerase II-associated protein 3 | (RefSeq) tetratricopeptide repeat (TPR)-containing protein (A)	K23002 RNA polymerase II-associated protein 3 | (RefSeq) tetratricopeptide repeat (TPR)-containing protein (A)
PARG06088	turquoise	400.147	264.745	135.401	129.344	3.35	2.54	2.74	2.58	1.1	2.92	0	0.03	0.02	4.54	3.64	2.79	2.04	3.1	3.13	0.01	0.09	0.09	K03183 demethylmenaquinone methyltransferase / 2-methoxy-6-polyprenyl-1,4-benzoquinol methylase [EC:2.1.1.163 2.1.1.201] | (RefSeq) 2-phytyl-1,4-beta-naphthoquinone methyltransferase, chloroplastic (A)	K03183 demethylmenaquinone methyltransferase / 2-methoxy-6-polyprenyl-1,4-benzoquinol methylase [EC:2.1.1.163 2.1.1.201] | (RefSeq) 2-phytyl-1,4-beta-naphthoquinone methyltransferase, chloroplastic (A)
PARG27541	turquoise	388.105	264.687	123.418	141.268	255.58	230.56	243.73	288.73	194.6	273.48	36.94	55.23	60.32	375.62	434.28	313.44	248.01	302.49	296.78	58.23	73.75	77.78	K13464 jasmonate ZIM domain-containing protein | (RefSeq) protein TIFY 3B isoform X1 (A)	K13464 jasmonate ZIM domain-containing protein | (RefSeq) protein TIFY 3B isoform X1 (A)
PARG26212	turquoise	296.791	264.67	32.1208	232.549	169.1	186.89	214.09	198.06	163.86	160.52	94.09	86.07	75.4	322.1	325.93	211.29	171.97	167.2	158.07	90.74	93.74	106.9	K02923 large subunit ribosomal protein L38e | (RefSeq) POPTRDRAFT_562207; hypothetical protein (A)	K02923 large subunit ribosomal protein L38e | (RefSeq) POPTRDRAFT_562207; hypothetical protein (A)
PARG07752	turquoise	303.301	264.539	38.762	225.777	6.9	8.94	6.94	6.51	1.76	8.69	0.08	0.13	0.05	9.7	13.31	10.16	2.93	2.32	3.03	0	0.09	0.04	K14505 cyclin D3, plant | (RefSeq) cyclin-D3-1-like (A)	K14505 cyclin D3, plant | (RefSeq) cyclin-D3-1-like (A)
PARG16884	turquoise	317.808	264.451	53.357	211.094	10.11	8.21	8.41	9.09	2.79	9.75	2.92	2.69	2.18	12.62	12.2	13.69	9.17	10.79	8.74	3.05	3.8	4.31	K14536 ribosome assembly protein 1 [EC:3.6.5.-] | (RefSeq) uncharacterized protein LOC8057224 (A)	K14536 ribosome assembly protein 1 [EC:3.6.5.-] | (RefSeq) uncharacterized protein LOC8057224 (A)
PARG00568	turquoise	376.608	264.321	112.287	152.034	12.38	12.92	12.1	8.55	2.96	8.25	0.42	1.74	1.12	9.9	10.65	8.28	7.96	8.95	7.66	1.52	2.59	2.44	K12309 beta-galactosidase [EC:3.2.1.23] | (Kazusa) Lj3g3v0323160.2; - (A)	K12309 beta-galactosidase [EC:3.2.1.23] | (Kazusa) Lj3g3v0323160.2; - (A)
PARG05997	turquoise	275.067	264.236	10.8312	253.405	2.22	1.83	1.85	1.12	0.92	1.05	0.66	0.94	0.61	3.11	3.09	2.45	0.77	1.25	1.27	0.55	0.8	0.87	K05396 D-cysteine desulfhydrase [EC:4.4.1.15] | (RefSeq) D-cysteine desulfhydrase 2, mitochondrial (A)	K05396 D-cysteine desulfhydrase [EC:4.4.1.15] | (RefSeq) D-cysteine desulfhydrase 2, mitochondrial (A)
PARG17422	turquoise	276.192	264.085	12.1067	251.979	0.32	0.77	0.51	0.58	0.03	0.52	0.04	0.21	0.03	1.15	1.46	1.52	0.43	0.79	0.49	0.02	0.11	0.11	K01051 pectinesterase [EC:3.1.1.11] | (RefSeq) probable pectinesterase/pectinesterase inhibitor 58 (A)	K01051 pectinesterase [EC:3.1.1.11] | (RefSeq) probable pectinesterase/pectinesterase inhibitor 58 (A)
PARG09673	turquoise	422.532	264.082	158.45	105.632	79.28	76.12	87.62	85.02	33.32	61.94	12.99	13.98	11.83	87.35	94.99	59.94	67.71	74.23	57.61	15.51	18.54	12.95	#N/A	#N/A
PARG26786	turquoise	269.501	264.061	5.43938	258.622	8.92	8.85	10.53	2.76	0	7.07	0	0	0.06	34.83	38.94	54.45	3.88	5.7	4.95	0.07	0.06	0	K13680 beta-mannan synthase [EC:2.4.1.32] | (RefSeq) glucomannan 4-beta-mannosyltransferase 9 (A)	K13680 beta-mannan synthase [EC:2.4.1.32] | (RefSeq) glucomannan 4-beta-mannosyltransferase 9 (A)
PARG15863	turquoise	357.39	263.823	93.5668	170.257	9.14	6.22	6.8	6.32	4.02	8.07	2.27	2.27	2.27	9.3	8.57	8.34	5.03	4.97	5.86	2.14	1.99	1.67	#N/A	#N/A
PARG24367	turquoise	313.192	263.798	49.3941	214.404	34.94	37.59	43.95	28.69	18.99	26.91	11.78	10.76	9.99	40.83	38.52	48.39	31.28	30.02	27.63	15.18	18.04	18.74	K17046 protein DEK | (RefSeq) protein DEK isoform X1 (A)	K17046 protein DEK | (RefSeq) protein DEK isoform X1 (A)
PARG12740	turquoise	278.129	263.798	14.3317	249.466	55.33	47.95	39.93	17.98	56.29	30.66	8.51	5.13	4.83	126.81	128.44	106.09	16.6	31.9	33.67	3.85	4.82	4.16	K13415 protein brassinosteroid insensitive 1 [EC:2.7.10.1 2.7.11.1] | (RefSeq) uncharacterized LOC103401427 (A)	K13415 protein brassinosteroid insensitive 1 [EC:2.7.10.1 2.7.11.1] | (RefSeq) uncharacterized LOC103401427 (A)
PARG10750	turquoise	301.969	263.711	38.2581	225.453	135.38	179.6	206.16	114.57	81.38	102.16	13.99	13.3	10.64	252.74	275.68	150.61	82.58	81.41	81.81	19.23	20.87	27.9	K00074 3-hydroxybutyryl-CoA dehydrogenase [EC:1.1.1.157] | (RefSeq) 3-hydroxybutyryl-CoA dehydrogenase (A)	K00074 3-hydroxybutyryl-CoA dehydrogenase [EC:1.1.1.157] | (RefSeq) 3-hydroxybutyryl-CoA dehydrogenase (A)
PARG08719	turquoise	301.206	263.709	37.4976	226.211	121	138.1	151.68	123.19	110.57	117.61	73.12	78.63	71.48	182.87	197.96	176.26	82.11	87.7	91.19	63.14	64.83	58.08	K02947 small subunit ribosomal protein S10e | (RefSeq) 40S ribosomal protein S10-like (A)	K02947 small subunit ribosomal protein S10e | (RefSeq) 40S ribosomal protein S10-like (A)
PARG30213	turquoise	270.106	263.649	6.45732	257.191	3.64	10.13	4.97	1.07	0.04	0.99	0	0	0	13.98	14.2	16.41	0.83	1.13	1.09	0	0	0	K08486 syntaxin 1B/2/3 | (RefSeq) syntaxin-related protein KNOLLE (A)	K08486 syntaxin 1B/2/3 | (RefSeq) syntaxin-related protein KNOLLE (A)
PARG20173	turquoise	572.559	263.572	308.987	-45.4156	30.79	30.3	30.27	27.06	23.15	31.55	11.18	7.71	7.74	34.24	35.66	29.29	26.27	26.17	26.63	5.78	6.23	4.75	K01695 tryptophan synthase alpha chain [EC:4.2.1.20] | (RefSeq) tryptophan synthase alpha chain-like (A)	K01695 tryptophan synthase alpha chain [EC:4.2.1.20] | (RefSeq) tryptophan synthase alpha chain-like (A)
PARG13099	turquoise	271.408	263.128	8.27964	254.848	13.73	16.24	10.1	1.66	0	1.76	0	0	0	25.22	31.1	21.11	0.7	2.57	1.69	0	0	0	K03860 phosphatidylinositol glycan, class Q | (RefSeq) N-acetylglucosaminyl-phosphatidylinositol biosynthetic protein gpi1-like (A)	K03860 phosphatidylinositol glycan, class Q | (RefSeq) N-acetylglucosaminyl-phosphatidylinositol biosynthetic protein gpi1-like (A)
PARG07885	turquoise	332.305	263.123	69.1812	193.942	41.6	39.13	32.19	15.4	20.81	21.57	0.13	0.64	0.52	41.89	42.01	37.81	10.18	18	19.46	1.15	1.05	0.55	K14484 auxin-responsive protein IAA | (RefSeq) auxin-responsive protein IAA2 isoform X1 (A)	K14484 auxin-responsive protein IAA | (RefSeq) auxin-responsive protein IAA2 isoform X1 (A)
PARG29186	turquoise	322.742	262.948	59.7941	203.154	17.18	12.46	16.22	7.66	1.21	10.07	0.26	0.57	0.25	18.28	20.39	16.88	14.09	13.78	14.43	2.33	1.55	2.22	K19040 E3 ubiquitin-protein ligase ATL10/75/76/77/78 [EC:2.3.2.27] | (RefSeq) hypothetical protein (A)	K19040 E3 ubiquitin-protein ligase ATL10/75/76/77/78 [EC:2.3.2.27] | (RefSeq) hypothetical protein (A)
PARG14511	turquoise	268.973	262.737	6.236	256.501	0.33	1.89	0.58	0.08	0	0.52	0	0	0	3.39	3.69	3.12	0.19	0.24	0.08	0	0	0	#N/A	#N/A
PARG18959	turquoise	393.794	261.899	131.896	130.003	30.46	33.46	30.12	25.82	15.28	27.86	10.58	10.29	8.23	24.7	25.13	35.08	22.76	24.17	23.98	9.48	9.44	7.85	K18626 trichohyalin | (RefSeq) protein INVOLVED IN DE NOVO 2-like isoform X1 (A)	K18626 trichohyalin | (RefSeq) protein INVOLVED IN DE NOVO 2-like isoform X1 (A)
PARG11644	turquoise	268.52	261.83	6.6899	255.14	6	14.29	9.4	2.63	0.61	2.15	0	0.31	0	39.53	45.2	23.57	2.41	0.96	1.13	0	0	0	#N/A	#N/A
PARG19578	turquoise	281.031	261.576	19.4546	242.122	8.31	9.94	11.23	6.99	0.08	6.08	0.26	0.4	0.12	13.54	11.28	21.5	7.53	8.09	6.17	0.22	0.26	0.16	K03155 timeless | (RefSeq) protein timeless homolog isoform X1 (A)	K03155 timeless | (RefSeq) protein timeless homolog isoform X1 (A)
PARG15951	turquoise	272.475	261.567	10.9083	250.659	113.17	117.31	111.9	65.65	20.89	83.62	89.75	76.62	67.38	216.08	241.83	246.11	85.07	102.97	95.19	39.76	48.69	43.18	K23280 rhamnogalacturonan I rhamnosyltransferase [EC:2.4.1.351] | (RefSeq) hypothetical protein (A)	K23280 rhamnogalacturonan I rhamnosyltransferase [EC:2.4.1.351] | (RefSeq) hypothetical protein (A)
PARG27348	turquoise	346.04	261.547	84.4932	177.054	101.35	80.62	89.67	57.35	46.01	71.52	20.41	23.72	23.02	89.4	81.52	87.56	42.76	49.61	47.63	19.33	20.31	18.22	K09250 cellular nucleic acid-binding protein | (RefSeq) LOW QUALITY PROTEIN: cold shock protein 2 (A)	K09250 cellular nucleic acid-binding protein | (RefSeq) LOW QUALITY PROTEIN: cold shock protein 2 (A)
PARG22978	turquoise	346.216	261.512	84.7039	176.808	130.49	102.21	80.02	77.5	53.68	130.84	3.42	3.37	3.86	153.81	149.62	151.76	69.49	76.18	132.1	3.03	4.77	3.01	K00855 phosphoribulokinase [EC:2.7.1.19] | (RefSeq) phosphoribulokinase, chloroplastic (A)	K00855 phosphoribulokinase [EC:2.7.1.19] | (RefSeq) phosphoribulokinase, chloroplastic (A)
PARG11625	turquoise	272.081	261.32	10.7612	250.559	12	12.06	14.39	12.87	7.32	11.13	12.27	6.75	9.78	34.97	37.84	29.14	16.41	11.68	16.37	5.52	5.87	4.87	K00809 deoxyhypusine synthase [EC:2.5.1.46] | (RefSeq) deoxyhypusine synthase-like (A)	K00809 deoxyhypusine synthase [EC:2.5.1.46] | (RefSeq) deoxyhypusine synthase-like (A)
PARG17919	turquoise	331.844	261.306	70.5378	190.769	25.04	24.74	20.88	16.25	3.24	23.5	1.12	2.14	1.75	29.48	24.99	37.65	22.47	25.02	27.72	3.42	2.22	2.25	K03029 26S proteasome regulatory subunit N10 | (RefSeq) 26S proteasome non-ATPase regulatory subunit 4 homolog (A)	K03029 26S proteasome regulatory subunit N10 | (RefSeq) 26S proteasome non-ATPase regulatory subunit 4 homolog (A)
PARG02289	turquoise	270.425	260.905	9.52061	251.384	2.87	2.86	2.96	2.84	1.71	2.97	1.07	0.73	1.28	13.68	12.28	7.9	0.8	1.33	1.3	0.22	0.11	0.17	K10878 meiotic recombination protein SPO11 | (RefSeq) DNA topoisomerase 6 subunit A-like (A)	K10878 meiotic recombination protein SPO11 | (RefSeq) DNA topoisomerase 6 subunit A-like (A)
PARG19536	turquoise	280.141	260.599	19.5427	241.056	8.58	7.27	6.37	5.11	1.24	8.19	0	0	0	17.87	16.83	11.1	4.54	4.12	10.78	0	0	0	#N/A	#N/A
PARG21121	turquoise	356.103	260.564	95.5388	165.026	8.94	8.78	8.57	8.52	3.69	7.8	4.74	4.89	4.03	9.4	9.14	10.27	8.6	7.79	7.05	3.74	3.75	3.43	K15923 alpha-L-fucosidase 2 [EC:3.2.1.51] | (RefSeq) alpha-L-fucosidase 2 (A)	K15923 alpha-L-fucosidase 2 [EC:3.2.1.51] | (RefSeq) alpha-L-fucosidase 2 (A)
PARG18532	turquoise	307.033	260.506	46.5266	213.98	27.43	19.67	19.76	6.6	0.41	16.08	0.09	0.18	0.02	25.86	22.58	22.46	12.13	12.95	16	0.35	1.3	1.19	K20642 Rho GTPase-activating protein 22/24/25 | (RefSeq) rho GTPase-activating protein 3 (A)	K20642 Rho GTPase-activating protein 22/24/25 | (RefSeq) rho GTPase-activating protein 3 (A)
PARG01083	turquoise	277.171	260.402	16.7689	243.633	81.32	87.98	153.52	77.54	7.67	31.82	12.58	9.12	13.25	189.43	219.88	155.09	69.44	50.9	37.5	11.87	12.02	13.03	K11252 histone H2B | (RefSeq) histone H2B (A)	K11252 histone H2B | (RefSeq) histone H2B (A)
PARG08730	turquoise	329.427	260.381	69.0458	191.336	0.38	0.5	0.51	0.22	0.13	0.27	0.02	0.06	0	0.52	0.55	0.47	0.21	0.33	0.47	0.03	0.02	0.03	K18195 rhamnogalacturonan endolyase [EC:4.2.2.23] | (RefSeq) probable rhamnogalacturonate lyase B isoform X1 (A)	K18195 rhamnogalacturonan endolyase [EC:4.2.2.23] | (RefSeq) probable rhamnogalacturonate lyase B isoform X1 (A)
PARG23272	turquoise	278.895	260.291	18.6042	241.687	5.28	5.18	4.27	1.67	1.01	3.52	0.03	0	0.06	8.38	8.49	5.44	0.76	1.33	0.85	0	0	0.03	K06636 structural maintenance of chromosome 1 | (RefSeq) structural maintenance of chromosomes protein 2-2-like (A)	K06636 structural maintenance of chromosome 1 | (RefSeq) structural maintenance of chromosomes protein 2-2-like (A)
PARG12510	turquoise	267.334	260.264	7.06962	253.194	3.09	5.72	4.93	8.06	0.28	11.36	0.33	0.78	0.51	39.26	53.88	49.64	6.03	4.3	3.44	0	0	0.03	K19791 iron transport multicopper oxidase | (RefSeq) L-ascorbate oxidase homolog (A)	K19791 iron transport multicopper oxidase | (RefSeq) L-ascorbate oxidase homolog (A)
PARG05842	turquoise	375.681	260.261	115.421	144.84	505.71	608.18	617.67	661.9	319.33	493.05	166.35	184.57	171.03	715.09	785.72	488.87	406.23	495.98	451.8	156.11	183.51	175.67	K02880 large subunit ribosomal protein L17e | (RefSeq) 60S ribosomal protein L17-2 (A)	K02880 large subunit ribosomal protein L17e | (RefSeq) 60S ribosomal protein L17-2 (A)
PARG20630	turquoise	272.486	260.199	12.2861	247.913	8.93	14.21	9.32	3.68	0.19	4.86	0.01	0.01	0.1	12.2	12.09	20.13	2.82	4.39	4	0.03	0	0	K02184 formin 2 | (RefSeq) formin-like protein 1 (A)	K02184 formin 2 | (RefSeq) formin-like protein 1 (A)
PARG06495	turquoise	272.913	260.148	12.7657	247.382	18.6	19.27	19.12	15	10.52	17.31	13.04	16.4	15.03	31.18	29.01	33.71	14.72	15.64	17.51	10.86	10.91	10.29	K23280 rhamnogalacturonan I rhamnosyltransferase [EC:2.4.1.351] | (RefSeq) uncharacterized protein At1g04910 (A)	K23280 rhamnogalacturonan I rhamnosyltransferase [EC:2.4.1.351] | (RefSeq) uncharacterized protein At1g04910 (A)
PARG23732	turquoise	266.723	260.019	6.70447	253.314	1.13	0.52	1.81	0.76	0.64	1.39	0.4	0	0.39	10.82	9.57	7.17	1.02	1.07	1.45	0.22	0.69	0.16	K09286 EREBP-like factor | (RefSeq) dehydration-responsive element-binding protein 1A-like (A)	K09286 EREBP-like factor | (RefSeq) dehydration-responsive element-binding protein 1A-like (A)
PARG04438	turquoise	324.842	259.892	64.9502	194.942	9.51	8.78	8.3	5.84	1.04	7.8	1.25	2.01	1.75	9.28	9.09	8.1	3.93	5.61	3.49	0.64	0.96	1.08	K20043 clathrin coat assembly protein AP180 | (RefSeq) putative clathrin assembly protein At5g35200 isoform X1 (A)	K20043 clathrin coat assembly protein AP180 | (RefSeq) putative clathrin assembly protein At5g35200 isoform X1 (A)
PARG23287	turquoise	371.059	259.872	111.188	148.684	5.85	6.29	6.94	4.4	3.25	5.1	1.88	1.44	1.31	5.45	6.81	5.5	4.3	4.7	5.39	2.09	2.44	2.74	K17535 serine/threonine-protein kinase TNNI3K [EC:2.7.11.1] | (RefSeq) mitogen-activated protein kinase kinase kinase dlk-1-like (A)	K17535 serine/threonine-protein kinase TNNI3K [EC:2.7.11.1] | (RefSeq) mitogen-activated protein kinase kinase kinase dlk-1-like (A)
PARG13605	turquoise	367.228	259.704	107.524	152.18	76.46	74.54	61.68	62.05	15.66	65.01	4.19	6.53	4.93	64.53	62.54	67.77	38.86	38.35	30.92	4.3	2.58	0.87	K01681 aconitate hydratase [EC:4.2.1.3] | (RefSeq) uncharacterized protein LOC107950333 isoform X1 (A)	K01681 aconitate hydratase [EC:4.2.1.3] | (RefSeq) uncharacterized protein LOC107950333 isoform X1 (A)
PARG22964	turquoise	265.017	259.698	5.31875	254.38	1.97	1.96	1.76	0.56	0.59	0.87	0	0	0.06	8.89	11.59	13.69	0.67	0.79	1.52	0	0	0	K21568 pinoresinol/lariciresinol reductase [EC:1.23.1.1 1.23.1.2 1.23.1.3 1.23.1.4] | (RefSeq) isoflavone reductase homolog (A)	K21568 pinoresinol/lariciresinol reductase [EC:1.23.1.1 1.23.1.2 1.23.1.3 1.23.1.4] | (RefSeq) isoflavone reductase homolog (A)
PARG21166	turquoise	357.497	259.549	97.9481	161.6	63.85	67.72	68.66	54.56	19.23	48.87	13.58	17.08	15.59	66.08	76.51	67.13	70.86	58.16	62.12	19.16	21.76	21.62	K03011 DNA-directed RNA polymerase II subunit RPB3 | (RefSeq) DNA-directed RNA polymerases II, IV and V subunit 3-like (A)	K03011 DNA-directed RNA polymerase II subunit RPB3 | (RefSeq) DNA-directed RNA polymerases II, IV and V subunit 3-like (A)
PARG05253	turquoise	265.849	259.505	6.34353	253.162	0.46	0.39	0.43	0.06	0	0.08	0	0	0	1.19	1.06	1	0.16	0.27	0.46	0.08	0	0.18	#N/A	#N/A
PARG12634	turquoise	267.627	259.199	8.42832	250.771	4.78	4.97	2.87	1.04	0.15	2.07	0.11	0.34	0.26	6.26	9.1	6.04	1.29	0.79	1.7	0.29	0.06	0.75	#N/A	#N/A
PARG07039	turquoise	265.885	259.129	6.75574	252.373	8.96	6.33	4.03	0.74	1.58	2.45	0	0	0	14.32	13.29	17.24	0.65	1.62	1.73	0.07	0.16	0.02	K07407 alpha-galactosidase [EC:3.2.1.22] | (RefSeq) alpha-galactosidase 1-like (A)	K07407 alpha-galactosidase [EC:3.2.1.22] | (RefSeq) alpha-galactosidase 1-like (A)
PARG23754	turquoise	264.737	258.702	6.03486	252.668	0.59	1.54	0.69	0.19	0.05	0.14	0	0	0	2.05	2.12	2.52	0.15	0.21	0.12	0	0	0	K14494 DELLA protein | (RefSeq) DELLA protein GAIP-B-like (A)	K14494 DELLA protein | (RefSeq) DELLA protein GAIP-B-like (A)
PARG04587	turquoise	307.668	258.7	48.9675	209.733	23.59	41.28	43.18	21.12	4.75	28.6	3.64	4.18	3.63	51.18	52.69	32.58	16.08	23.59	25.72	1	1.99	1.31	#N/A	#N/A
PARG07942	turquoise	445.301	258.674	186.627	72.0472	16.57	13.83	14.26	12.54	10.24	16.13	4.87	4.05	3.48	17.41	15.19	16.52	11.98	13.2	16.03	4.66	5.67	5.38	K17710 pentatricopeptide repeat domain-containing protein 1 | (RefSeq) pentatricopeptide repeat-containing protein At5g25630 (A)	K17710 pentatricopeptide repeat domain-containing protein 1 | (RefSeq) pentatricopeptide repeat-containing protein At5g25630 (A)
PARG06793	turquoise	271.027	258.632	12.3952	246.237	1.93	1.94	1.67	2.07	0.24	2.59	0.86	1.13	0.89	5.01	5.46	5.97	2.22	1.11	1.21	0.39	0.25	0.07	K08332 vacuolar protein 8 | (RefSeq) U-box domain-containing protein 11-like (A)	K08332 vacuolar protein 8 | (RefSeq) U-box domain-containing protein 11-like (A)
PARG05911	turquoise	265.455	258.257	7.1983	251.059	1.98	5.13	3.07	1.4	0.1	0.87	0.11	0.68	0.26	8.66	8.57	6.47	1.41	0.55	1.33	0.31	0.4	0.77	K02537 mitotic spindle assembly checkpoint protein MAD2 | (RefSeq) mitotic spindle checkpoint protein MAD2-like (A)	K02537 mitotic spindle assembly checkpoint protein MAD2 | (RefSeq) mitotic spindle checkpoint protein MAD2-like (A)
PARG24002	turquoise	264.562	258.238	6.3234	251.915	2.43	2.82	2.18	0.46	0.24	1.57	0.02	0	0	24.34	28.63	15.96	0.16	0.34	0.21	0	0	0.02	#N/A	#N/A
PARG25006	turquoise	282.363	258.229	24.1336	234.096	6.02	8.17	9.78	4.93	0	4.49	0.13	0.3	0	9.01	8	14.43	4.78	4.52	4.1	0.03	0.03	0	K11274 chromosome transmission fidelity protein 4 | (RefSeq) WD repeat and HMG-box DNA-binding protein 1 (A)	K11274 chromosome transmission fidelity protein 4 | (RefSeq) WD repeat and HMG-box DNA-binding protein 1 (A)
PARG02154	turquoise	311.988	257.906	54.0815	203.825	10.37	11.55	12.19	4.21	0.99	5.72	0.07	0.08	0.32	7.6	8.75	10.11	3.99	4.46	5.36	0.02	0.03	0.02	K04733 interleukin-1 receptor-associated kinase 4 [EC:2.7.11.1] | (RefSeq) receptor protein kinase-like protein At4g34220 (A)	K04733 interleukin-1 receptor-associated kinase 4 [EC:2.7.11.1] | (RefSeq) receptor protein kinase-like protein At4g34220 (A)
PARG06059	turquoise	270.723	257.858	12.865	244.993	8.44	14.23	8.6	1.75	0.67	5.08	0.08	0	0.02	12.45	14.97	16.8	1.35	2.74	2.45	0	0	0	K01206 alpha-L-fucosidase [EC:3.2.1.51] | (RefSeq) alpha-L-fucosidase 3 (A)	K01206 alpha-L-fucosidase [EC:3.2.1.51] | (RefSeq) alpha-L-fucosidase 3 (A)
PARG19818	turquoise	289.814	257.733	32.081	225.652	226.87	265.33	215.23	191.11	98.52	214.11	109.25	134.02	114.17	251	250.14	356.33	185.86	213.98	189.56	100.71	95.04	96.38	K08678 UDP-glucuronate decarboxylase [EC:4.1.1.35] | (RefSeq) UDP-glucuronic acid decarboxylase 2-like (A)	K08678 UDP-glucuronate decarboxylase [EC:4.1.1.35] | (RefSeq) UDP-glucuronic acid decarboxylase 2-like (A)
PARG12642	turquoise	389.654	257.704	131.95	125.754	33.68	31.89	34.28	28.21	17.42	26.72	10.9	8.13	7.98	31.41	36.4	28.38	27.05	29.67	26.8	12.74	15.39	16.59	K03012 DNA-directed RNA polymerase II subunit RPB4 | (RefSeq) DNA-directed RNA polymerases IV and V subunit 4 isoform X2 (A)	K03012 DNA-directed RNA polymerase II subunit RPB4 | (RefSeq) DNA-directed RNA polymerases IV and V subunit 4 isoform X2 (A)
PARG16202	turquoise	264.543	257.654	6.88876	250.766	1.89	1.54	1.56	1.09	0.17	1.37	0.89	1.41	1.08	8.46	9.21	8.96	1.65	0.93	1.5	0.92	1.13	1.19	#N/A	#N/A
PARG20163	turquoise	268.948	257.619	11.3295	246.289	15.8	14.6	19.51	19.9	7.91	14.67	5.8	4.69	5.75	54.96	56.03	28.79	12.9	11.6	9.51	4.78	4.61	3.82	K03320 ammonium transporter, Amt family | (RefSeq) ammonium transporter 3 member 3-like (A)	K03320 ammonium transporter, Amt family | (RefSeq) ammonium transporter 3 member 3-like (A)
PARG11914	turquoise	391.369	257.607	133.762	123.845	273.37	303.62	321.59	331.8	185.55	250.79	101.43	109.51	109.7	373.03	372.25	247.51	232.02	267.64	235.98	103.05	108.5	110.16	K01000 phospho-N-acetylmuramoyl-pentapeptide-transferase [EC:2.7.8.13] | (RefSeq) phospho-N-acetylmuramoyl-pentapeptide- transferase homolog (A)	K01000 phospho-N-acetylmuramoyl-pentapeptide-transferase [EC:2.7.8.13] | (RefSeq) phospho-N-acetylmuramoyl-pentapeptide- transferase homolog (A)
PARG04255	turquoise	436.516	257.521	178.995	78.5262	10.19	7.34	8.91	8.03	4.88	8.05	1.03	0.23	0.53	10.26	12.78	7.39	7.6	7.18	8.81	0.42	0.79	0.19	K17637 exocyst complex component 2 | (RefSeq) exocyst complex component SEC5A-like (A)	K17637 exocyst complex component 2 | (RefSeq) exocyst complex component SEC5A-like (A)
PARG03375	turquoise	279.449	257.273	22.1754	235.098	0.86	0.93	0.59	0.51	0.15	0.69	0	0	0	0.77	0.95	1.52	0.33	0.32	0.49	0	0	0	K15502 serine/threonine-protein phosphatase 6 regulatory ankyrin repeat subunit A | (RefSeq) uncharacterized LOC101298415 (A)	K15502 serine/threonine-protein phosphatase 6 regulatory ankyrin repeat subunit A | (RefSeq) uncharacterized LOC101298415 (A)
PARG18724	turquoise	266.245	257.124	9.12067	248.004	1.47	0.85	1	0.31	0.8	0.46	0.06	0.15	0.09	2.27	2.34	2.77	0.41	0.38	0.77	0.02	0.07	0.07	K19916 double C2-like domain-containing protein alpha | (RefSeq) LOW QUALITY PROTEIN: synaptotagmin-3-like (A)	K19916 double C2-like domain-containing protein alpha | (RefSeq) LOW QUALITY PROTEIN: synaptotagmin-3-like (A)
PARG09494	turquoise	352.751	257.09	95.6615	161.428	34.96	43.09	35.68	38.7	15.34	38.35	10.68	11.47	10.19	51.78	57.52	38.66	41.84	29.97	40.25	10.03	10.28	7.17	K02946 small subunit ribosomal protein S10 | (RefSeq) 30S ribosomal protein S10, chloroplastic (A)	K02946 small subunit ribosomal protein S10 | (RefSeq) 30S ribosomal protein S10, chloroplastic (A)
PARG06056	turquoise	262.598	257.046	5.55165	251.495	0.47	0.47	0.37	0.18	0	0.16	0	0	0	1.12	0.85	1.52	0.16	0.22	0.18	0	0	0	K17506 protein phosphatase 1L [EC:3.1.3.16] | (RefSeq) probable protein phosphatase 2C 14 (A)	K17506 protein phosphatase 1L [EC:3.1.3.16] | (RefSeq) probable protein phosphatase 2C 14 (A)
PARG27252	turquoise	274.323	257.034	17.289	239.745	5.82	6.34	5.14	3.87	3.08	3.45	3.02	2.38	2.74	6.88	6.24	7.86	4.71	4.26	4.88	2.1	2.85	2.87	#N/A	#N/A
PARG29229	turquoise	264.84	257.018	7.82161	249.196	0.36	0.25	0.18	0.54	0.03	0.14	0	0.08	0.05	1.93	1.68	1.65	0.25	0.01	0.28	0	0	0	K04733 interleukin-1 receptor-associated kinase 4 [EC:2.7.11.1] | (RefSeq) G-type lectin S-receptor-like serine/threonine-protein kinase SD3-1 (A)	K04733 interleukin-1 receptor-associated kinase 4 [EC:2.7.11.1] | (RefSeq) G-type lectin S-receptor-like serine/threonine-protein kinase SD3-1 (A)
PARG18823	turquoise	270.211	256.995	13.2158	243.779	91.96	90.01	150.83	96.17	28	43.85	24.2	24.09	20.76	237.36	266.97	158.59	99.8	72.33	55.41	27.02	27.64	31.27	K11254 histone H4 | (RefSeq) histone H4 (A)	K11254 histone H4 | (RefSeq) histone H4 (A)
PARG13518	turquoise	262.691	256.916	5.77502	251.141	5.91	4.37	2.41	2.13	0.13	4.5	0	0	0	23.73	31.13	15.38	0.97	0.55	1.83	0	0	0	#N/A	#N/A
PARG02555	turquoise	263.478	256.895	6.58211	250.313	4.34	4.79	4.69	1.89	0.22	1.86	0.34	1.12	1.64	19.94	24.05	12.41	0.54	1.7	1.48	0.52	0.54	0.99	#N/A	#N/A
PARG26667	turquoise	293.738	256.773	36.9651	219.808	2.2	1.73	1.67	0.86	0.56	1.62	0	0.14	0.03	2.06	2.3	2.17	0.4	0.82	0.52	0.03	0.15	0.16	K13035 beta-cyano-L-alanine hydratase/nitrilase [EC:3.5.5.4 4.2.1.65] | (RefSeq) bifunctional nitrilase/nitrile hydratase NIT4B-like isoform X1 (A)	K13035 beta-cyano-L-alanine hydratase/nitrilase [EC:3.5.5.4 4.2.1.65] | (RefSeq) bifunctional nitrilase/nitrile hydratase NIT4B-like isoform X1 (A)
PARG27017	turquoise	268.842	256.657	12.1853	244.471	11.43	12.19	13.31	10.22	7.27	10.93	8.19	8.08	9.06	20.84	22.88	14.94	10.52	9.2	8.67	6.4	7.52	7.3	K02935 large subunit ribosomal protein L7/L12 | (RefSeq) 50S ribosomal protein L7/L12-like (A)	K02935 large subunit ribosomal protein L7/L12 | (RefSeq) 50S ribosomal protein L7/L12-like (A)
PARG20475	turquoise	266.614	256.535	10.0789	246.456	2.42	2.59	1.53	0.74	0	0.64	0	0	0	2.49	2.71	4.29	0.79	0.94	1.31	0	0	0	K04733 interleukin-1 receptor-associated kinase 4 [EC:2.7.11.1] | (RefSeq) probable LRR receptor-like serine/threonine-protein kinase At5g48740 (A)	K04733 interleukin-1 receptor-associated kinase 4 [EC:2.7.11.1] | (RefSeq) probable LRR receptor-like serine/threonine-protein kinase At5g48740 (A)
PARG23638	turquoise	268.024	256.516	11.508	245.008	32.89	38.82	31.62	32.6	18.26	44.06	13.8	13.91	11.25	111.75	77.32	84.75	29.37	37.23	33.68	12.77	8.76	6.1	K15285 solute carrier family 35, member E3 | (RefSeq) probable sugar phosphate/phosphate translocator At3g11320 (A)	K15285 solute carrier family 35, member E3 | (RefSeq) probable sugar phosphate/phosphate translocator At3g11320 (A)
PARG05755	turquoise	281.686	256.28	25.4062	230.874	69.82	57.37	71.39	60.45	43.89	42.25	25.19	17.38	23.98	110.11	128.55	67.89	42.77	51.92	39.7	15.51	23.53	21.56	#N/A	#N/A
PARG23370	turquoise	274.983	256.176	18.8072	237.369	12.44	9.91	10.38	7.21	7.63	9.53	6.33	6.04	5.25	12.22	13.77	16.67	9.15	9.78	9.68	4.89	5.82	5.87	K14494 DELLA protein | (RefSeq) DELLA protein RGL2 (A)	K14494 DELLA protein | (RefSeq) DELLA protein RGL2 (A)
PARG14381	turquoise	287.98	256.135	31.8448	224.29	6.63	5.99	4.25	2.53	3.04	5.13	0.16	1.05	0.68	7.91	9.18	6.43	1.77	2.96	2.93	0.92	0.31	0.54	K21373 7-deoxyloganetic acid glucosyltransferase [EC:2.4.1.323] | (RefSeq) 7-deoxyloganetic acid glucosyltransferase-like (A)	K21373 7-deoxyloganetic acid glucosyltransferase [EC:2.4.1.323] | (RefSeq) 7-deoxyloganetic acid glucosyltransferase-like (A)
PARG08615	turquoise	318.239	256.087	62.1526	193.934	11.07	13.2	14.58	6.09	2.67	7.01	0.49	0.37	0.53	12.29	11.32	9.66	6.03	4.93	5.91	0.95	1.1	0.61	K13126 polyadenylate-binding protein | (RefSeq) 29 kDa ribonucleoprotein A, chloroplastic (A)	K13126 polyadenylate-binding protein | (RefSeq) 29 kDa ribonucleoprotein A, chloroplastic (A)
PARG27378	turquoise	261.556	255.831	5.72508	250.106	1.66	2.09	0.54	0.59	0	1.04	0	0	0	6.32	9.36	6.91	0.42	1.92	3.19	0	0	0	K16283 E3 ubiquitin-protein ligase SDIR1 [EC:2.3.2.27] | (RefSeq) E3 ubiquitin-protein ligase SDIR1 isoform X1 (A)	K16283 E3 ubiquitin-protein ligase SDIR1 [EC:2.3.2.27] | (RefSeq) E3 ubiquitin-protein ligase SDIR1 isoform X1 (A)
PARG06929	turquoise	330.406	255.795	74.6107	181.184	92.65	108.29	86.19	95.3	5.68	43.74	0.84	3.82	3.67	104.07	122.27	86.65	73.9	64.85	70.43	6.08	7.15	4.79	#N/A	#N/A
PARG10874	turquoise	260.832	255.744	5.08783	250.656	1.74	1.56	1.35	0.53	0.61	0.7	0.63	0.66	0.45	3.99	5.38	3.37	0.75	0.83	0.72	0.52	0.66	0.83	#N/A	#N/A
PARG24890	turquoise	263.24	255.723	7.51766	248.205	19.66	20.71	19.52	11.77	8.95	14.96	11.05	12.54	11.08	24.19	28.21	35.64	15.07	16.84	17.09	9.55	10.89	11.15	K13681 xyloglucan fucosyltransferase [EC:2.4.1.-] | (RefSeq) galactoside 2-alpha-L-fucosyltransferase (A)	K13681 xyloglucan fucosyltransferase [EC:2.4.1.-] | (RefSeq) galactoside 2-alpha-L-fucosyltransferase (A)
PARG21065	turquoise	276.27	255.377	20.8932	234.484	3.15	3.84	2.64	0.83	0.09	1.51	0	0	0	3.28	3.27	5.23	1.12	1.96	2.52	0	0	0	K15920 xylan 1,4-beta-xylosidase [EC:3.2.1.37] | (RefSeq) probable beta-D-xylosidase 5 (A)	K15920 xylan 1,4-beta-xylosidase [EC:3.2.1.37] | (RefSeq) probable beta-D-xylosidase 5 (A)
PARG19282	turquoise	265.671	255.197	10.4738	244.723	6.52	8.04	6.86	5.46	2.1	6.13	4.09	3.84	3.36	10.14	9.88	14.35	5.98	5.2	5.8	3.03	3.7	2.31	#N/A	#N/A
PARG10664	turquoise	337.502	255.142	82.3596	172.783	13.94	16.92	15.48	17.2	2.37	22.12	0.34	1.08	1.42	28.11	23.62	26.05	16.41	20.49	20.78	1.22	0.57	0.29	K23095 demethylphylloquinol methyltransferase [EC:2.1.1.329] | (RefSeq) 2-phytyl-1,4-beta-naphthoquinone methyltransferase, chloroplastic-like (A)	K23095 demethylphylloquinol methyltransferase [EC:2.1.1.329] | (RefSeq) 2-phytyl-1,4-beta-naphthoquinone methyltransferase, chloroplastic-like (A)
PARG07396	turquoise	262.15	254.888	7.26134	247.627	6.63	8.63	6.26	5.44	0.25	3.07	6.54	6.23	4.17	73.57	84.45	67.27	6.39	4.75	7.13	3.6	5.61	1.14	K09286 EREBP-like factor | (RefSeq) EREB109; ethylene-responsive transcription factor RAP2-13-like (A)	K09286 EREBP-like factor | (RefSeq) EREB109; ethylene-responsive transcription factor RAP2-13-like (A)
PARG18911	turquoise	266.351	254.8	11.5503	243.25	106.45	104.2	208.36	121.3	0.83	31.65	0.24	0.68	0.27	426.3	479.9	263.52	95.94	36.32	23.47	0.29	0.04	0.34	K11254 histone H4 | (RefSeq) histone H4 (A)	K11254 histone H4 | (RefSeq) histone H4 (A)
PARG24960	turquoise	298.193	254.705	43.4879	211.217	552.59	490.89	554.28	346.29	212.45	355.83	191.4	245.24	228.31	505.11	574.21	515.35	293.02	338.96	288.88	192.87	175.6	185.25	K12741 heterogeneous nuclear ribonucleoprotein A1/A3 | (RefSeq) glycine-rich RNA-binding protein blt801-like (A)	K12741 heterogeneous nuclear ribonucleoprotein A1/A3 | (RefSeq) glycine-rich RNA-binding protein blt801-like (A)
PARG03263	turquoise	267.777	254.64	13.1376	241.502	4.51	4.28	3.64	3.9	1.39	2.97	0.41	0.55	0.42	7.51	8.01	10.9	5.08	4.97	4.99	1.16	1.43	1.49	K03921 acyl-[acyl-carrier-protein] desaturase [EC:1.14.19.2 1.14.19.11 1.14.19.26] | (RefSeq) stearoyl-[acyl-carrier-protein] 9-desaturase, chloroplastic-like (A)	K03921 acyl-[acyl-carrier-protein] desaturase [EC:1.14.19.2 1.14.19.11 1.14.19.26] | (RefSeq) stearoyl-[acyl-carrier-protein] 9-desaturase, chloroplastic-like (A)
PARG01507	turquoise	269.453	254.577	14.8764	239.701	56.56	48.74	40.76	40.29	38.5	43.92	33.07	38.68	40.18	82.37	85.48	84.35	52.89	47.4	48.57	27.34	23.78	24.46	#N/A	#N/A
PARG12303	turquoise	274.319	254.56	19.7587	234.802	5.15	8.79	5.8	9	0.6	7.47	0	0.06	0.11	12.93	21.56	17.19	8.84	9.2	7.01	0	0.03	0	#N/A	#N/A
PARG07357	turquoise	311.785	254.532	57.2522	197.28	8.04	6.33	7.27	6.69	5.05	7.07	3.77	3.76	3.37	9.25	10.73	10.36	6.76	6.08	4.77	2.22	3.53	1.58	K04733 interleukin-1 receptor-associated kinase 4 [EC:2.7.11.1] | (RefSeq) iNACtive protein kinase SELMODRAFT_444075-like (A)	K04733 interleukin-1 receptor-associated kinase 4 [EC:2.7.11.1] | (RefSeq) iNACtive protein kinase SELMODRAFT_444075-like (A)
PARG08916	turquoise	259.874	254.481	5.39253	249.088	4.29	8.46	4.16	1.05	0.34	5.36	0	0.02	0.04	29.74	44.81	44.33	0.73	1.45	3.94	0.02	0.01	0.01	K15920 xylan 1,4-beta-xylosidase [EC:3.2.1.37] | (RefSeq) beta-xylosidase/alpha-L-arabinofuranosidase 2 (A)	K15920 xylan 1,4-beta-xylosidase [EC:3.2.1.37] | (RefSeq) beta-xylosidase/alpha-L-arabinofuranosidase 2 (A)
PARG16308	turquoise	328.655	254.399	74.2564	180.142	10.67	11.94	9.24	5.64	1.25	5.2	0	0.07	0.24	7.97	9.48	11.42	5.62	8.32	9.18	0.04	0.01	0.03	K08900 mitochondrial chaperone BCS1 | (RefSeq) AAA-ATPase At4g30250-like (A)	K08900 mitochondrial chaperone BCS1 | (RefSeq) AAA-ATPase At4g30250-like (A)
PARG10287	turquoise	393.27	254.369	138.9	115.469	110.11	111.81	109.62	82.87	16.6	101.71	16.45	18.35	12.17	83.77	82.03	98.41	87.07	84.77	81.73	7.22	7.84	4.68	K16732 protein regulator of cytokinesis 1 | (RefSeq) 65-kDa microtubule-associated protein 1 isoform X1 (A)	K16732 protein regulator of cytokinesis 1 | (RefSeq) 65-kDa microtubule-associated protein 1 isoform X1 (A)
PARG00020	turquoise	283.474	254.209	29.2644	224.945	5.72	5.78	6.56	5.83	5.6	3.59	0.68	0.86	0.79	12.5	13.66	7.37	5.4	4.87	4.39	1.09	1.49	0.99	K14571 ribosome biogenesis ATPase | (RefSeq) cell division control protein 48 homolog C-like (A)	K14571 ribosome biogenesis ATPase | (RefSeq) cell division control protein 48 homolog C-like (A)
PARG23717	turquoise	398.171	254.151	144.02	110.131	42.22	41.8	35.08	27.2	16.14	39.32	4.23	3.63	4.64	39.79	40.55	42.24	31.77	40.64	44.77	8.93	10.84	7.93	K15613 homeobox protein Meis1 | (RefSeq) homeobox protein knotted-1-like 2 isoform X2 (A)	K15613 homeobox protein Meis1 | (RefSeq) homeobox protein knotted-1-like 2 isoform X2 (A)
PARG09432	turquoise	294.636	253.876	40.7601	213.116	9.58	9.23	10.03	11.28	2.73	9.63	6.18	5.03	5.76	16.45	18.63	15.37	10.12	11.02	10.19	3.57	2.93	2.44	K07151 dolichyl-diphosphooligosaccharide---protein glycosyltransferase [EC:2.4.99.18] | (RefSeq) dolichyl-diphosphooligosaccharide--protein glycosyltransferase subunit STT3B (A)	K07151 dolichyl-diphosphooligosaccharide---protein glycosyltransferase [EC:2.4.99.18] | (RefSeq) dolichyl-diphosphooligosaccharide--protein glycosyltransferase subunit STT3B (A)
PARG13593	turquoise	380.657	253.591	127.066	126.525	30.91	34.52	31.03	26.33	5.16	19.88	0	0.73	0.5	20.51	24.56	30.26	20.63	22.27	26.64	0	0.03	0.07	K17964 leucine-rich PPR motif-containing protein, mitochondrial | (RefSeq) uncharacterized LOC101506267 (A)	K17964 leucine-rich PPR motif-containing protein, mitochondrial | (RefSeq) uncharacterized LOC101506267 (A)
PARG24202	turquoise	262.086	253.483	8.60314	244.88	1.91	1.8	1.34	1.47	0.98	1.64	0.27	0.83	0.34	2.83	2.74	3.4	1.04	1.18	1.2	0.78	0.75	1.06	K13422 transcription factor MYC2 | (RefSeq) transcription factor MYC4 (A)	K13422 transcription factor MYC2 | (RefSeq) transcription factor MYC4 (A)
PARG17829	turquoise	293.675	253.229	40.4462	212.783	19.64	12.9	15.82	13.04	13.2	18.34	0	0.04	0.13	31.96	40.86	32.06	16.29	20.31	26.19	0.38	1.05	0.59	K09286 EREBP-like factor | (RefSeq) ethylene-responsive transcription factor TINY-like isoform X1 (A)	K09286 EREBP-like factor | (RefSeq) ethylene-responsive transcription factor TINY-like isoform X1 (A)
PARG21243	turquoise	289.972	253.031	36.9402	216.091	42.02	35.9	37.18	44.41	29.75	36.64	12.97	10.55	10.88	65.04	72.58	43.81	38.71	36.12	34.31	14.7	20.13	20.44	K15901 EKC/KEOPS complex subunit CGI121/TPRKB | (RefSeq) EKC/KEOPS complex subunit Tprkb (A)	K15901 EKC/KEOPS complex subunit CGI121/TPRKB | (RefSeq) EKC/KEOPS complex subunit Tprkb (A)
PARG29248	turquoise	297.103	252.959	44.144	208.815	6.75	7.78	6.83	4.02	0.38	3.31	0.09	0.13	0.4	4.82	7.83	6.49	2.17	3.13	3.17	0.25	0.4	0.12	#N/A	#N/A
PARG23275	turquoise	317.743	252.93	64.8132	188.117	2.47	3.3	1.99	1.51	1.24	2.1	0.16	0.3	0.37	2.69	2.57	2.96	1.27	1.12	1.69	0.2	0.26	0.42	K22911 thiamine phosphate phosphatase / amino-HMP aminohydrolase [EC:3.1.3.100 3.5.99.-] | (RefSeq) bifunctional TH2 protein, mitochondrial-like (A)	K22911 thiamine phosphate phosphatase / amino-HMP aminohydrolase [EC:3.1.3.100 3.5.99.-] | (RefSeq) bifunctional TH2 protein, mitochondrial-like (A)
PARG11651	turquoise	260.488	252.927	7.56049	245.367	8.06	12.5	8.24	3.78	0.25	4.98	7.66	1.5	3.9	32.21	27.14	34.22	5.22	7.87	5.71	0.57	0.81	0.51	#N/A	#N/A
PARG15839	turquoise	262.242	252.809	9.43316	243.376	0.46	0.25	0.46	0.17	0.04	0.13	0	0	0	0.71	0.79	0.84	0.32	0.03	0.12	0.01	0	0	K22369 epoxide hydrolase 4 [EC:3.3.-.-] | (RefSeq) uncharacterized protein LOC104235966 (A)	K22369 epoxide hydrolase 4 [EC:3.3.-.-] | (RefSeq) uncharacterized protein LOC104235966 (A)
PARG29277	turquoise	260.141	252.743	7.39747	245.346	0.72	0.7	0.32	0.13	0	0.44	0	0	0	0.86	1.32	1.42	0.03	0.19	0.45	0	0	0	K22912 5-amino-6-(5-phospho-D-ribitylamino)uracil phosphatase [EC:3.1.3.104] | (RefSeq) uncharacterized LOC107851784 (A)	K22912 5-amino-6-(5-phospho-D-ribitylamino)uracil phosphatase [EC:3.1.3.104] | (RefSeq) uncharacterized LOC107851784 (A)
PARG01497	turquoise	265.455	252.461	12.9942	239.467	6.06	5.78	6.01	5.29	2.4	5.09	2.61	1.84	1.68	10.86	11.83	10.77	6.88	6.5	7.3	2.47	4.68	4	K04733 interleukin-1 receptor-associated kinase 4 [EC:2.7.11.1] | (RefSeq) probable receptor-like protein kinase At1g49730 (A)	K04733 interleukin-1 receptor-associated kinase 4 [EC:2.7.11.1] | (RefSeq) probable receptor-like protein kinase At1g49730 (A)
PARG27221	turquoise	271.279	252.293	18.986	233.307	4.56	3.01	4.86	2.12	0	4.27	0	0	0	5.35	6.36	8.89	1.07	2.76	3.3	0	0	0	K15397 3-ketoacyl-CoA synthase [EC:2.3.1.199] | (RefSeq) 3-ketoacyl-CoA synthase 17-like (A)	K15397 3-ketoacyl-CoA synthase [EC:2.3.1.199] | (RefSeq) 3-ketoacyl-CoA synthase 17-like (A)
PARG03416	turquoise	269.097	252.216	16.8809	235.335	0.76	1.48	1.31	0.55	0.22	0.39	0	0	0	1.63	1.28	2.01	0.5	0.51	0.51	0	0	0	#N/A	#N/A
PARG20796	turquoise	368.387	252.09	116.297	135.793	44.63	39.61	37.78	36.8	8.81	40.42	4.25	5.18	3.07	49.38	52.77	52.12	43.45	49.43	54.92	2.59	2.64	1.89	K20826 RNA polymerase II-associated protein 1 | (RefSeq) hypothetical protein (A)	K20826 RNA polymerase II-associated protein 1 | (RefSeq) hypothetical protein (A)
PARG18332	turquoise	354.738	251.97	102.768	149.202	18.29	16.63	14.26	8.6	5.61	16.45	1.71	2.14	1.82	15.72	13.53	17.11	9.14	13.93	14.31	2.6	2.85	2.41	K04733 interleukin-1 receptor-associated kinase 4 [EC:2.7.11.1] | (RefSeq) G-type lectin S-receptor-like serine/threonine-protein kinase At2g19130 (A)	K04733 interleukin-1 receptor-associated kinase 4 [EC:2.7.11.1] | (RefSeq) G-type lectin S-receptor-like serine/threonine-protein kinase At2g19130 (A)
PARG13864	turquoise	258.006	251.875	6.13055	245.745	1.45	2.05	1.01	0.44	0.19	1.02	0	0.03	0.05	2.37	3.24	4.4	0.17	0.72	1.37	0.01	0.06	0.06	K13429 chitin elicitor receptor kinase 1 | (RefSeq) chitin elicitor receptor kinase 1-like isoform X1 (A)	K13429 chitin elicitor receptor kinase 1 | (RefSeq) chitin elicitor receptor kinase 1-like isoform X1 (A)
PARG04109	turquoise	359.484	251.812	107.671	144.141	47.84	47.94	57.08	54.98	13.01	45.23	19.81	17.66	14.02	57.69	61.78	59.96	52.21	57.49	48.38	12.54	13.82	12.11	K06085 synovial sarcoma, X breakpoint 2 interacting protein | (RefSeq) afadin- and alpha-actinin-binding protein-like isoform X3 (A)	K06085 synovial sarcoma, X breakpoint 2 interacting protein | (RefSeq) afadin- and alpha-actinin-binding protein-like isoform X3 (A)
PARG06789	turquoise	257.559	251.801	5.75781	246.043	0.26	1.24	0.83	0.15	0	0.28	0.03	0	0	2.29	2.16	2.84	0.17	0.18	0.14	0	0.07	0	K07213 copper chaperone | (RefSeq) hypothetical protein (A)	K07213 copper chaperone | (RefSeq) hypothetical protein (A)
PARG05785	turquoise	259.229	251.755	7.47412	244.281	5.44	4.51	4.37	1.38	4.19	1.85	1.25	0.64	0.75	15.12	14.26	16.13	0.98	1.39	1.62	0.76	0.82	1.04	K13415 protein brassinosteroid insensitive 1 [EC:2.7.10.1 2.7.11.1] | (RefSeq) uncharacterized LOC103401427 (A)	K13415 protein brassinosteroid insensitive 1 [EC:2.7.10.1 2.7.11.1] | (RefSeq) uncharacterized LOC103401427 (A)
PARG29368	turquoise	328.96	251.672	77.2882	174.384	70.93	61.78	60.3	64.83	52.2	56.07	29	23.5	22.57	100.08	114.16	73.57	70.65	70.28	68.43	19.18	20.16	17.97	K10418 dynein light chain LC8-type | (RefSeq) dynein light chain 2, cytoplasmic (A)	K10418 dynein light chain LC8-type | (RefSeq) dynein light chain 2, cytoplasmic (A)
PARG06229	turquoise	326.101	251.536	74.5654	176.97	2.47	2.21	2.09	1.93	1.67	3.36	0.3	0.56	0.49	3.77	3.81	3.81	1.7	1.61	1.85	0.05	0.03	0	K04733 interleukin-1 receptor-associated kinase 4 [EC:2.7.11.1] | (RefSeq) probable receptor-like protein kinase At5g38990 (A)	K04733 interleukin-1 receptor-associated kinase 4 [EC:2.7.11.1] | (RefSeq) probable receptor-like protein kinase At5g38990 (A)
PARG22949	turquoise	409.65	251.534	158.116	93.4185	6.33	6.57	5.01	6.72	2.62	6.33	0.66	0.71	0.66	7.45	6.94	5.83	4.73	3.94	6.06	0.75	0.76	0.65	#N/A	#N/A
PARG15551	turquoise	301.094	251.514	49.5795	201.935	30.94	26.67	21.98	14.43	4.27	23.55	1.27	1.06	0.87	21.12	27.68	27.27	8.57	9.63	11.33	0.87	1.1	0.75	K14484 auxin-responsive protein IAA | (RefSeq) auxin-responsive protein IAA27-like (A)	K14484 auxin-responsive protein IAA | (RefSeq) auxin-responsive protein IAA27-like (A)
PARG27347	turquoise	403.344	251.431	151.913	99.5182	105.2	91.18	78.96	63.13	34.49	82.67	1.83	6.27	5.18	82.86	84.39	79.2	56.19	49.11	90.8	2.36	4.68	1.66	K02641 ferredoxin--NADP+ reductase [EC:1.18.1.2] | (RefSeq) ferredoxin--NADP reductase, leaf isozyme, chloroplastic (A)	K02641 ferredoxin--NADP+ reductase [EC:1.18.1.2] | (RefSeq) ferredoxin--NADP reductase, leaf isozyme, chloroplastic (A)
PARG00411	turquoise	269.702	251.352	18.3505	233.001	18.71	19.67	28.44	25.3	0.98	21.38	0	0.18	0	45.44	55.09	42.69	5.26	2.73	5.14	0	0.1	0.18	#N/A	#N/A
PARG19836	turquoise	377.727	251.328	126.398	124.93	512.11	557.52	571.52	601.49	432.34	448.72	218.39	227.21	215.05	699.93	790.11	521.17	472.78	577.29	490.05	211.31	228.26	228.36	K02883 large subunit ribosomal protein L18e | (RefSeq) 60S ribosomal protein L18-2 (A)	K02883 large subunit ribosomal protein L18e | (RefSeq) 60S ribosomal protein L18-2 (A)
PARG23593	turquoise	344.288	251.283	93.0054	158.277	3.11	3.56	3.68	2.15	0.93	3.26	0.66	0.31	0.49	2.52	3.23	3.22	1.78	2.55	2.7	0.41	0.62	0.96	K14553 U3 small nucleolar RNA-associated protein 18 | (RefSeq) U3 small nucleolar RNA-associated protein 18 homolog (A)	K14553 U3 small nucleolar RNA-associated protein 18 | (RefSeq) U3 small nucleolar RNA-associated protein 18 homolog (A)
PARG24370	turquoise	368.006	251.208	116.799	134.409	5.13	5.52	5.32	4.14	1.11	3.37	0.6	0.91	0.4	4.65	4.73	4.22	4.22	4.6	4.98	0.71	1.07	1.01	K10990 RecQ-mediated genome instability protein 1 | (RefSeq) recQ-mediated genome instability protein 1 (A)	K10990 RecQ-mediated genome instability protein 1 | (RefSeq) recQ-mediated genome instability protein 1 (A)
PARG03023	turquoise	266.505	251.026	15.4787	235.547	20.55	17.24	19.33	8.99	6.86	13.02	0.55	1.47	1.12	37.3	29.03	45.98	16.41	19.9	24.23	3.01	2.46	1.61	#N/A	#N/A
PARG18071	turquoise	262.576	251.022	11.5542	239.468	86.57	87.09	85.2	103.91	85.27	82.87	52.26	42.22	43.23	200.69	210.01	126.8	86.82	86.5	75.54	42.22	55.89	52.96	K02953 small subunit ribosomal protein S13e | (RefSeq) 40S ribosomal protein S13 (A)	K02953 small subunit ribosomal protein S13e | (RefSeq) 40S ribosomal protein S13 (A)
PARG02891	turquoise	263.23	250.959	12.2709	238.688	44.07	41.13	71.84	24.18	0.45	8.72	0.12	0.07	0.13	117.16	122.01	76.42	26.05	11.5	6.95	0.06	0	0	K11251 histone H2A | (RefSeq) histone H2A.1 (A)	K11251 histone H2A | (RefSeq) histone H2A.1 (A)
PARG12882	turquoise	344.743	250.941	93.8021	157.139	4.59	3.67	3.66	2.04	1.58	2.55	0.77	0.76	0.44	4.3	3.37	3.57	2.75	2.85	2.63	0.45	0.55	0.54	K05656 ATP-binding cassette, subfamily B (MDR/TAP), member 9 | (RefSeq) ABC transporter B family member 26, chloroplastic-like (A)	K05656 ATP-binding cassette, subfamily B (MDR/TAP), member 9 | (RefSeq) ABC transporter B family member 26, chloroplastic-like (A)
PARG05039	turquoise	300.41	250.886	49.5242	201.362	2.06	1.71	1.76	1.55	0.46	1.93	0.98	0.66	0.65	2.51	2.37	2.06	1.47	1.51	1.58	0.4	0.67	0.79	K21343 ubiquitin carboxyl-terminal hydrolase 15 [EC:3.4.19.12] | (RefSeq) ubiquitin carboxyl-terminal hydrolase 8 isoform X2 (A)	K21343 ubiquitin carboxyl-terminal hydrolase 15 [EC:3.4.19.12] | (RefSeq) ubiquitin carboxyl-terminal hydrolase 8 isoform X2 (A)
PARG27040	turquoise	383.855	250.764	133.091	117.673	13.29	16.35	19.35	17.82	4.22	12.98	2.63	2.82	2.54	14.84	15.79	16.74	11.8	13.49	11.95	1.97	2.6	1.7	K14307 nucleoporin p58/p45 | (RefSeq) nuclear pore complex protein NUP58 (A)	K14307 nucleoporin p58/p45 | (RefSeq) nuclear pore complex protein NUP58 (A)
PARG26582	turquoise	272.312	250.6	21.7115	228.889	8.74	9.21	8.49	5.98	4.96	7.32	4.18	3.48	3.74	13.25	12.44	12.03	3.28	4.06	4.09	2.68	2.69	2.88	K11323 histone arginine demethylase JMJD6 [EC:1.14.11.-] | (Kazusa) Lj0g3v0363059.1; - (A)	K11323 histone arginine demethylase JMJD6 [EC:1.14.11.-] | (Kazusa) Lj0g3v0363059.1; - (A)
PARG04498	turquoise	258.469	250.481	7.98772	242.494	11.89	13.21	20.49	9.78	5.02	7.24	6.26	6.76	4.81	30.49	38.37	26.59	9.88	8.76	6.95	5.06	5.92	7.6	K10735 GINS complex subunit 4 | (RefSeq) DNA replication complex GINS protein SLD5 (A)	K10735 GINS complex subunit 4 | (RefSeq) DNA replication complex GINS protein SLD5 (A)
PARG29923	turquoise	255.665	250.446	5.21928	245.227	1.12	2.5	0.98	0.25	0.03	0.2	0	0.06	0.03	3.21	3.44	4.41	0.34	0.26	0.37	0	0	0	K21777 G2/mitotic-specific cyclin-B, other | (RefSeq) G2/mitotic-specific cyclin S13-7 (A)	K21777 G2/mitotic-specific cyclin-B, other | (RefSeq) G2/mitotic-specific cyclin S13-7 (A)
PARG07712	turquoise	329.496	250.17	79.3263	170.843	0.61	0.62	0.73	0.62	0.28	0.52	0	0	0.06	0.63	0.87	0.83	0.36	0.29	0.21	0	0	0	K23002 RNA polymerase II-associated protein 3 | (RefSeq) tetratricopeptide repeat (TPR)-containing protein (A)	K23002 RNA polymerase II-associated protein 3 | (RefSeq) tetratricopeptide repeat (TPR)-containing protein (A)
PARG06330	turquoise	377.64	249.64	127.999	121.641	5.44	5.31	5.53	4.82	2.11	5.51	1.5	1.29	1.05	4.99	5.89	4.63	3.74	3.14	3.24	0.51	0.64	1.14	K07052 uncharacterized protein | (RefSeq) uncharacterized protein LOC18788542 (A)	K07052 uncharacterized protein | (RefSeq) uncharacterized protein LOC18788542 (A)
PARG23447	turquoise	345.904	249.436	96.4678	152.968	47.19	41.13	41.48	48.17	18.54	63.01	2.92	4.56	2.71	75.6	67.99	72.71	52.9	57.67	62.01	6.44	5.01	4.22	K22763 deubiquitinase DESI2 [EC:3.4.19.12] | (Kazusa) Lj2g3v1989220.3; - (A)	K22763 deubiquitinase DESI2 [EC:3.4.19.12] | (Kazusa) Lj2g3v1989220.3; - (A)
PARG12127	turquoise	256.674	249.426	7.24767	242.178	0.56	0.63	0.5	0.42	0.57	0.36	0.18	0.14	0.22	1.16	1.24	1.32	0.53	0.48	0.53	0.29	0.43	0.3	#N/A	#N/A
PARG06944	turquoise	254.773	249.384	5.389	243.995	0.69	0.53	0.7	0.36	0.04	0.42	0	0	0	1.23	1.75	2.41	0.14	0.43	0.36	0	0	0	#N/A	#N/A
PARG29427	turquoise	380.135	249.24	130.894	118.346	1461.63	1291.41	900.94	817.58	796.54	1027.93	113.95	132.4	157.74	1427.29	1434.43	1129.61	685.95	828.68	914.02	166.57	173.45	112.66	#N/A	#N/A
PARG13589	turquoise	255.331	249.177	6.15361	243.023	0.68	0.58	0.41	0.36	0.04	0.33	0	0	0	1.32	2.22	1.17	0.16	0.35	0.71	0	0	0	K18812 cyclin D6, plant | (RefSeq) putative cyclin-D6-1 (A)	K18812 cyclin D6, plant | (RefSeq) putative cyclin-D6-1 (A)
PARG07400	turquoise	259.001	249.148	9.8529	239.295	1.95	1.86	2.23	0.46	0.21	0.43	0.17	0.47	0.14	2.93	3.58	3.12	0.48	0.46	0.76	0.36	0.24	0.24	#N/A	#N/A
PARG29249	turquoise	255.028	248.752	6.27586	242.476	0.43	1.12	1.28	0.19	0	0.55	0	0	0	10.12	9.73	5.85	0.1	0.16	0.26	0	0.1	0	#N/A	#N/A
PARG07375	turquoise	261.345	248.655	12.69	235.966	0.93	0.76	0.61	0.66	0.03	0.58	0.05	0	0.03	1.31	1.73	2.07	0.61	0.59	1.23	0.1	0.03	0	K04122 ent-kaurene oxidase [EC:1.14.13.78] | (RefSeq) ent-kaurene oxidase, chloroplastic-like (A)	K04122 ent-kaurene oxidase [EC:1.14.13.78] | (RefSeq) ent-kaurene oxidase, chloroplastic-like (A)
PARG17624	turquoise	279.151	248.601	30.5496	218.051	17	16.88	15.83	13.46	7.24	14.26	7.13	8.79	7.16	19.22	18.56	26.36	17.45	16.06	15.09	6.19	8.22	7.12	K10389 tubulin gamma | (RefSeq) tubulin gamma-1 chain-like (A)	K10389 tubulin gamma | (RefSeq) tubulin gamma-1 chain-like (A)
PARG27386	turquoise	259.849	248.462	11.3875	237.074	5.83	7.54	5.38	5.12	1.12	4.55	4.32	2.99	2.93	13.22	13.02	16.73	7.02	7.25	5.89	1.33	1.54	0.92	K01381 saccharopepsin [EC:3.4.23.25] | (RefSeq) aspartic proteinase-like protein 1 (A)	K01381 saccharopepsin [EC:3.4.23.25] | (RefSeq) aspartic proteinase-like protein 1 (A)
PARG19188	turquoise	304.512	248.456	56.0564	192.4	9.76	7.7	8.23	7.12	2.25	7.97	2.34	2.09	1.22	10.52	8.81	9.43	6.38	6.74	5.24	2.1	3.19	3.65	K03514 non-canonical poly(A) RNA polymerase PAPD5/7 [EC:2.7.7.19] | (RefSeq) protein HESO1-like (A)	K03514 non-canonical poly(A) RNA polymerase PAPD5/7 [EC:2.7.7.19] | (RefSeq) protein HESO1-like (A)
PARG13613	turquoise	253.55	248.226	5.32344	242.903	4.36	6.72	4.84	2.55	2.18	3.16	1.1	1.49	1.18	7.93	7.99	12.29	3.08	2.95	2.91	2.1	1.95	1.34	#N/A	#N/A
PARG18848	turquoise	272.215	248.134	24.0813	224.053	195.75	211.17	219.12	246.97	152.79	185.31	91.58	100.96	93.88	351.36	416.12	228.89	172.99	175.5	160.92	82.65	99.34	113.53	K02918 large subunit ribosomal protein L35e | (RefSeq) 60S ribosomal protein L35 (A)	K02918 large subunit ribosomal protein L35e | (RefSeq) 60S ribosomal protein L35 (A)
PARG00515	turquoise	285.987	248.096	37.8915	210.204	1.09	1.43	0.78	0.37	0.29	0.68	0	0.03	0.03	1.29	1.49	1.18	0.74	0.43	0.86	0	0.03	0	K05747 Wiskott-Aldrich syndrome protein | (RefSeq) uncharacterized protein At4g04980 (A)	K05747 Wiskott-Aldrich syndrome protein | (RefSeq) uncharacterized protein At4g04980 (A)
PARG19327	turquoise	261.257	247.791	13.4662	234.325	2.24	2.85	3.41	1.53	0.46	3.57	0.03	0.05	0.13	7.07	8.67	9.24	2.77	4.45	5.32	0.12	0.2	0.29	K01193 beta-fructofuranosidase [EC:3.2.1.26] | (RefSeq) beta-fructofuranosidase, soluble isoenzyme I-like (A)	K01193 beta-fructofuranosidase [EC:3.2.1.26] | (RefSeq) beta-fructofuranosidase, soluble isoenzyme I-like (A)
PARG15140	turquoise	339.595	247.617	91.9785	155.638	8.49	8.1	9.02	4.95	1.95	6.6	1.54	0.54	0.6	6.95	6.47	8.04	5.95	5.61	7.72	1.6	1.84	1.58	K02960 small subunit ribosomal protein S16e | (RefSeq) uncharacterized protein LOC110817833 (A)	K02960 small subunit ribosomal protein S16e | (RefSeq) uncharacterized protein LOC110817833 (A)
PARG29789	turquoise	335.029	247.506	87.523	159.983	18.78	19.5	17.18	18.37	0.31	14.96	2.45	2.65	2.14	19.97	22.42	25	21.81	16.09	15.68	0.35	0.87	0.56	K00521 ferric-chelate reductase [EC:1.16.1.7] | (RefSeq) ferric reduction oxidase 8, mitochondrial isoform X1 (A)	K00521 ferric-chelate reductase [EC:1.16.1.7] | (RefSeq) ferric reduction oxidase 8, mitochondrial isoform X1 (A)
PARG27220	turquoise	254.031	247.189	6.84206	240.347	6.23	5.23	6.21	2.87	1.96	5.49	2.41	2.41	2.01	10.51	10.39	11.32	4.22	3.87	3.96	3	3.48	4.27	K17681 ATPase family AAA domain-containing protein 3A/B | (RefSeq) ATPase family AAA domain-containing protein 3C (A)	K17681 ATPase family AAA domain-containing protein 3A/B | (RefSeq) ATPase family AAA domain-containing protein 3C (A)
PARG04928	turquoise	255.29	247.135	8.15488	238.98	0.24	0.31	0.32	0.2	0	0.29	0.08	0	0.13	0.68	1.13	0.8	0.04	0.09	0.13	0	0.02	0.02	K09286 EREBP-like factor | (RefSeq) ethylene-responsive transcription factor LEP-like (A)	K09286 EREBP-like factor | (RefSeq) ethylene-responsive transcription factor LEP-like (A)
PARG18466	turquoise	267.252	246.967	20.2859	226.681	133.52	121.8	103.33	37.83	16.24	31.87	9.56	12.88	11.54	138.25	140.74	127.31	43.98	40.92	47.23	5.96	8.5	5.38	K01513 ectonucleotide pyrophosphatase/phosphodiesterase family member 1/3 [EC:3.1.4.1 3.6.1.9] | (RefSeq) uncharacterized protein LOC109769794 (A)	K01513 ectonucleotide pyrophosphatase/phosphodiesterase family member 1/3 [EC:3.1.4.1 3.6.1.9] | (RefSeq) uncharacterized protein LOC109769794 (A)
PARG21501	turquoise	290.492	246.952	43.54	203.412	11.5	13.47	10.24	11.59	3.42	18.09	0.44	1.17	0.76	19.35	18.42	27.57	11.37	13.77	13.43	0.55	0.38	0.21	K04733 interleukin-1 receptor-associated kinase 4 [EC:2.7.11.1] | (RefSeq) probable receptor-like serine/threonine-protein kinase At4g34500 isoform X1 (A)	K04733 interleukin-1 receptor-associated kinase 4 [EC:2.7.11.1] | (RefSeq) probable receptor-like serine/threonine-protein kinase At4g34500 isoform X1 (A)
PARG12582	turquoise	255.852	246.914	8.93808	237.976	3.55	4.78	2.76	2.9	2.74	2.92	0.81	1.69	1.35	8.22	7.13	7.78	3.7	1.79	1.86	1.6	1.2	1.2	K12462 Rho GDP-dissociation inhibitor | (RefSeq) rho GDP-dissociation inhibitor 1 (A)	K12462 Rho GDP-dissociation inhibitor | (RefSeq) rho GDP-dissociation inhibitor 1 (A)
PARG07374	turquoise	425.997	246.906	179.092	67.814	7.73	7.82	6.24	5.05	2.88	7.6	0.37	0.58	0.62	6.05	6.82	7.63	6.28	7.41	7.28	0.6	0.75	0.52	K15631 molybdenum cofactor sulfurtransferase [EC:2.8.1.9] | (RefSeq) hypothetical protein (A)	K15631 molybdenum cofactor sulfurtransferase [EC:2.8.1.9] | (RefSeq) hypothetical protein (A)
PARG11977	turquoise	264.012	246.896	17.1161	229.78	210.32	197.32	212.33	218.08	206.71	164.68	113.37	108.37	107.67	388.29	412.95	259.92	191.88	211.07	175.81	106.03	123.22	120.2	K02929 large subunit ribosomal protein L44e | (RefSeq) 60S ribosomal protein L44 (A)	K02929 large subunit ribosomal protein L44e | (RefSeq) 60S ribosomal protein L44 (A)
PARG08245	turquoise	264.026	246.892	17.1335	229.759	2.27	2.39	1.83	2.18	0.46	1.87	0.69	0.36	0.91	3.68	4.79	4.05	2.76	2.24	2.86	0.95	0.56	1.08	K13153 U11/U12 small nuclear ribonucleoprotein 25 kDa protein | (RefSeq) uncharacterized protein LOC110654028 (A)	K13153 U11/U12 small nuclear ribonucleoprotein 25 kDa protein | (RefSeq) uncharacterized protein LOC110654028 (A)
PARG03753	turquoise	252.842	246.796	6.04579	240.751	0.44	0.82	0.22	0.28	0.05	0	0.21	0.08	0.12	3.36	3.83	4.15	0.38	0.09	0	0	0.05	0	K20728 vegetative storage protein 2 | (RefSeq) vegetative storage protein 2 (A)	K20728 vegetative storage protein 2 | (RefSeq) vegetative storage protein 2 (A)
PARG04840	turquoise	276.429	246.552	29.8778	216.674	4.59	5.14	4.36	4.52	2.37	4.94	1.71	2.28	1.82	7.44	7.4	9.63	6.22	5.77	5.75	1.58	2.01	1.48	#N/A	#N/A
PARG06237	turquoise	252.379	246.343	6.036	240.307	1.02	1.51	0.34	0.47	0.76	1.94	0	0	0.71	13.01	12.5	7.84	0.99	0.49	2.35	0	0	0	K00799 glutathione S-transferase [EC:2.5.1.18] | (RefSeq) glutathione S-transferase U17-like (A)	K00799 glutathione S-transferase [EC:2.5.1.18] | (RefSeq) glutathione S-transferase U17-like (A)
PARG06269	turquoise	399.245	246.311	152.934	93.377	94.24	79.99	87.43	90	74.51	93.33	38.8	46.88	52.83	118.1	112.26	103.74	81.02	84.15	72.32	34.03	39.42	35.38	K20715 phototropin [EC:2.7.11.1] | (RefSeq) phototropin (A)	K20715 phototropin [EC:2.7.11.1] | (RefSeq) phototropin (A)
PARG07110	turquoise	271.316	246.261	25.0541	221.207	9.01	6.2	7.05	7.29	6.21	7.03	2.19	1.47	2.45	16.28	16.47	9.57	7.57	8.23	8.25	1.95	2.07	2.89	#N/A	#N/A
PARG24219	turquoise	273.255	246.228	27.027	219.201	9.39	10.86	15.55	6.51	0.08	3.77	0.07	0.12	0.02	13.04	12.77	16.05	5.38	6.15	3.52	0	0.09	0.03	K10638 E3 ubiquitin-protein ligase UHRF1 [EC:2.3.2.27] | (RefSeq) E3 ubiquitin-protein ligase ORTHRUS 2 (A)	K10638 E3 ubiquitin-protein ligase UHRF1 [EC:2.3.2.27] | (RefSeq) E3 ubiquitin-protein ligase ORTHRUS 2 (A)
PARG25047	turquoise	266.938	246.188	20.75	225.438	1.65	2.01	1.16	0.65	0.37	0.74	0	0.07	0.03	1.79	1.81	2.07	0.19	0.4	0.73	0.06	0.02	0.05	K10401 kinesin family member 18/19 | (RefSeq) kinesin-like protein KIF19 isoform X1 (A)	K10401 kinesin family member 18/19 | (RefSeq) kinesin-like protein KIF19 isoform X1 (A)
PARG25001	turquoise	260.766	246.089	14.6767	231.412	61.06	58.94	58.67	64.41	15.19	59.35	22.54	41	34.33	145.67	133.34	165.31	73.74	84.21	75.88	27.72	17.86	14.37	K23280 rhamnogalacturonan I rhamnosyltransferase [EC:2.4.1.351] | (RefSeq) uncharacterized protein At1g04910-like (A)	K23280 rhamnogalacturonan I rhamnosyltransferase [EC:2.4.1.351] | (RefSeq) uncharacterized protein At1g04910-like (A)
PARG18487	turquoise	256.531	246.058	10.4726	235.586	12.32	13.67	11.9	3.31	0.34	9.16	0	0	0	17.88	14.98	27.48	2.27	4.35	3.62	0	0	0	K22683 aspartyl protease family protein [EC:3.4.23.-] | (RefSeq) aspartyl protease family protein 2 (A)	K22683 aspartyl protease family protein [EC:3.4.23.-] | (RefSeq) aspartyl protease family protein 2 (A)
PARG27682	turquoise	254.638	246.018	8.61955	237.399	1.99	1.48	0.83	0.35	0.45	0.47	0	0	0	2.54	3.3	2.21	0.17	0.83	1.08	0	0	0	K09422 transcription factor MYB, plant | (RefSeq) anthocyanin regulatory C1 protein-like (A)	K09422 transcription factor MYB, plant | (RefSeq) anthocyanin regulatory C1 protein-like (A)
PARG24979	turquoise	326.966	245.815	81.1512	164.663	18.98	18.13	21	13.1	9.37	13.64	6.29	3.77	3.62	17.39	18.29	15.48	10.77	11.85	12.22	5.86	7.83	6.43	K14406 cleavage stimulation factor subunit 1 | (RefSeq) cleavage stimulation factor subunit 50 isoform X1 (A)	K14406 cleavage stimulation factor subunit 1 | (RefSeq) cleavage stimulation factor subunit 50 isoform X1 (A)
PARG00367	turquoise	250.644	245.645	4.99836	240.647	0.76	1.91	1.05	0.38	0	0.36	0	0	0	4.83	7.31	3.75	0.82	0	0.98	0	0	0	#N/A	#N/A
PARG20148	turquoise	294.521	245.62	48.9009	196.719	3.86	3.51	2.92	1.49	1.14	3.1	0.04	0	0	2.56	3.46	5.02	1.3	1.83	2.18	0	0	0	K15503 serine/threonine-protein phosphatase 6 regulatory ankyrin repeat subunit B | (RefSeq) serine/threonine-protein phosphatase 6 regulatory ankyrin repeat subunit B-like (A)	K15503 serine/threonine-protein phosphatase 6 regulatory ankyrin repeat subunit B | (RefSeq) serine/threonine-protein phosphatase 6 regulatory ankyrin repeat subunit B-like (A)
PARG11447	turquoise	251.94	245.606	6.33449	239.271	0.73	0.66	0.52	0.47	0.67	0.3	0	0	0.03	4.64	5.91	3.53	0.13	0.1	0.13	0.26	0.13	0.21	K14709 solute carrier family 39 (zinc transporter), member 1/2/3 | (RefSeq) zinc transporter 5-like (A)	K14709 solute carrier family 39 (zinc transporter), member 1/2/3 | (RefSeq) zinc transporter 5-like (A)
PARG04035	turquoise	284.871	245.566	39.3053	206.261	345.9	434.97	467.05	402.91	311.18	314.8	138.93	149.93	149.28	663.56	728.56	413.69	269.82	264.85	262.13	122.65	126.19	130.12	K02942 large subunit ribosomal protein LP1 | (RefSeq) 60S acidic ribosomal protein P3-2 (A)	K02942 large subunit ribosomal protein LP1 | (RefSeq) 60S acidic ribosomal protein P3-2 (A)
PARG06093	turquoise	278.348	245.358	32.9904	212.367	42.77	48.11	38.71	21.62	8.54	43.54	4.06	3.07	2.37	52.53	60.77	50.35	8.17	12.78	12.74	0.27	1.13	0.36	#N/A	#N/A
PARG29769	turquoise	253.529	245.285	8.24396	237.041	7.48	8.13	5.33	3.49	1.71	7.07	0.38	0.13	0.31	26.23	21.1	14.59	5.93	8.58	10.07	0.38	1.44	0.52	#N/A	#N/A
PARG02007	turquoise	287.741	245.28	42.4605	202.82	154.43	167.21	158.02	180.35	2.35	198.36	0	0.28	0.5	244.89	213.9	268.01	80.15	76.66	79.02	0.07	0.07	0.07	K08235 xyloglucan:xyloglucosyl transferase [EC:2.4.1.207] | (RefSeq) probable xyloglucan endotransglucosylase/hydrolase protein 7 (A)	K08235 xyloglucan:xyloglucosyl transferase [EC:2.4.1.207] | (RefSeq) probable xyloglucan endotransglucosylase/hydrolase protein 7 (A)
PARG00244	turquoise	286.388	245.28	41.1078	204.172	4.05	3.61	3.99	3.64	2.27	2.7	1.7	1.06	0.94	4.89	6	4.18	2.74	3.98	3.63	1.53	1.99	1.95	#N/A	#N/A
PARG11226	turquoise	270.099	245.256	24.8432	220.413	14.08	14.26	15.28	10.72	5.34	11.04	3.96	1.67	2.01	18.26	17.97	19.15	5.09	4.73	4.99	3.16	3.43	4.06	K19788 obg-like ATPase 1 | (RefSeq) uncharacterized protein LOC18779765 isoform X1 (A)	K19788 obg-like ATPase 1 | (RefSeq) uncharacterized protein LOC18779765 isoform X1 (A)
PARG13141	turquoise	313.351	245.102	68.2493	176.853	3.54	4.14	4.64	2.41	0.57	3.02	0.6	0.67	0.49	3.1	3.44	3.34	2.08	2.6	1.97	0.72	0.67	0.68	K22733 magnesium transporter | (RefSeq) hypothetical protein (A)	K22733 magnesium transporter | (RefSeq) hypothetical protein (A)
PARG06080	turquoise	268.742	245.081	23.6609	221.42	1.85	2.41	1.95	2.73	0.08	2.28	0.2	0.15	0.21	4.43	5	5.55	2.9	2.89	3.59	0.27	0.44	0.39	K17679 ATP-dependent RNA helicase MSS116, mitochondrial [EC:3.6.4.13] | (RefSeq) probable DEAD-box ATP-dependent RNA helicase 48 (A)	K17679 ATP-dependent RNA helicase MSS116, mitochondrial [EC:3.6.4.13] | (RefSeq) probable DEAD-box ATP-dependent RNA helicase 48 (A)
PARG27465	turquoise	324.896	244.946	79.9498	164.997	36.76	34.32	38.69	28.25	20.51	26.86	16.48	9.42	10.3	41.87	42.17	30.07	23.13	32.58	27.13	10.83	16.55	14.48	#N/A	#N/A
PARG20294	turquoise	303.476	244.705	58.7704	185.935	0.68	1.06	0.83	0.46	0.29	0.51	0.05	0.03	0.1	0.92	0.83	0.87	0.41	0.53	0.61	0.26	0.13	0.11	K05941 glutathione gamma-glutamylcysteinyltransferase [EC:2.3.2.15] | (RefSeq) glutathione gamma-glutamylcysteinyltransferase 3-like (A)	K05941 glutathione gamma-glutamylcysteinyltransferase [EC:2.3.2.15] | (RefSeq) glutathione gamma-glutamylcysteinyltransferase 3-like (A)
PARG27893	turquoise	401.794	244.628	157.166	87.4626	555.5	508.54	442.07	358.52	98.81	443.59	10.13	27.15	20.12	396.89	411.65	375.42	429.56	425.25	422.81	15.35	29.25	9.57	K14484 auxin-responsive protein IAA | (RefSeq) auxin-responsive protein IAA27 (A)	K14484 auxin-responsive protein IAA | (RefSeq) auxin-responsive protein IAA27 (A)
PARG16361	turquoise	249.316	244.489	4.82709	239.662	63.84	103.84	59.91	8.96	0.14	40.42	0	0.05	0.05	165.62	187.07	281.52	4.68	15.54	21.11	0.05	0	0	K13420 LRR receptor-like serine/threonine-protein kinase FLS2 [EC:2.7.11.1] | (RefSeq) LRR receptor-like serine/threonine-protein kinase FLS2 (A)	K13420 LRR receptor-like serine/threonine-protein kinase FLS2 [EC:2.7.11.1] | (RefSeq) LRR receptor-like serine/threonine-protein kinase FLS2 (A)
PARG27527	turquoise	267.441	244.302	23.14	221.162	1.57	2.89	1.75	1.41	0.93	1.74	0.48	0.05	0.52	3.81	4.47	2.3	1.71	1.34	1.46	0.22	0.14	0.14	#N/A	#N/A
PARG02232	turquoise	306.588	244.005	62.5838	181.421	15.35	12.62	13.72	9.99	10.04	10.54	3.51	3.13	5.01	17.97	17.29	17.9	5.97	6.96	7.49	2.59	1.67	1.86	K04733 interleukin-1 receptor-associated kinase 4 [EC:2.7.11.1] | (RefSeq) putative serine/threonine-protein kinase isoform X1 (A)	K04733 interleukin-1 receptor-associated kinase 4 [EC:2.7.11.1] | (RefSeq) putative serine/threonine-protein kinase isoform X1 (A)
PARG02229	turquoise	251.483	243.991	7.49193	236.499	4.89	6.31	8.3	2.62	3.53	1.01	0.4	1.39	3.61	15.87	18.56	19.76	3.04	1.31	5.14	0.21	0.02	0.09	K09872 aquaporin PIP | (RefSeq) probable aquaporin PIP2-5 (A)	K09872 aquaporin PIP | (RefSeq) probable aquaporin PIP2-5 (A)
[truncated: 3,612 more rows]

## Sheet: Sheet1
geneID	moduleColors	kTotal	kWithin	kOut	kDiff	KuijinA2	111	111
[truncated: 116 more rows]
