# Supplementary material for: Transcriptome and metabolome analysis of flavonol synthesis in apricot fruits
Source: Front Plant Sci. 2023 Jun 14;14:1187551. doi: 10.3389/fpls.2023.1187551 (PMC10303810; doi:10.3389/fpls.2023.1187551)
Supplement: Supplementary Table 10 — Differentially expressed genes (DEGs) shown in Figure 6 . [file Table_10.xls]

## Sheet: Sheet1
fromNode	toNode	weight
PARG02180	PARG09190	0.240258
PARG02712	PARG09190	0.23837
PARG02614	PARG09190	0.235988
PARG02428	PARG09190	0.234817
PARG02921	PARG09190	0.233986
PARG01515	PARG09190	0.233125
PARG00582	PARG09190	0.23188
PARG02021	PARG09190	0.231154
PARG01590	PARG09190	0.230808
PARG02369	PARG09190	0.229427
PARG02173	PARG09190	0.228692
PARG02916	PARG09190	0.228433
PARG00128	PARG09190	0.2281
PARG01015	PARG09190	0.226389
PARG00395	PARG09190	0.226071
PARG02903	PARG09190	0.22605
PARG02343	PARG09190	0.225964
PARG02550	PARG09190	0.225681
PARG03028	PARG09190	0.222698
PARG02830	PARG09190	0.222578
PARG02015	PARG09190	0.221361
PARG01832	PARG09190	0.21979
PARG03197	PARG09190	0.21967
PARG03302	PARG09190	0.218148
PARG03069	PARG09190	0.217546
PARG01049	PARG09190	0.216692
PARG03367	PARG09190	0.21408
PARG02670	PARG09190	0.213859
PARG01919	PARG09190	0.213851
PARG02414	PARG09190	0.213081
PARG01916	PARG09190	0.212953
PARG00249	PARG09190	0.212213
PARG00019	PARG09190	0.212175
PARG00515	PARG09190	0.211863
PARG03017	PARG09190	0.211517
PARG00013	PARG09190	0.211067
PARG00972	PARG09190	0.211039
PARG01821	PARG09190	0.210885
PARG01742	PARG09190	0.210613
PARG00843	PARG09190	0.209991
PARG03286	PARG09190	0.209708
PARG00340	PARG09190	0.206427
PARG03411	PARG09190	0.205196
PARG01923	PARG09190	0.204587
PARG00106	PARG09190	0.204187
PARG02716	PARG09190	0.203152
PARG00886	PARG09190	0.203035
PARG02982	PARG09190	0.20182
PARG00513	PARG09190	0.201619
PARG01006	PARG09190	0.200524
PARG00244	PARG09190	0.199876
PARG00423	PARG09190	0.199076
PARG02811	PARG09190	0.198364
PARG01842	PARG09190	0.197903
PARG00546	PARG09190	0.196831
PARG00374	PARG09190	0.196734
PARG02466	PARG09190	0.196399
PARG02841	PARG09190	0.196288
PARG02007	PARG09190	0.196038
PARG00797	PARG09190	0.195979
PARG02038	PARG09190	0.195844
PARG02036	PARG09190	0.195749
PARG02919	PARG09190	0.195356
PARG02034	PARG09190	0.195124
PARG02948	PARG09190	0.19464
PARG00433	PARG09190	0.194437
PARG01956	PARG09190	0.193908
PARG02260	PARG09190	0.193414
PARG02190	PARG09190	0.192941
PARG02234	PARG09190	0.192729
PARG01265	PARG09190	0.192499
PARG00757	PARG09190	0.19215
PARG00619	PARG09190	0.191851
PARG01856	PARG09190	0.191502
PARG03151	PARG09190	0.190873
PARG02504	PARG09190	0.190463
PARG02159	PARG09190	0.190411
PARG01595	PARG09190	0.189967
PARG03208	PARG09190	0.189776
PARG02272	PARG09190	0.189511
PARG00953	PARG09190	0.189209
PARG02409	PARG09190	0.189115
PARG02269	PARG09190	0.18875
PARG02307	PARG09190	0.188621
PARG02483	PARG09190	0.18755
PARG02952	PARG09190	0.187372
PARG00745	PARG09190	0.186095
PARG02689	PARG09190	0.185622
PARG00644	PARG09190	0.183838
PARG03375	PARG09190	0.183743
PARG01874	PARG09190	0.183462
PARG00574	PARG09190	0.183457
PARG03072	PARG09190	0.183216
PARG00708	PARG09190	0.182923
PARG01446	PARG09190	0.181995
PARG02066	PARG09190	0.181719
PARG02053	PARG09190	0.180313
PARG00420	PARG09190	0.180182
PARG01116	PARG09190	0.179556
PARG02191	PARG09190	0.179524
PARG02685	PARG09190	0.179127
PARG00435	PARG09190	0.178312
PARG02252	PARG09190	0.178205
PARG01784	PARG09190	0.178139
PARG00299	PARG09190	0.178056
PARG02807	PARG09190	0.178
PARG02954	PARG09190	0.177576
PARG01392	PARG09190	0.176791
PARG00861	PARG09190	0.176611
PARG01156	PARG09190	0.176577
PARG03023	PARG09190	0.175921
PARG00458	PARG09190	0.174974
PARG00558	PARG09190	0.174415
PARG01345	PARG09190	0.174393
PARG00497	PARG09190	0.174319
PARG01065	PARG09190	0.17341
PARG00191	PARG09190	0.17311
PARG03080	PARG09190	0.172984
PARG00564	PARG09190	0.172548
PARG01263	PARG09190	0.172292
PARG02781	PARG09190	0.172274
PARG02772	PARG09190	0.172084
PARG00363	PARG09190	0.171861
PARG03184	PARG09190	0.171798
PARG02172	PARG09190	0.171635
PARG00979	PARG09190	0.171235
PARG02779	PARG09190	0.171201
PARG02955	PARG09190	0.171001
PARG00129	PARG09190	0.170739
PARG02953	PARG09190	0.17064
PARG03416	PARG09190	0.170287
PARG01088	PARG09190	0.17027
PARG00913	PARG09190	0.170071
PARG01760	PARG09190	0.169953
PARG02398	PARG09190	0.169001
PARG00482	PARG09190	0.168509
PARG01641	PARG09190	0.1683
PARG01311	PARG09190	0.16789
PARG03070	PARG09190	0.167869
PARG00266	PARG09190	0.167747
PARG00987	PARG09190	0.166935
PARG01903	PARG09190	0.166826
PARG02752	PARG09190	0.166556
PARG00460	PARG09190	0.165161
PARG02154	PARG09190	0.164583
PARG00712	PARG09190	0.164315
PARG03111	PARG09190	0.164175
PARG03136	PARG09190	0.163996
PARG03263	PARG09190	0.163958
PARG02845	PARG09190	0.163637
PARG02418	PARG09190	0.162649
PARG02979	PARG09190	0.162229
PARG02506	PARG09190	0.162097
PARG00748	PARG09190	0.161708
PARG02081	PARG09190	0.160666
PARG00196	PARG09190	0.160645
PARG00457	PARG09190	0.160399
PARG00453	PARG09190	0.160278
PARG02071	PARG09190	0.160184
PARG00087	PARG09190	0.159931
PARG00777	PARG09190	0.159866
PARG02957	PARG09190	0.159475
PARG02897	PARG09190	0.159437
PARG00170	PARG09190	0.159342
PARG03275	PARG09190	0.159251
PARG03044	PARG09190	0.159079
PARG01666	PARG09190	0.157552
PARG02736	PARG09190	0.157197
PARG02380	PARG09190	0.156779
PARG03412	PARG09190	0.156357
PARG00568	PARG09190	0.156048
PARG00842	PARG09190	0.15591
PARG02430	PARG09190	0.155027
PARG02803	PARG09190	0.155008
PARG00456	PARG09190	0.154788
PARG02232	PARG09190	0.154438
PARG00852	PARG09190	0.154369
PARG00530	PARG09190	0.1543
PARG00462	PARG09190	0.153702
PARG01703	PARG09190	0.152658
PARG01233	PARG09190	0.152164
PARG03132	PARG09190	0.151044
PARG00839	PARG09190	0.151006
PARG03413	PARG09190	0.150651
PARG00827	PARG09190	0.150329
PARG00862	PARG09190	0.150178
PARG01333	PARG09190	0.149387
PARG00833	PARG09190	0.149012
PARG02459	PARG09190	0.148917
PARG01080	PARG09190	0.147419
PARG01687	PARG09190	0.147302
PARG01063	PARG09190	0.147205
PARG00076	PARG09190	0.147151
PARG02328	PARG09190	0.147148
PARG00430	PARG09190	0.147118
PARG02040	PARG09190	0.1469
PARG02357	PARG09190	0.146859
PARG02858	PARG09190	0.146827
PARG02336	PARG09190	0.146752
PARG02166	PARG09190	0.146386
PARG01112	PARG09190	0.145329
PARG02261	PARG09190	0.145094
PARG00863	PARG09190	0.145007
PARG02984	PARG09190	0.143745
PARG03108	PARG09190	0.143571
PARG00250	PARG09190	0.143432
PARG03366	PARG09190	0.142508
PARG03397	PARG09190	0.142312
PARG02774	PARG09190	0.14227
PARG02598	PARG09190	0.142117
PARG01694	PARG09190	0.14146
PARG01741	PARG09190	0.141178
PARG02412	PARG09190	0.140274
PARG01497	PARG09190	0.140254
PARG02084	PARG09190	0.140079
PARG01639	PARG09190	0.140017
PARG00329	PARG09190	0.139935
PARG01087	PARG09190	0.139714
PARG01683	PARG09190	0.139365
PARG02600	PARG09190	0.138723
PARG01418	PARG09190	0.137089
PARG00556	PARG09190	0.136524
PARG01905	PARG09190	0.136075
PARG00764	PARG09190	0.13516
PARG00100	PARG09190	0.13511
PARG02052	PARG09190	0.134846
PARG01716	PARG09190	0.134761
PARG03161	PARG09190	0.13468
PARG01073	PARG09190	0.134665
PARG03178	PARG09190	0.134545
PARG00190	PARG09190	0.134477
PARG02248	PARG09190	0.134
PARG02833	PARG09190	0.133798
PARG00548	PARG09190	0.133777
PARG02035	PARG09190	0.13342
PARG00027	PARG09190	0.133246
PARG02930	PARG09190	0.132533
PARG02257	PARG09190	0.132038
PARG01380	PARG09190	0.131414
PARG00834	PARG09190	0.131326
PARG02886	PARG09190	0.129771
PARG01970	PARG09190	0.129149
PARG03087	PARG09190	0.128677
PARG02240	PARG09190	0.128022
PARG00493	PARG09190	0.12751
PARG01267	PARG09190	0.127504
PARG02276	PARG09190	0.127033
PARG01238	PARG09190	0.127021
PARG01782	PARG09190	0.126952
PARG00800	PARG09190	0.126657
PARG01195	PARG09190	0.126269
PARG02069	PARG09190	0.126196
PARG03067	PARG09190	0.125989
PARG00986	PARG09190	0.125476
PARG00927	PARG09190	0.125283
PARG03068	PARG09190	0.125255
PARG00878	PARG09190	0.124817
PARG02254	PARG09190	0.124422
PARG01083	PARG09190	0.124399
PARG03418	PARG09190	0.123336
PARG02859	PARG09190	0.123129
PARG00490	PARG09190	0.122676
PARG02199	PARG09190	0.12166
PARG00162	PARG09190	0.121488
PARG02450	PARG09190	0.12047
PARG01456	PARG09190	0.120467
PARG00075	PARG09190	0.120317
PARG00455	PARG09190	0.118782
PARG03348	PARG09190	0.118433
PARG01221	PARG09190	0.118063
PARG00092	PARG09190	0.117842
PARG02947	PARG09190	0.117606
PARG02335	PARG09190	0.117523
PARG03155	PARG09190	0.117475
PARG00020	PARG09190	0.117412
PARG00920	PARG09190	0.116658
PARG01616	PARG09190	0.116114
PARG01764	PARG09190	0.115886
PARG01966	PARG09190	0.115244
PARG01204	PARG09190	0.114717
PARG02823	PARG09190	0.114161
PARG01318	PARG09190	0.113825
PARG02323	PARG09190	0.113553
PARG02016	PARG09190	0.113085
PARG00744	PARG09190	0.112977
PARG02503	PARG09190	0.112963
PARG02108	PARG09190	0.112295
PARG02777	PARG09190	0.111739
PARG01177	PARG09190	0.111472
PARG03220	PARG09190	0.111107
PARG00507	PARG09190	0.110403
PARG03368	PARG09190	0.110237
PARG02700	PARG09190	0.109921
PARG00956	PARG09190	0.109839
PARG02145	PARG09190	0.109807
PARG01157	PARG09190	0.109741
PARG03296	PARG09190	0.109288
PARG00176	PARG09190	0.109286
PARG00477	PARG09190	0.109245
PARG03421	PARG09190	0.108211
PARG00284	PARG09190	0.107893
PARG02397	PARG09190	0.107814
PARG01014	PARG09190	0.107749
PARG02165	PARG09190	0.107528
PARG00716	PARG09190	0.10743
PARG00007	PARG09190	0.106673
PARG01002	PARG09190	0.106099
PARG00411	PARG09190	0.106046
PARG00448	PARG09190	0.105677
PARG02339	PARG09190	0.105232
PARG00336	PARG09190	0.104633
PARG00173	PARG09190	0.104524
PARG03083	PARG09190	0.104296
PARG00990	PARG09190	0.10254
PARG02669	PARG09190	0.101418
PARG00079	PARG09190	0.100964
PARG00769	PARG09190	0.0990941
PARG01992	PARG09190	0.0990724
PARG00737	PARG09190	0.0989411
PARG02960	PARG09190	0.0988703
PARG00792	PARG09190	0.0987748
PARG00562	PARG09190	0.0985037
PARG00998	PARG09190	0.0983592
PARG00922	PARG09190	0.0982193
PARG00599	PARG09190	0.0982045
PARG01636	PARG09190	0.0980271
PARG03401	PARG09190	0.0978031
PARG00563	PARG09190	0.0974667
PARG00323	PARG09190	0.0972299
PARG02123	PARG09190	0.0970824
PARG01976	PARG09190	0.0965641
PARG01930	PARG09190	0.0965443
PARG02300	PARG09190	0.0964174
PARG00269	PARG09190	0.0960056
PARG00107	PARG09190	0.0953186
PARG02942	PARG09190	0.0935601
PARG01507	PARG09190	0.0935396
PARG01056	PARG09190	0.0934353
PARG00214	PARG09190	0.0928149
PARG03434	PARG09190	0.0922202
PARG02456	PARG09190	0.0918881
PARG00648	PARG09190	0.0913382
PARG00749	PARG09190	0.0913191
PARG00161	PARG09190	0.0910907
PARG03288	PARG09190	0.0903193
PARG01990	PARG09190	0.0902736
PARG01888	PARG09190	0.0902142
PARG02718	PARG09190	0.0896973
PARG02891	PARG09190	0.0890292
PARG02892	PARG09190	0.0887996
PARG02630	PARG09190	0.0887168
PARG02652	PARG09190	0.0885839
PARG00194	PARG09190	0.088096
PARG01484	PARG09190	0.0880424
PARG03162	PARG09190	0.0876312
PARG00945	PARG09190	0.0874583
PARG01884	PARG09190	0.087454
PARG03294	PARG09190	0.086839
PARG03224	PARG09190	0.0866759
PARG00747	PARG09190	0.0853471
PARG00006	PARG09190	0.0846353
PARG02445	PARG09190	0.0842731
PARG03316	PARG09190	0.0839935
PARG00524	PARG09190	0.0838456
PARG02061	PARG09190	0.082861
PARG00948	PARG09190	0.0828341
PARG01031	PARG09190	0.0815979
PARG02471	PARG09190	0.0808961
PARG00632	PARG09190	0.080394
PARG00355	PARG09190	0.0799418
PARG02469	PARG09190	0.0790458
PARG00221	PARG09190	0.0786858
PARG02599	PARG09190	0.0783993
PARG03225	PARG09190	0.0780108
PARG02297	PARG09190	0.0778981
PARG02218	PARG09190	0.0777029
PARG02820	PARG09190	0.0776127
PARG00717	PARG09190	0.0771914
PARG00207	PARG09190	0.0769286
PARG00980	PARG09190	0.0767023
PARG00368	PARG09190	0.0757911
PARG00755	PARG09190	0.0757183
PARG00876	PARG09190	0.0756512
PARG01159	PARG09190	0.0756334
PARG03019	PARG09190	0.0754037
PARG00369	PARG09190	0.0752257
PARG02315	PARG09190	0.0747681
PARG02454	PARG09190	0.0743508
PARG01058	PARG09190	0.0743127
PARG02832	PARG09190	0.074205
PARG01971	PARG09190	0.0741741
PARG01606	PARG09190	0.0741233
PARG02713	PARG09190	0.0740721
PARG02977	PARG09190	0.0736873
PARG03062	PARG09190	0.0725618
PARG02472	PARG09190	0.0725277
PARG01117	PARG09190	0.0725204
PARG03180	PARG09190	0.0721539
PARG03298	PARG09190	0.0716451
PARG02748	PARG09190	0.0713811
PARG01509	PARG09190	0.0701274
PARG02662	PARG09190	0.0679058
PARG03301	PARG09190	0.067506
PARG00968	PARG09190	0.0672001
PARG02861	PARG09190	0.0669402
PARG00427	PARG09190	0.0667331
PARG01201	PARG09190	0.066623
PARG00208	PARG09190	0.0645012
PARG00216	PARG09190	0.0643377
PARG03300	PARG09190	0.0642701
PARG02255	PARG09190	0.0641595
PARG00474	PARG09190	0.0638197
PARG02238	PARG09190	0.0634605
PARG00964	PARG09190	0.0634478
PARG02410	PARG09190	0.0633088
PARG02725	PARG09190	0.0621012
PARG03262	PARG09190	0.0615196
PARG03156	PARG09190	0.0615153
PARG02467	PARG09190	0.0612791
PARG01208	PARG09190	0.0611426
PARG02443	PARG09190	0.0608783
PARG02734	PARG09190	0.0603936
PARG01200	PARG09190	0.0601298
PARG03272	PARG09190	0.0600009
PARG00608	PARG09190	0.0599717
PARG01099	PARG09190	0.0590621
PARG00950	PARG09190	0.0588765
PARG00531	PARG09190	0.0584546
PARG01533	PARG09190	0.0579264
PARG01237	PARG09190	0.0575156
PARG01896	PARG09190	0.0572975
PARG00650	PARG09190	0.0562614
PARG02627	PARG09190	0.0562312
PARG02094	PARG09190	0.0562308
PARG00167	PARG09190	0.0561736
PARG02047	PARG09190	0.0558843
PARG01959	PARG09190	0.0557758
PARG00819	PARG09190	0.0556155
PARG00008	PARG09190	0.054973
PARG02665	PARG09190	0.0543596
PARG02894	PARG09190	0.0540293
PARG02382	PARG09190	0.0538833
PARG00025	PARG09190	0.0534071
PARG02229	PARG09190	0.0528847
PARG03077	PARG09190	0.0523468
PARG03424	PARG09190	0.0516901
PARG00526	PARG09190	0.0510387
PARG02915	PARG09190	0.050786
PARG03136	PARG17939	0.296764
PARG02930	PARG17939	0.269761
PARG02845	PARG17939	0.268653
PARG01842	PARG17939	0.264621
PARG01156	PARG17939	0.245898
PARG01177	PARG17939	0.238765
PARG00027	PARG17939	0.233066
PARG00507	PARG17939	0.230669
PARG03220	PARG17939	0.223115
PARG00708	PARG17939	0.22213
PARG02172	PARG17939	0.216864
PARG00878	PARG17939	0.21647
PARG00482	PARG17939	0.21492
PARG00173	PARG17939	0.213187
PARG02336	PARG17939	0.209743
PARG02752	PARG17939	0.207487
PARG00574	PARG17939	0.20741
PARG00764	PARG17939	0.207351
PARG00221	PARG17939	0.205573
PARG01832	PARG17939	0.205076
PARG02165	PARG17939	0.204605
PARG00530	PARG17939	0.199505
PARG00737	PARG17939	0.199099
PARG02948	PARG17939	0.198958
PARG02159	PARG17939	0.198687
PARG01742	PARG17939	0.198382
PARG01014	PARG17939	0.197975
PARG00862	PARG17939	0.196818
PARG01088	PARG17939	0.196128
PARG02307	PARG17939	0.195539
PARG02069	PARG17939	0.195458
PARG00170	PARG17939	0.195178
PARG00945	PARG17939	0.194646
PARG00757	PARG17939	0.193464
PARG01418	PARG17939	0.193349
PARG03108	PARG17939	0.192154
PARG00076	PARG17939	0.191277
PARG01083	PARG17939	0.190936
PARG02712	PARG17939	0.189595
PARG00827	PARG17939	0.189154
PARG00020	PARG17939	0.188708
PARG00777	PARG17939	0.18869
PARG00107	PARG17939	0.188522
PARG00745	PARG17939	0.187632
PARG01267	PARG17939	0.187183
PARG02550	PARG17939	0.186621
PARG01080	PARG17939	0.186513
PARG02891	PARG17939	0.186488
PARG01345	PARG17939	0.18646
PARG01903	PARG17939	0.186401
PARG02459	PARG17939	0.182133
PARG02034	PARG17939	0.180663
PARG00886	PARG17939	0.179627
PARG02123	PARG17939	0.179324
PARG02779	PARG17939	0.179106
PARG03366	PARG17939	0.173989
PARG01265	PARG17939	0.172305
PARG03413	PARG17939	0.171632
PARG00411	PARG17939	0.171303
PARG02369	PARG17939	0.169837
PARG02272	PARG17939	0.169545
PARG01015	PARG17939	0.169288
PARG00456	PARG17939	0.169072
PARG01238	PARG17939	0.167837
PARG03017	PARG17939	0.16679
PARG00717	PARG17939	0.16605
PARG00744	PARG17939	0.164763
PARG02670	PARG17939	0.164681
PARG02038	PARG17939	0.164328
PARG00363	PARG17939	0.163601
PARG02669	PARG17939	0.163526
PARG00191	PARG17939	0.163092
PARG00244	PARG17939	0.163012
PARG02803	PARG17939	0.162687
PARG00162	PARG17939	0.162122
PARG02254	PARG17939	0.161672
PARG00374	PARG17939	0.161113
PARG00369	PARG17939	0.160379
PARG00128	PARG17939	0.160057
PARG02315	PARG17939	0.159971
PARG02398	PARG17939	0.159772
PARG02897	PARG17939	0.159562
PARG01031	PARG17939	0.159512
PARG02982	PARG17939	0.158856
PARG03348	PARG17939	0.158674
PARG00876	PARG17939	0.157759
PARG00990	PARG17939	0.157587
PARG01509	PARG17939	0.156816
PARG03294	PARG17939	0.156525
PARG01923	PARG17939	0.154488
PARG02328	PARG17939	0.154215
PARG02960	PARG17939	0.151388
PARG01741	PARG17939	0.151359
PARG02036	PARG17939	0.151091
PARG02503	PARG17939	0.150863
PARG02232	PARG17939	0.150508
PARG02725	PARG17939	0.149973
PARG01760	PARG17939	0.149845
PARG00515	PARG17939	0.149619
PARG01380	PARG17939	0.149554
PARG03367	PARG17939	0.149325
PARG02830	PARG17939	0.146954
PARG00025	PARG17939	0.146351
PARG03225	PARG17939	0.146113
PARG00972	PARG17939	0.145432
PARG02040	PARG17939	0.144628
PARG02953	PARG17939	0.144332
PARG02191	PARG17939	0.144016
PARG02428	PARG17939	0.14383
PARG00493	PARG17939	0.143821
PARG01956	PARG17939	0.143392
PARG00644	PARG17939	0.143384
PARG00427	PARG17939	0.14263
PARG02955	PARG17939	0.142195
PARG02240	PARG17939	0.14207
PARG00927	PARG17939	0.141949
PARG00167	PARG17939	0.141753
PARG00462	PARG17939	0.141653
PARG01764	PARG17939	0.140949
PARG01595	PARG17939	0.13944
PARG00249	PARG17939	0.138245
PARG03156	PARG17939	0.138179
PARG03028	PARG17939	0.138011
PARG02297	PARG17939	0.135824
PARG00340	PARG17939	0.135635
PARG01916	PARG17939	0.134773
PARG02190	PARG17939	0.133746
PARG02414	PARG17939	0.133727
PARG03411	PARG17939	0.133686
PARG02627	PARG17939	0.133454
PARG00716	PARG17939	0.132905
PARG02921	PARG17939	0.132829
PARG00833	PARG17939	0.13202
PARG00950	PARG17939	0.131643
PARG00329	PARG17939	0.130822
PARG02614	PARG17939	0.129651
PARG00460	PARG17939	0.129225
PARG02736	PARG17939	0.129223
PARG01683	PARG17939	0.128671
PARG01263	PARG17939	0.128326
PARG03416	PARG17939	0.127176
PARG01087	PARG17939	0.12685
PARG00284	PARG17939	0.125415
PARG02234	PARG17939	0.125248
PARG01159	PARG17939	0.124603
PARG02409	PARG17939	0.123991
PARG02410	PARG17939	0.123942
PARG00013	PARG17939	0.123244
PARG02108	PARG17939	0.123024
PARG03161	PARG17939	0.12237
PARG02466	PARG17939	0.121819
PARG03300	PARG17939	0.121564
PARG02483	PARG17939	0.121459
PARG02238	PARG17939	0.121056
PARG02947	PARG17939	0.120801
PARG01049	PARG17939	0.120235
PARG00269	PARG17939	0.119675
PARG02255	PARG17939	0.117947
PARG02188	PARG17939	0.117771
PARG00423	PARG17939	0.117758
PARG01497	PARG17939	0.117739
PARG00433	PARG17939	0.117299
PARG02094	PARG17939	0.11712
PARG02861	PARG17939	0.116842
PARG00455	PARG17939	0.116249
PARG02007	PARG17939	0.116229
PARG02066	PARG17939	0.115279
PARG02920	PARG17939	0.115137
PARG00564	PARG17939	0.114972
PARG01919	PARG17939	0.114232
PARG01782	PARG17939	0.113938
PARG00747	PARG17939	0.113807
PARG02807	PARG17939	0.112859
PARG00792	PARG17939	0.112657
PARG00355	PARG17939	0.11255
PARG00706	PARG17939	0.112254
PARG03151	PARG17939	0.11198
PARG02084	PARG17939	0.111935
PARG02977	PARG17939	0.111767
PARG02071	PARG17939	0.111582
PARG01201	PARG17939	0.111068
PARG03197	PARG17939	0.108953
PARG00582	PARG17939	0.108656
PARG01006	PARG17939	0.10823
PARG02841	PARG17939	0.107644
PARG01507	PARG17939	0.10732
PARG02343	PARG17939	0.107235
PARG00129	PARG17939	0.106512
PARG02134	PARG17939	0.106475
PARG02903	PARG17939	0.106218
PARG00367	PARG17939	0.104958
PARG00435	PARG17939	0.104722
PARG00800	PARG17939	0.104593
PARG01959	PARG17939	0.104554
PARG00964	PARG17939	0.104235
PARG02454	PARG17939	0.103914
PARG02418	PARG17939	0.102675
PARG03044	PARG17939	0.102538
PARG01392	PARG17939	0.102413
PARG00457	PARG17939	0.102299
PARG02248	PARG17939	0.102096
PARG00176	PARG17939	0.102059
PARG02851	PARG17939	0.102013
PARG02675	PARG17939	0.101754
PARG03275	PARG17939	0.101598
PARG02412	PARG17939	0.100431
PARG03087	PARG17939	0.100143
PARG01112	PARG17939	0.100096
PARG02289	PARG17939	0.0993438
PARG02380	PARG17939	0.0988153
PARG00130	PARG17939	0.0985846
PARG02984	PARG17939	0.0985512
PARG00497	PARG17939	0.0985277
PARG02047	PARG17939	0.0984597
PARG00920	PARG17939	0.0980742
PARG00599	PARG17939	0.0979712
PARG02555	PARG17939	0.0970875
PARG03286	PARG17939	0.096841
PARG03262	PARG17939	0.0967094
PARG00842	PARG17939	0.0963159
PARG03070	PARG17939	0.0962923
PARG02443	PARG17939	0.0961535
PARG02229	PARG17939	0.0959424
PARG02145	PARG17939	0.0947937
PARG00161	PARG17939	0.0947767
PARG00106	PARG17939	0.0939991
PARG00843	PARG17939	0.093716
PARG03023	PARG17939	0.0935179
PARG00491	PARG17939	0.0930232
PARG02716	PARG17939	0.0929727
PARG03375	PARG17939	0.0924379
PARG00797	PARG17939	0.0916597
PARG01865	PARG17939	0.0912723
PARG01856	PARG17939	0.0908599
PARG02173	PARG17939	0.0905781
PARG01157	PARG17939	0.0903004
PARG03077	PARG17939	0.0899252
PARG00395	PARG17939	0.0898864
PARG02718	PARG17939	0.0898246
PARG02180	PARG17939	0.0894771
PARG03208	PARG17939	0.0892746
PARG00619	PARG17939	0.0892215
PARG02504	PARG17939	0.0888488
PARG03072	PARG17939	0.0883431
PARG00190	PARG17939	0.0882729
PARG03412	PARG17939	0.0881739
PARG01446	PARG17939	0.0880411
PARG01147	PARG17939	0.0877978
PARG01970	PARG17939	0.0876956
PARG02952	PARG17939	0.0874106
PARG01821	PARG17939	0.0873964
PARG03302	PARG17939	0.087362
PARG00953	PARG17939	0.0872924
PARG02021	PARG17939	0.0871722
PARG01703	PARG17939	0.0871516
PARG02774	PARG17939	0.0869241
PARG03178	PARG17939	0.0866198
PARG02772	PARG17939	0.086103
PARG00968	PARG17939	0.0850427
PARG03263	PARG17939	0.0849846
PARG01116	PARG17939	0.0848693
PARG02919	PARG17939	0.0847338
PARG00022	PARG17939	0.0843859
PARG02665	PARG17939	0.0839855
PARG01233	PARG17939	0.0838943
PARG00736	PARG17939	0.083633
PARG03418	PARG17939	0.0834899
PARG00748	PARG17939	0.083335
PARG00948	PARG17939	0.083291
PARG02894	PARG17939	0.0825854
PARG02630	PARG17939	0.0823111
PARG00947	PARG17939	0.0822913
PARG02052	PARG17939	0.0816201
PARG02685	PARG17939	0.0814337
PARG02823	PARG17939	0.0809635
PARG00381	PARG17939	0.0802241
PARG00266	PARG17939	0.0798114
PARG01515	PARG17939	0.0796635
PARG02820	PARG17939	0.0794442
PARG02261	PARG17939	0.07931
PARG03068	PARG17939	0.0789619
PARG02154	PARG17939	0.078706
PARG00510	PARG17939	0.0782559
PARG02035	PARG17939	0.0779866
PARG02704	PARG17939	0.0766171
PARG00448	PARG17939	0.0765961
PARG02825	PARG17939	0.0763451
PARG03123	PARG17939	0.0762909
PARG00250	PARG17939	0.0761742
PARG01716	PARG17939	0.0755534
PARG00655	PARG17939	0.0750049
PARG00194	PARG17939	0.0749897
PARG00957	PARG17939	0.074876
PARG03069	PARG17939	0.0745981
PARG01237	PARG17939	0.0744877
PARG01906	PARG17939	0.0742694
PARG02269	PARG17939	0.0737086
PARG02888	PARG17939	0.073546
PARG02053	PARG17939	0.0734558
PARG02826	PARG17939	0.0734541
PARG00648	PARG17939	0.0733448
PARG02430	PARG17939	0.0731227
PARG00526	PARG17939	0.0730789
PARG00299	PARG17939	0.0716992
PARG00008	PARG17939	0.0711013
PARG03267	PARG17939	0.0707106
PARG02368	PARG17939	0.0702959
PARG01533	PARG17939	0.0702585
PARG01134	PARG17939	0.0701929
PARG01990	PARG17939	0.0699913
PARG02689	PARG17939	0.0698747
PARG00087	PARG17939	0.0694957
PARG01925	PARG17939	0.0694882
PARG02445	PARG17939	0.0692347
PARG00019	PARG17939	0.0687848
PARG00513	PARG17939	0.0684057
PARG02916	PARG17939	0.0683995
PARG00420	PARG17939	0.0682871
PARG03289	PARG17939	0.0679406
PARG00557	PARG17939	0.0676573
PARG02221	PARG17939	0.0675137
PARG00546	PARG17939	0.0673171
PARG02714	PARG17939	0.0671759
PARG01639	PARG17939	0.0670768
PARG01590	PARG17939	0.0667449
PARG01158	PARG17939	0.0664791
PARG03397	PARG17939	0.0662088
PARG02083	PARG17939	0.0658215
PARG02979	PARG17939	0.0649748
PARG00458	PARG17939	0.0648998
PARG02059	PARG17939	0.0648293
PARG01930	PARG17939	0.0647245
PARG00368	PARG17939	0.0643067
PARG02781	PARG17939	0.0640553
PARG01784	PARG17939	0.0640052
PARG02441	PARG17939	0.0633821
PARG01972	PARG17939	0.0633159
PARG01616	PARG17939	0.0632069
PARG01311	PARG17939	0.0630272
PARG02260	PARG17939	0.062651
PARG02453	PARG17939	0.0625345
PARG00453	PARG17939	0.0616454
PARG00562	PARG17939	0.0608382
PARG02598	PARG17939	0.0604367
PARG00556	PARG17939	0.0601419
PARG02957	PARG17939	0.0600262
PARG02252	PARG17939	0.0599813
PARG01874	PARG17939	0.0596431
PARG02954	PARG17939	0.0596304
PARG01063	PARG17939	0.0596201
PARG00839	PARG17939	0.059426
PARG01192	PARG17939	0.0584324
PARG03400	PARG17939	0.0582034
PARG01195	PARG17939	0.0581649
PARG00568	PARG17939	0.0580342
PARG00251	PARG17939	0.0578934
PARG01451	PARG17939	0.0570056
PARG00852	PARG17939	0.0561478
PARG00558	PARG17939	0.0553864
PARG02700	PARG17939	0.0550319
PARG02166	PARG17939	0.0543879
PARG02323	PARG17939	0.0540579
PARG02600	PARG17939	0.0536994
PARG02015	PARG17939	0.0536157
PARG03184	PARG17939	0.0533664
PARG00384	PARG17939	0.0531829
PARG02782	PARG17939	0.0531703
PARG03421	PARG17939	0.0530298
PARG02026	PARG17939	0.0519876
PARG02417	PARG17939	0.0517949
PARG00379	PARG17939	0.051632
PARG00972	PARG15135	0.208142
PARG02343	PARG15135	0.203535
PARG02670	PARG15135	0.201304
PARG01392	PARG15135	0.200278
PARG00843	PARG15135	0.200181
PARG01956	PARG15135	0.197828
PARG02369	PARG15135	0.194542
PARG00886	PARG15135	0.19232
PARG02034	PARG15135	0.185726
PARG02841	PARG15135	0.183857
PARG01832	PARG15135	0.182612
PARG03375	PARG15135	0.180656
PARG02550	PARG15135	0.180171
PARG01015	PARG15135	0.179205
PARG01687	PARG15135	0.178772
PARG00564	PARG15135	0.178291
PARG02173	PARG15135	0.176949
PARG01821	PARG15135	0.176932
PARG00395	PARG15135	0.176084
PARG00513	PARG15135	0.175553
PARG00953	PARG15135	0.174866
PARG02919	PARG15135	0.174607
PARG00374	PARG15135	0.173627
PARG02859	PARG15135	0.172401
PARG00249	PARG15135	0.171087
PARG02712	PARG15135	0.17096
PARG02053	PARG15135	0.170419
PARG02830	PARG15135	0.16977
PARG00797	PARG15135	0.169621
PARG02036	PARG15135	0.167617
PARG00087	PARG15135	0.167406
PARG02269	PARG15135	0.166909
PARG02716	PARG15135	0.16398
PARG00013	PARG15135	0.163299
PARG02700	PARG15135	0.163157
PARG00129	PARG15135	0.162285
PARG02066	PARG15135	0.162101
PARG00128	PARG15135	0.160625
PARG02180	PARG15135	0.15928
PARG02466	PARG15135	0.158931
PARG02506	PARG15135	0.158909
PARG00340	PARG15135	0.156715
PARG01590	PARG15135	0.156378
PARG01515	PARG15135	0.15515
PARG01265	PARG15135	0.155024
PARG00515	PARG15135	0.154899
PARG01666	PARG15135	0.154748
PARG02845	PARG15135	0.154604
PARG02982	PARG15135	0.153604
PARG01641	PARG15135	0.153424
PARG01856	PARG15135	0.153263
PARG02021	PARG15135	0.153024
PARG03197	PARG15135	0.152968
PARG02948	PARG15135	0.152434
PARG01742	PARG15135	0.152423
PARG03028	PARG15135	0.151552
PARG01916	PARG15135	0.15111
PARG02252	PARG15135	0.150715
PARG02191	PARG15135	0.149647
PARG02409	PARG15135	0.149635
PARG02811	PARG15135	0.148367
PARG01446	PARG15135	0.147866
PARG02307	PARG15135	0.147787
PARG03072	PARG15135	0.147781
PARG03023	PARG15135	0.147646
PARG02272	PARG15135	0.146672
PARG00482	PARG15135	0.146042
PARG00582	PARG15135	0.145956
PARG02772	PARG15135	0.145423
PARG02483	PARG15135	0.144901
PARG01116	PARG15135	0.144582
PARG03178	PARG15135	0.144157
PARG02052	PARG15135	0.143635
PARG02430	PARG15135	0.142026
PARG02428	PARG15135	0.141813
PARG00191	PARG15135	0.141259
PARG02007	PARG15135	0.140214
PARG02954	PARG15135	0.139734
PARG01639	PARG15135	0.139594
PARG02903	PARG15135	0.139105
PARG00913	PARG15135	0.139064
PARG02336	PARG15135	0.138942
PARG00833	PARG15135	0.137532
PARG03151	PARG15135	0.137272
PARG02071	PARG15135	0.137118
PARG01595	PARG15135	0.136836
PARG02752	PARG15135	0.13654
PARG00420	PARG15135	0.135687
PARG01006	PARG15135	0.135648
PARG01842	PARG15135	0.135244
PARG01923	PARG15135	0.133956
PARG02955	PARG15135	0.133365
PARG00462	PARG15135	0.133291
PARG02916	PARG15135	0.133
PARG01333	PARG15135	0.132896
PARG00839	PARG15135	0.132508
PARG02232	PARG15135	0.130218
PARG02504	PARG15135	0.130193
PARG00435	PARG15135	0.129972
PARG02689	PARG15135	0.129876
PARG01874	PARG15135	0.12982
PARG00453	PARG15135	0.12945
PARG02807	PARG15135	0.129399
PARG02300	PARG15135	0.129374
PARG03416	PARG15135	0.129322
PARG03302	PARG15135	0.128738
PARG00190	PARG15135	0.127482
PARG03080	PARG15135	0.127345
PARG00530	PARG15135	0.127328
PARG03136	PARG15135	0.126435
PARG03367	PARG15135	0.126322
PARG00106	PARG15135	0.125404
PARG02015	PARG15135	0.125034
PARG03263	PARG15135	0.1249
PARG02952	PARG15135	0.124318
PARG00861	PARG15135	0.123771
PARG02234	PARG15135	0.123317
PARG01088	PARG15135	0.123182
PARG00757	PARG15135	0.122902
PARG02084	PARG15135	0.122808
PARG03286	PARG15135	0.122253
PARG03184	PARG15135	0.122135
PARG00448	PARG15135	0.122131
PARG02172	PARG15135	0.121841
PARG01919	PARG15135	0.121778
PARG02614	PARG15135	0.121722
PARG00299	PARG15135	0.121648
PARG01970	PARG15135	0.121263
PARG00777	PARG15135	0.121105
PARG02276	PARG15135	0.118907
PARG00433	PARG15135	0.118301
PARG00979	PARG15135	0.118281
PARG02803	PARG15135	0.118163
PARG01345	PARG15135	0.117892
PARG02984	PARG15135	0.117625
PARG01683	PARG15135	0.117554
PARG01049	PARG15135	0.117345
PARG02380	PARG15135	0.117141
PARG00092	PARG15135	0.117031
PARG03411	PARG15135	0.11634
PARG01311	PARG15135	0.115319
PARG00458	PARG15135	0.115203
PARG00619	PARG15135	0.114678
PARG01966	PARG15135	0.11459
PARG02159	PARG15135	0.11384
PARG01073	PARG15135	0.113665
PARG01456	PARG15135	0.113378
PARG00329	PARG15135	0.113014
PARG00027	PARG15135	0.112844
PARG00457	PARG15135	0.112552
PARG01156	PARG15135	0.112469
PARG00006	PARG15135	0.112322
PARG03208	PARG15135	0.111739
PARG02445	PARG15135	0.111613
PARG03087	PARG15135	0.111315
PARG02154	PARG15135	0.110918
PARG02930	PARG15135	0.110884
PARG02038	PARG15135	0.110729
PARG02921	PARG15135	0.110702
PARG02858	PARG15135	0.110396
PARG00250	PARG15135	0.109942
PARG02414	PARG15135	0.109851
PARG00563	PARG15135	0.109616
PARG02456	PARG15135	0.109347
PARG01065	PARG15135	0.109024
PARG02190	PARG15135	0.108874
PARG01905	PARG15135	0.108863
PARG02600	PARG15135	0.108721
PARG01080	PARG15135	0.108153
PARG00244	PARG15135	0.106709
PARG03070	PARG15135	0.106284
PARG01782	PARG15135	0.106283
PARG02261	PARG15135	0.106054
PARG03069	PARG15135	0.105428
PARG01990	PARG15135	0.105222
PARG00075	PARG15135	0.105195
PARG01903	PARG15135	0.105004
PARG00800	PARG15135	0.104828
PARG00490	PARG15135	0.10443
PARG02781	PARG15135	0.104374
PARG00266	PARG15135	0.103969
PARG00497	PARG15135	0.103893
PARG02685	PARG15135	0.103745
PARG02145	PARG15135	0.103193
PARG00100	PARG15135	0.103138
PARG02736	PARG15135	0.103007
PARG02953	PARG15135	0.102964
PARG00827	PARG15135	0.102891
PARG00493	PARG15135	0.102472
PARG02897	PARG15135	0.10235
PARG00927	PARG15135	0.101073
PARG01233	PARG15135	0.10051
PARG02248	PARG15135	0.10042
PARG00423	PARG15135	0.100224
PARG02886	PARG15135	0.100174
PARG02598	PARG15135	0.0998831
PARG01267	PARG15135	0.0996707
PARG00712	PARG15135	0.0992537
PARG02016	PARG15135	0.0989937
PARG02260	PARG15135	0.098609
PARG02774	PARG15135	0.0983193
PARG00548	PARG15135	0.0978295
PARG02630	PARG15135	0.0978105
PARG00170	PARG15135	0.0977474
PARG02199	PARG15135	0.097464
PARG02947	PARG15135	0.0971553
PARG00648	PARG15135	0.0971217
PARG02166	PARG15135	0.0970557
PARG00644	PARG15135	0.0966936
PARG01263	PARG15135	0.0966028
PARG03067	PARG15135	0.0963211
PARG00507	PARG15135	0.0961053
PARG00852	PARG15135	0.0960813
PARG02979	PARG15135	0.0956932
PARG02240	PARG15135	0.0953098
PARG00284	PARG15135	0.094733
PARG01760	PARG15135	0.0945568
PARG00834	PARG15135	0.0945565
PARG03111	PARG15135	0.0944076
PARG03017	PARG15135	0.0938817
PARG01741	PARG15135	0.0926248
PARG02833	PARG15135	0.0923449
PARG02777	PARG15135	0.092225
PARG00019	PARG15135	0.0921477
PARG02035	PARG15135	0.0921008
PARG01764	PARG15135	0.0917216
PARG00708	PARG15135	0.0917029
PARG00196	PARG15135	0.0916363
PARG03413	PARG15135	0.0914635
PARG02339	PARG15135	0.0909705
PARG00574	PARG15135	0.0900517
PARG03132	PARG15135	0.0898938
PARG02040	PARG15135	0.0884491
PARG02418	PARG15135	0.0881102
PARG02257	PARG15135	0.0878349
PARG01716	PARG15135	0.0878282
PARG01056	PARG15135	0.0877775
PARG00568	PARG15135	0.0874398
PARG02718	PARG15135	0.0867795
PARG03418	PARG15135	0.0866681
PARG01195	PARG15135	0.086414
PARG03275	PARG15135	0.0863546
PARG03155	PARG15135	0.0861198
PARG02957	PARG15135	0.0857176
PARG01992	PARG15135	0.0855796
PARG00842	PARG15135	0.0854722
PARG00460	PARG15135	0.085365
PARG02459	PARG15135	0.0853274
PARG00745	PARG15135	0.0850337
PARG00363	PARG15135	0.0848232
PARG00546	PARG15135	0.0844528
PARG00161	PARG15135	0.0835412
PARG00076	PARG15135	0.0834129
PARG01497	PARG15135	0.083399
PARG03412	PARG15135	0.0832153
PARG01380	PARG15135	0.0831439
PARG01221	PARG15135	0.082921
PARG00162	PARG15135	0.0828712
PARG00863	PARG15135	0.0828015
PARG02108	PARG15135	0.0826514
PARG00562	PARG15135	0.0823585
PARG01204	PARG15135	0.0814135
PARG03368	PARG15135	0.0812256
PARG01063	PARG15135	0.0810689
PARG00556	PARG15135	0.0806089
PARG02412	PARG15135	0.0806065
PARG00990	PARG15135	0.0804454
PARG00207	PARG15135	0.0803356
PARG00176	PARG15135	0.0797869
PARG00862	PARG15135	0.0796847
PARG01636	PARG15135	0.0794285
PARG03421	PARG15135	0.0793222
PARG00987	PARG15135	0.0787689
PARG01002	PARG15135	0.0786861
PARG00007	PARG15135	0.0785138
PARG03108	PARG15135	0.0781089
PARG02779	PARG15135	0.0777599
PARG00194	PARG15135	0.0775913
PARG00599	PARG15135	0.077516
PARG00986	PARG15135	0.0774282
PARG00948	PARG15135	0.0772833
PARG02323	PARG15135	0.0770529
PARG00920	PARG15135	0.0769633
PARG01888	PARG15135	0.0769554
PARG00764	PARG15135	0.0767182
PARG02713	PARG15135	0.0763582
PARG01177	PARG15135	0.0763451
PARG00922	PARG15135	0.0759779
PARG00214	PARG15135	0.0757311
PARG02669	PARG15135	0.0754915
PARG01896	PARG15135	0.0743891
PARG02398	PARG15135	0.0734217
PARG03366	PARG15135	0.0732976
PARG00456	PARG15135	0.0732239
PARG01606	PARG15135	0.0730636
PARG00455	PARG15135	0.0724425
PARG01703	PARG15135	0.0721563
PARG02165	PARG15135	0.0719863
PARG03044	PARG15135	0.0719308
PARG01784	PARG15135	0.0717281
PARG00716	PARG15135	0.0716091
PARG02254	PARG15135	0.0711358
PARG03288	PARG15135	0.071058
PARG03224	PARG15135	0.070981
PARG00632	PARG15135	0.0705292
PARG02357	PARG15135	0.0702038
PARG01507	PARG15135	0.0701878
PARG01157	PARG15135	0.0700335
PARG00079	PARG15135	0.0696935
PARG01976	PARG15135	0.069529
PARG02081	PARG15135	0.0692001
PARG02397	PARG15135	0.06889
PARG00878	PARG15135	0.0688349
PARG03162	PARG15135	0.0687546
PARG01087	PARG15135	0.0687345
PARG02652	PARG15135	0.0681609
PARG03068	PARG15135	0.0678532
PARG02450	PARG15135	0.0676894
PARG03348	PARG15135	0.0672932
PARG02469	PARG15135	0.0668126
PARG00945	PARG15135	0.0664656
PARG02820	PARG15135	0.0662827
PARG02454	PARG15135	0.0661053
PARG00173	PARG15135	0.0654435
PARG02382	PARG15135	0.0653209
PARG03161	PARG15135	0.064552
PARG01694	PARG15135	0.0642073
PARG01418	PARG15135	0.0641507
PARG00411	PARG15135	0.0641266
PARG01616	PARG15135	0.0639325
PARG00792	PARG15135	0.063669
PARG02069	PARG15135	0.0633832
PARG00747	PARG15135	0.0628124
PARG00368	PARG15135	0.0626879
PARG02823	PARG15135	0.0626184
PARG02960	PARG15135	0.0625472
PARG00020	PARG15135	0.0624401
PARG03397	PARG15135	0.062403
PARG00876	PARG15135	0.0623698
PARG00269	PARG15135	0.0622435
PARG02328	PARG15135	0.062067
PARG00558	PARG15135	0.0619021
PARG00336	PARG15135	0.0617518
PARG00477	PARG15135	0.0617002
PARG02503	PARG15135	0.0616073
PARG01112	PARG15135	0.0614095
PARG02977	PARG15135	0.0606064
PARG00748	PARG15135	0.0605851
PARG01058	PARG15135	0.0603093
PARG00744	PARG15135	0.0602524
PARG01014	PARG15135	0.0594352
PARG02748	PARG15135	0.059367
PARG01083	PARG15135	0.0590426
PARG03062	PARG15135	0.0583846
PARG01031	PARG15135	0.0582874
PARG03083	PARG15135	0.0580884
PARG03220	PARG15135	0.0578665
PARG00715	PARG15135	0.0578012
PARG00980	PARG15135	0.0574954
PARG03296	PARG15135	0.0571742
PARG03316	PARG15135	0.0570146
PARG03301	PARG15135	0.0569405
PARG02061	PARG15135	0.0565629
PARG00216	PARG15135	0.0564463
PARG03300	PARG15135	0.0561789
PARG03262	PARG15135	0.0560101
PARG00755	PARG15135	0.0554992
PARG00430	PARG15135	0.0554549
PARG01117	PARG15135	0.0554477
PARG01509	PARG15135	0.05531
PARG02942	PARG15135	0.0552719
PARG03298	PARG15135	0.0549321
PARG00369	PARG15135	0.0545294
PARG00608	PARG15135	0.0543828
PARG02832	PARG15135	0.0542332
PARG00323	PARG15135	0.0538201
PARG02894	PARG15135	0.0535298
PARG00427	PARG15135	0.0534734
PARG00008	PARG15135	0.0533751
PARG01385	PARG15135	0.0533634
PARG02662	PARG15135	0.0532853
PARG02123	PARG15135	0.0532193
PARG01318	PARG15135	0.0527754
PARG01959	PARG15135	0.0523119
PARG02174	PARG15135	0.0521103
PARG01208	PARG15135	0.0520935
PARG03401	PARG15135	0.0520157
PARG01484	PARG15135	0.0518611
PARG03225	PARG15135	0.051829
PARG00968	PARG15135	0.0514573
PARG01451	PARG15135	0.0506411
PARG01884	PARG15135	0.0502357
PARG02297	PARG15135	0.0501862
PARG02335	PARG15135	0.0500723
PARG00208	PARG15135	0.0500626
